# Supplementary material for: Proximity-Induced Rewiring of Oncogenic Kinase Triggers Apoptosis
Source: ACS Cent Sci. 2026 Apr 9;12(4):473–83. doi: 10.1021/acscentsci.5c02202 (PMC13107213; doi:10.1021/acscentsci.5c02202)
Supplement: Supplementary file 3 [file oc5c02202_si_003.xlsx]

## Sheet: Data S1
Data S1. Global phosphoproteomic data
			BRD8833/DMSO		BRD8833/control(BRD6501)		Control(BRD6501)/DMSO
Uniprot accessions	Gene	Sequence	-Log Welch's T-test p-value	Welch's T-test Difference (LFC)	-Log Welch's T-test p-value	Welch's T-test Difference (LFC)	-Log Welch's T-test p-value	Welch's T-test Difference (LFC)
P11274	BCR	GHGQPGADAEKPFYVNVEFHHER	0.111938	0.0135658	0.0300632	-0.0029521	0.155234	0.0165179
O15357	INPPL1	NSFNNPAYYVLEGVPHQLLPPEPPSPAR	1.35892	-0.612257	0.816403	-0.379123	0.830558	-0.233135
Q02790	FKBP4	GEHSIVYLKPSYAFGSVGK	0.642299	0.139933	1.72305	0.239631	0.459269	-0.0996981
Q9Y276	BCS1L	TVMYTAVGSEWRPFGYPR	1.09004	0.152591	1.32726	0.164258	0.0721135	-0.011667
Q00839	HNRNPU	AKSPQPPVEEEDEHFDDTVVCLDTYNCDLHFK	0.0369201	-0.0531565	0.207406	-0.262857	0.989146	0.2097
P11274	BCR	NSLETLLYKPVDR	5.46224	-0.986576	2.1703	-0.421308	2.70286	-0.565269
Q13523	PRP4K	LCDFGSASHVADNDITPYLVSR	0.343579	0.11259	0.188894	0.0751467	0.132554	0.0374438
Q05639;Cont_P68103	EEF1A2;EEF1A1	EHALLAYTLGVK	2.12015	0.263436	1.94862	0.189775	0.589188	0.0736606
P04083	ANXA1	GGPGSAVSPYPTFNPSSDVAALHK	0.743928	0.178616	0.422953	0.111335	0.195884	0.0672811
Q9HB71	CACYBP	AELLDNEKPAAVVAPITTGYTVK	0.17191	0.0475813	0.439926	0.0934844	0.148125	-0.0459031
P51692	STAT5B	LGHYATQLQNTYDR	0.411058	0.0466596	0.0850565	-0.0121235	0.4724	0.0587831
Cont_Q9XSJ4;P06733	;ENO1	AAVPSGASTGIYEALELR	1.2022	0.215118	1.01377	0.14163	0.340282	0.0734879
P00519	ABL1	NKPTVYGVSPNYDK	5.43924	-1.76469	3.13955	-1.21737	1.95315	-0.547321
P42229	STAT5A	LGHYATQLQK	1.23814	-0.0921531	0.551292	0.0454513	1.59769	-0.137604
Q9Y5K6	CD2AP	ISTYGLPAGGIQPHPQTK	3.509	-1.5326	3.59589	-1.44707	0.159159	-0.0855289
P00519;P42684	ABL1;ABL2	LMTGDTYTAHAGAK	3.28925	-1.25679	3.28531	-0.634668	2.22543	-0.622127
P00519	ABL1	NAAEYLLSSGINGSFLVR	1.45008	0.416227	0.923004	0.257692	1.48649	0.158535
P18433	PTPRA	VVQEYIDAFSDYANFK	1.09494	0.246109	0.221838	0.0609828	1.4788	0.185126
Q16881	TXNRD1	VVYENAYGQFIGPHR	0.220869	0.079323	0.0290511	0.0116171	0.412367	0.0677059
P46109	CRKL	IHYLDTTTLIEPAPR	1.89052	0.287724	2.2817	0.236713	0.276568	0.0510107
Q5SSJ5	HP1BP3	YVLENHPGTNSNYQMHLLK	0.969658	0.20778	1.38078	0.294558	0.304315	-0.0867772
Q13523	PRP4K	YNVYGYTGQGVFSNVVR	0.494802	0.192616	0.179378	0.0624373	0.314947	0.130178
Q96GA3	LTV1	WDCESICSTYSNLYNHPQLIK	0.559616	0.203526	0.400009	0.146382	0.224259	0.0571436
Q86UY5	FAM83A	PHDGPPAAVYSNLGAYRPTR	0.88866	-0.25111	0.0989724	-0.0360016	1.04671	-0.215108
Q13480	GAB1	APSASVDSSLYNLPR	0.0741323	0.0420775	0.371327	-0.181005	0.552642	0.223083
P50552	VASP	VQIYHNPTANSFR	1.88763	0.130543	2.9527	0.196389	1.01025	-0.0658461
P46108	CRK	IHYLDTTTLIEPVSR	2.14452	0.168331	0.590265	0.183506	0.0377918	-0.0151757
Q8IZP0	ABI1	TLEPVKPPTVPNDYMTSPAR	0.791897	0.250617	0.021638	-0.00573814	0.853391	0.256355
P00519	ABL1	LGGGQYGEVYEGVWK	4.16329	0.694776	4.65967	0.870695	1.2687	-0.175919
P11274	BCR	PFYVNVEFHHER	0.605308	0.142296	0.310308	0.0749696	0.357226	0.0673267
P29597	TYK2	LLAQAEGEPCYIR	0.77634	0.212908	0.40537	0.15134	0.186642	0.0615678
P04075	ALDOA	MPYQYPALTPEQK	0.654812	-0.118652	0.436893	-0.0639517	0.299124	-0.0547005
P00519;P42684	ABL1;ABL2	NGQGWVPSNYITPVNSLEK	0.297402	0.0464839	1.30703	0.329276	1.12361	-0.282792
P00519	ABL1	LGGGQYGEVYEGVWK	0.680261	0.152918	0.163025	-0.0325919	0.756747	0.18551
O75083	WDR1	AHDGGIYAISWSPDSTHLLSASGDK	1.92705	0.369214	0.0241395	-0.00991929	1.431	0.379134
O95297	MPZL1	SLPSGSHQGPVIYAQLDHSGGHHSDK	0.929824	0.302327	0.167192	0.119284	0.26536	0.183043
P29353	SHC1	ELFDDPSYVNVQNLDK	3.10615	-0.794573	3.0713	-0.806771	0.0478784	0.0121982
Q16539	MAPK14	HTDDEMTGYVATR	0.605661	0.130478	0.342528	0.0908725	0.197609	0.0396057
P11274	BCR	EDDESPGLYGFLNVIVHSATGFK	0.142365	0.0614389	0.84493	-0.241535	0.861464	0.302974
Q96HC4	PDLIM5	YTEFYHVPTHSDASK	1.55519	-1.05892	0.68987	-0.389375	1.04915	-0.669546
P00519;P42684	ABL1;ABL2	HSWYHGPVSR	0.0261792	0.013011	0.314916	-0.0760782	0.240108	0.0890892
Q05655	PRKCD	SDSASSEPVGIYQGFEK	0.676939	0.265849	1.44657	0.330874	0.144652	-0.0650257
Q8IY95	TMEM192	IYAYPSNITSETGFR	2.40377	0.429344	0.214251	0.0321209	2.32196	0.397223
Q9Y276	BCS1L	TVMYTAVGSEWRPFGYPR	2.12931	0.390182	1.69078	0.269899	0.694408	0.120283
P07355	ANXA2	LSLEGDHSTPPSAYGSVK	0.125068	0.0433891	0.305065	0.0938333	0.239929	-0.0504441
P02008	HBZ	LSELHAYILR	0.992137	0.216789	1.10186	0.235458	0.105376	-0.0186688
Q14978	NOLC1	NKPGPYSSVPPPSAPPPK	0.0666403	-0.024689	0.123692	0.0404197	0.15064	-0.0651087
P00519	ABL1	WTAPESLAYNK	2.81668	-0.561489	4.34921	-1.23446	3.87987	0.672967
Q06124	PTPN11	GHEYTNIK	3.50901	-1.32045	4.25549	-1.16064	1.02154	-0.159814
Q16539	MAPK14	HTDDEMTGYVATR	2.00485	0.259441	2.28068	0.258758	0.00321354	0.000682831
P24941;P06493	CDK2;CDK1	IGEGTYGVVYK	1.62532	0.23745	0.992311	0.212246	0.0810982	0.0252039
Q9Y446	PKP3	GQYHTLQAGFSSR	0.433677	-0.14113	0.251325	-0.0988103	0.142139	-0.0423193
P00338	LDHA	DQLIYNLLK	3.29222	-0.471555	2.57845	-0.420717	0.296317	-0.0508384
P00519;P42684	ABL1;ABL2	LMTGDTYTAHAGAK	4.0885	-0.783138	1.28844	-0.515231	0.685582	-0.267908
P07900	HSP90AA1	HIYYITGETK	3.39852	0.226158	0.875839	0.0847552	1.46295	0.141402
Q15181	PPA1	YKVPDGKPENEFAFNAEFK	2.27205	0.263409	1.54392	0.227738	0.209236	0.0356711
P24941;P06493	CDK2;CDK1	IGEGTYGVVYK	2.55629	0.290978	2.03296	0.193303	1.1732	0.0976756
Q53FZ2	ACSM3	LGIPEYFNFAK	2.56894	0.329498	1.41124	0.189961	1.09382	0.139536
P00519;P42684	ABL1;ABL2	LMTGDTYTAHAGAK	4.52243	-0.688398	2.95016	-0.426398	2.00695	-0.262
Q9ULW0	TPX2	AQPVPHYGVPFKPQIPEAR	2.73583	-0.738977	2.0237	-0.320436	1.65698	-0.418541
P51692;P42229	STAT5B;STAT5A	AVDGYVKPQIK	7.14978	-2.35939	4.49032	-1.6227	3.24551	-0.736688
P24941;P06493	CDK2;CDK1	IGEGTYGVVYK	1.3088	0.125063	0.75841	0.0857784	0.289043	0.0392845
Q9UQC2	GAB2	LAQGNGHCVNGISGQVHGFYSLPK	0.850623	0.284345	2.27946	0.48093	0.58617	-0.196585
P27986	PIK3R1	LHEYNTQFQEK	0.250915	-0.0951397	0.431801	-0.134167	0.0985936	0.0390271
P25787	PSMA2	HIGLVYSGMGPDYR	0.22918	0.0895296	0.297046	-0.117129	1.02575	0.206659
Q92841;P17844	DDX17;DDX5	STCIYGGAPK	0.672147	0.154972	0.657824	0.186712	0.0826259	-0.0317396
P07948	LYN	VIEDNEYTAR	0.68803	0.644395	1.07769	0.805677	0.122766	-0.161282
Q06124	PTPN11	VYENVGLMQQQK	1.64678	-0.486705	1.31023	-0.365991	0.461272	-0.120713
P49589	CARS1	LHLYNSLTR	1.00317	0.340666	0.571665	0.0776893	0.76683	0.262977
Q16539	MAPK14	HTDDEMTGYVATR	1.31829	0.360952	0.430218	0.108624	1.04439	0.252328
P07947	YES1	LIEDNEYTAR	0.833186	0.666249	0.811509	0.579162	0.0809478	0.0870863
P45984	MAPK9	TACTNFMMTPYVVTR	0.626036	0.215273	1.57302	0.474015	0.667988	-0.258742
P45984	MAPK9	TACTNFMMTPYVVTR	0.626036	0.215273	1.57302	0.474015	0.667988	-0.258742
Q86UY5	FAM83A	SSATVYFQTVK	0.908392	0.200208	0.448648	0.115798	0.489592	0.0844103
Q8IXI2	RHOT1	SYYAINTVYVYGQEK	0.0225585	0.00661743	1.4269	0.389092	1.38644	-0.382475
Q9Y5K6	CD2AP	PSVYLSTPSSASK	4.4715	-1.04075	4.32979	-0.839426	1.15361	-0.201328
O15357	INPPL1	GLPSDYGRPLSFPPPR	2.37172	-0.753844	1.08879	-0.363293	1.09524	-0.390552
P51692	STAT5B	YYTPVPCESATAK	4.82246	-0.852518	3.09651	-0.419561	3.38414	-0.432957
Q71U36;Q9BQE3;Cont_P81948	;TUBA1C;Tuba4a;TUBA4A	VGINYQPPTVVPGGDLAK	0.32585	0.142006	0.256507	0.111746	0.0818742	0.0302606
Q14247	CTTN	LPSSPVYEDAASFK	0.35499	0.2278	0.721162	0.335434	0.170667	-0.107634
P08621	SNRNP70	EFEVYGPIK	1.94216	0.212591	1.29218	0.135046	1.1324	0.0775443
P38646	HSPA9	QAVTNPNNTFYATK	0.405074	0.0837158	1.08791	0.202072	0.751943	-0.118356
P00519;P42684	ABL1;ABL2	YSLTVAVK	3.82897	0.809606	3.59057	0.771466	0.140329	0.0381405
P04181	OAT	YGAHNYHPLPVALER	0.183688	0.0725688	0.0250936	0.0114533	0.130161	0.0611156
Q7KZF4	SND1	EYGMIYLGK	0.522561	0.0834808	1.43843	0.116973	0.170316	-0.0334921
P00519;P42684	ABL1;ABL2	LMTGDTYTAHAGAK	4.87637	-0.897066	2.83073	-0.477242	2.63444	-0.419825
Cont_P60712	Actb;ACTB	IWHHTFYNELR	0.48165	0.235535	0.474533	0.249465	0.0362438	-0.01393
P00558	PGK1	ELNYFAK	1.1927	0.189857	0.157182	0.0221312	1.06619	0.167726
P45984	MAPK9	TACTNFMMTPYVVTR	0.285604	0.113952	0.890795	0.283858	0.51363	-0.169907
Q13523	PRP4K	LCDFGSASHVADNDITPYLVSR	0.168118	0.0704228	0.265723	0.0871525	0.0477066	-0.0167297
P17174	GOT1	HIYLLPSGR	0.0835956	0.0277913	0.292603	-0.0764601	0.650688	0.104251
O95297	MPZL1	SESVVYADIR	0.272531	0.0372829	0.382379	0.0819063	0.181264	-0.0446234
Q8N3R9	PALS1	VYESIGQYGGETVK	0.292494	0.21689	0.387004	0.220932	0.00422539	-0.00404119
P26639	TARS1	IYGISFPDPK	0.452947	0.0967463	1.51339	-0.116836	1.07358	0.213582
P49840	GSK3A	GEPNVSYICSR	0.826878	0.150472	0.729209	0.177822	0.105008	-0.0273496
P45984	MAPK9	TACTNFMMTPYVVTR	0.510878	0.175143	1.1404	0.360244	0.617745	-0.185101
P11171	EPB41	LDGENIYIR	0.652626	0.874169	1.19479	1.31686	0.246348	-0.44269
P00338	LDHA	QVVESAYEVIK	1.59508	0.222891	0.689197	0.107401	1.07871	0.11549
Q9UQC2	GAB2	VDYVQVDK	3.52581	-0.710993	2.404	-0.738805	0.0759707	0.0278119
Q9Y446	PKP3	NLIYDNADNK	0.391595	0.144391	0.177726	0.0783519	0.133572	0.066039
P07948	LYN	SLDNGGYYISPR	0.0869048	0.0645814	0.209547	-0.112859	0.406418	0.17744
Q9UBU7	DBF4	YGGTSIQLQLK	1.03377	0.217419	0.406928	0.0693831	0.761817	0.148036
O94788	ALDH1A2	IHGMTIPVDGDYFTFTR	0.440438	0.176698	0.456897	0.145285	0.0729269	0.0314137
P26640	VARS1	IYHQLK	0.785355	0.126164	0.418185	0.0674698	0.252166	0.0586944
P51692	STAT5B	YYTPVPCESATAK	2.49806	-0.470096	0.71739	-0.203137	0.929221	-0.266959
P00519	ABL1	LYVSSESR	1.56085	0.369635	1.08192	0.11687	1.08139	0.252764
Q00535	CDK5	IGEGTYGTVFK	0.609677	0.064886	0.94116	0.103013	0.468478	-0.0381267
P60842;Q14240	EIF4A1;EIF4A2	GYDVIAQAQSGTGK	0.5221	0.263019	0.482085	0.163728	0.189914	0.0992915
P37108	SRP14	TSGSVYITLK	1.03135	0.142615	0.382226	0.0820478	0.298153	0.0605669
O43164	PJA2	HAYVSFK	0.956886	0.250492	1.0324	0.236683	0.0363591	0.0138088
O43781	DYRK3	LYTYIQSR	0.485435	-0.103853	0.940191	-0.135173	0.150338	0.0313193
Q8IZP0	ABI1	TLEPVKPPTVPNDYMTSPAR	0.274522	-0.233872	0.49033	-0.362336	0.153764	0.128463
Q9H422	HIPK3	TVCSTYLQSR	0.126361	0.042156	0.318976	0.0882031	0.153927	-0.0460471
P00519	ABL1	NKPTVYGVSPNYDK	2.27186	-0.428171	0.286898	-0.100167	1.17645	-0.328004
O15357	INPPL1	LYEWISIDK	1.88497	-0.575108	1.98038	-0.529932	0.120118	-0.045176
Q8WV41	SNX33	LTPTHAASPVYR	0.338842	0.177805	0.0565677	-0.0357283	1.03131	0.213533
Q9GZX5	ZNF350	LNIHQKTHTGEK	2.47693	0.257979	1.03313	0.168816	0.525103	0.0891627
Q9Y5K6	CD2AP	YFSLKPEEK	5.93797	-1.77916	4.49262	-1.54985	1.03096	-0.229312
P30566	ADSL	YASPEMCFVFSDR	1.48568	0.420758	1.25847	0.239503	0.572935	0.181254
Q05397	PTK2	YMEDSTYYK	0.551432	0.0806565	0.366581	-0.0561935	1.9116	0.13685
Q9Y463	DYRK1B	IYQYIQSR	1.72492	0.232224	1.28028	0.14675	0.678606	0.0854744
Q8NBF2	NHLRC2	NNAYPHK	0.741242	0.151413	0.859566	0.197458	0.169514	-0.0460446
Q9H2X6	HIPK2	AVCSTYLQSR	0.317758	-0.0815908	0.0993351	-0.0448738	0.0945066	-0.0367169
O75563	SKAP2	IYQFTAASPK	2.4007	0.411574	0.729703	0.192825	0.853675	0.218748
O15357	INPPL1	GLPSDYGR	2.84188	-1.30253	2.86789	-1.06637	1.49456	-0.236162
Q92692	NECTIN2	YHELPTLEER	1.55332	0.323107	1.12189	0.209268	0.422389	0.113839
Q92665	MRPS31	ATEYAPK	0.81588	0.251974	1.11859	0.204957	0.111744	0.047017
P07947	YES1	WTAPEAALYGR	0.0140401	0.00533509	0.343588	-0.122977	0.572126	0.128313
P00519;P42684	ABL1;ABL2	LMTGDTYTAHAGAK	2.36585	-0.822698	2.1623	-0.515902	0.893514	-0.306796
O15357	INPPL1	GLPSDYGRPLSFPPPR	0.646012	-0.215773	0.197336	-0.0805821	0.504167	-0.13519
Q00610	CLTC	YESLELCR	0.524278	0.132868	0.556946	0.150005	0.0613304	-0.0171376
O14818	PSMA7	LYQTDPSGTYHAWK	0.355093	0.132965	0.399084	-0.0997871	0.625183	0.232752
P07355	ANXA2	SLYYYIQQDTK	0.406416	0.152557	0.129899	0.0613539	0.343889	0.091203
P07947	YES1	LDNGGYYITTR	0.135701	-0.0654428	0.112652	0.0681887	0.25588	-0.133631
Q13242	SRSF9	DAEDAIYGR	0.328287	0.270397	0.225475	0.288077	0.0106392	-0.0176799
O75131	CPNE3	LYGPTNFSPIINHVAR	0.736409	0.135405	0.240807	0.0477555	0.629012	0.0876497
Q71U36;Q9BQE3;Cont_P81948	;TUBA1C;Tuba4a;TUBA4A	EDAANNYAR	0.0329639	0.0275159	0.885245	0.160911	0.178013	-0.133395
P00519;P42684	ABL1;ABL2	LMTGDTYTAHAGAK	0.199217	-0.081403	0.0160301	0.00797307	0.226778	-0.0893761
P07900;P08238	HSP90AA1;HSP90AB1	YIDQEELNK	0.524869	0.104671	1.5665	0.368634	1.06704	-0.263962
P13796	LCP1	YAFVNWINK	0.54979	0.127356	0.0115735	-0.00224257	0.566502	0.129598
Q6XZF7	DNMBP	HPEIVGYSVPGR	0.284107	-0.0752341	0.485025	0.0796286	0.657614	-0.154863
Q6NSW5	DENND10P1	MAAAELADTQLMLGVGLIEK	0.546298	0.0859554	0.48826	0.0712025	0.0596664	0.0147529
Q86XI2	NCAPG2	LYTINK	0.642472	0.17714	0.425402	0.130701	0.24669	0.0464394
P53779	MAPK10	TAGTSFMMTPYVVTR	0.915982	0.36669	0.772922	0.263492	0.283649	0.103198
P53779	MAPK10	TAGTSFMMTPYVVTR	0.915982	0.36669	0.772922	0.263492	0.283649	0.103198
P48634	PRRC2A	QPPSQGLGYPK	0.188432	0.0633988	0.203509	0.0643275	0.00320985	-0.00092864
P21333	FLNA	VYGPGVAK	0.633408	-0.0680733	2.4328	-0.247498	1.81102	0.179425
Q9NQ75	CASS4	GGYSTLPNPQK	0.606094	0.205538	0.419019	0.17871	0.0548484	0.0268272
P25787	PSMA2	HIGLVYSGMGPDYR	0.221634	0.0720013	1.84771	0.25874	0.675165	-0.186738
P42684	ABL2	VYVTAESR	0.609568	0.284931	1.20975	0.308154	0.0353115	-0.0232225
P46108	CRK	RVPNAYDK	4.34157	-1.31995	3.29866	-1.13205	0.662393	-0.187895
P05455	SSB	DDYFAK	0.534012	0.305948	1.44586	0.192032	0.172702	0.113917
Q92630	DYRK2	VYTYIQSR	0.244255	0.0629301	0.239727	0.062234	0.00384952	0.000696063
Q96FJ2;P63167	DYNLL2;DYNLL1	NFGSYVTHETK	1.74534	0.296497	0.505443	0.0718839	1.33212	0.224613
P21333	FLNA	AYVGQK	3.07069	0.3144	1.49883	0.197453	0.842603	0.116947
P05198	EIF2S1	RPGYGAYDAFK	0.0394239	0.0126847	0.707645	0.165453	0.56508	-0.152768
P07355	ANXA2	LYDSMK	0.951014	0.157864	0.247452	0.0577908	0.473932	0.100074
Q9Y5K6	CD2AP	SSGTVYPK	1.372	-0.420324	0.949109	-0.306082	0.374353	-0.114242
P11274	BCR	TQQYDCK	1.42649	0.517529	2.83959	0.462491	0.125286	0.0550375
Q00610	CLTC	AVNYFSK	0.350477	0.153552	0.0547422	0.0163653	0.347272	0.137187
Q13451	FKBP5	VYVHYK	0.840295	0.117641	1.32355	0.0948689	0.134267	0.0227717
P27986	PIK3R1	LYEEYTR	0.306339	0.0499543	0.175018	0.0278397	0.214358	0.0221146
P46109	CRKL	RVPCAYDK	4.04641	-1.23599	3.32384	-0.725975	2.36454	-0.510014
P38159	RBMX	SDLYSSGR	0.144107	0.151703	0.566779	0.446256	0.369493	-0.294553
P48739	PITPNB	GQYTHK	0.165585	0.0677786	0.214084	0.0654093	0.00579897	0.00236928
Q9Y4K4	MAP4K5	VGSGTYGDVYK	0.314157	-0.118257	0.162086	-0.0511647	0.208162	-0.0670927
P07900;P08238;Q58FF6	HSP90AA1;HSP90AB1;HSP90AB4P	IRYESLTDPSK	0.0729994	0.0107769	0.226287	-0.0439732	0.261321	0.0547501
P35241;P26038;P15311	RDX;MSN;EZR	APDFVFYAPR	0.851941	0.137962	1.06257	0.184433	0.235809	-0.0464712
Q9Y624	F11R	VIYSQPSAR	0.55199	0.256939	1.18212	0.262592	0.00922241	-0.0056532
Q5JSL3	DOCK11	TQIYSDPLR	2.2067	-1.1085	1.91482	-0.882211	2.21952	-0.226294
O60268	KIAA0513	IYLYTHLK	1.24978	0.256642	0.674035	0.166301	0.422086	0.090341
P19447	ERCC3	LNKPYIYGPTSQGER	0.898034	0.322802	0.427602	0.211976	0.17486	0.110826
Q16881	TXNRD1	IYSAER	0.111022	0.0307851	0.579642	0.0585735	0.0982998	-0.0277884
P49721	PSMB2	YYTPTISR	1.63569	0.207466	0.980794	0.118822	0.861061	0.088644
Q9NR45	NANS	TYGEHK	0.0176856	-0.00478125	0.707337	0.137133	1.26638	-0.141915
O15357	INPPL1	GLPSDYGR	2.00657	-0.842575	1.62826	-0.623326	1.59135	-0.219249
Q8IVH8	MAP4K3	IGSGTYGDVYK	1.40519	0.170708	0.586405	0.220774	0.109416	-0.0500658
Cont_P60712	Actb;ACTB	GYSFTTTAER	0.3855	0.0967668	0.672156	0.0837564	0.0418951	0.0130104
Q9UDY2	TJP2	HPDIYAVPIK	0.782982	-0.446543	0.72867	-0.24777	0.287411	-0.198773
Q7KZF4	SND1	EYGMIYLGK	0.981684	0.345384	1.3179	0.326997	0.0342207	0.0183864
Q00537	CDK17	LGEGTYATVYK	0.186554	0.0475347	0.0797986	0.0219707	0.141549	0.025564
P0C7V6	SUPT20HL2	HILLRPTMQTLAPEVKTMTR	0.718363	0.153913	0.783065	0.195574	0.168837	-0.0416614
P24941	CDK2	IGEGTYGVVYKAR	0.867369	0.437973	0.113327	0.0716395	1.16855	0.366333
Q13137	CALCOCO2	AYYLPK	0.00253277	-0.00113881	0.25619	0.0783449	0.198624	-0.0794837
Q8TD23	ZNF675	AFTQSSTLTTHK	1.84679	0.408058	0.958522	0.269048	0.518594	0.13901
Q14289	PTK2B	EVGYLEFTGPPQKPPR	0.858151	0.691572	1.32832	0.767036	0.0676946	-0.0754647
P49327	FASN	HGLYLPTR	0.872369	0.299657	0.825159	0.316192	0.0274314	-0.0165351
Q8WZ42	TTN	VLDTPGPPVNVTVK	1.14144	0.375206	1.39427	0.324936	0.122883	0.0502695
Q9Y6V7	DDX49	YLLVPEK	1.08209	-0.277308	1.67157	-0.263547	0.0404059	-0.0137618
Q6Y1H2	HACD2	MAAVAATAAAK	0.671047	0.301988	2.39585	0.407823	0.203979	-0.105835
P41743	PRKCI	LYCANGHTFQAK	0.249732	0.0849584	0.784366	0.315475	0.561893	-0.230516
P53801	PTTG1IP	EENPYAR	0.12468	0.0665281	0.82683	-0.300915	1.16912	0.367443
P29375	KDM5A	IISAELQK	0.762173	0.362092	0.871953	0.361197	0.00119358	0.000894427
P55072	VCP	GILLYGPPGTGK	1.9786	0.244689	0.0375896	0.0145861	0.808064	0.230103
Q6TFL3	CCDC171	LHLETFAMEGLK	0.776078	0.28049	0.629199	0.210022	0.129928	0.0704679
Q86UK7	ZNF598	VYALYR	0.569322	-0.0958673	0.0925707	-0.0196002	0.319961	-0.0762671
P47985	UQCRFS1	VPDFSEYR	0.644307	0.196146	0.489175	0.206743	0.0219467	-0.0105977
P38159	RBMX	DYAPPPR	0.0275344	-0.0145189	0.42676	-0.14029	0.246973	0.125771
P36578	RPL4	VYASQR	0.429089	0.242086	0.044753	0.0322781	0.296661	0.209808
P32942	ICAM3	MATMVPSVLWPR	NaN	0	NaN	0	NaN	0
P12268	IMPDH2	VSEYAR	0.214591	0.104644	0.408867	0.172439	0.132527	-0.0677956
P52272	HNRNPM	MAAGVEAAAEVAATEIK	2.87749	-0.720353	1.89621	-0.439172	1.73799	-0.281181
P00519;P42684	ABL1;ABL2	VYELMR	2.76563	-0.606052	3.35425	-0.627193	0.0812915	0.0211409
P04275	VWF	AHLLSLVDVMQR	2.35184	0.344968	1.57932	0.25088	0.516837	0.0940886
Q9P289	STK26	LWIIMEYLGGGSALDLLR	1.3548	0.283108	2.29931	0.200193	0.361503	0.0829148
Q13576	IQGAP2	YGIQMPSFSK	0.337718	0.103798	0.563873	0.175538	0.227314	-0.0717393
Q13043	STK4	LGEGSYGSVYK	1.35335	0.182669	1.17444	0.152808	0.141574	0.0298603
Q71U36;Q9BQE3;Cont_P81948	;TUBA1C;Tuba4a;TUBA4A	NLDIERPTYTNLNR	0.139622	0.118554	0.142922	0.0807254	0.0417154	0.0378288
Q8N7U9	LINC00469	MTSSAPTLPDVTIR	NaN	0	NaN	0	NaN	0

## Sheet: Data S2
Data S2. RNAseq data
	Asciminib versus vehicle (DMSO)												BRD8833 versus vehicle (DMSO)												Control (BRD6501) versus vehicle (DMSO)
	6 hours				12 hours				24 hours				6 hours				12 hours				24 hours				6 hours				12 hours				24 hours
Ensembl	p	FDR	logFC	FC	p	FDR	logFC	FC	p	FDR	logFC	FC	p	FDR	logFC	FC	p	FDR	logFC	FC	p	FDR	logFC	FC	p	FDR	logFC	FC	p	FDR	logFC	FC	p	FDR	logFC	FC
ENSG00000182871	5.16e-12	3.48e-10	1.19	2.28	3.38e-22	5.01e-19	2.33	5.02	1.28e-32	3.1e-28	4.08	16.9	5.23e-10	1.77e-08	1.01	2.01	3.89e-21	4.28e-18	2.19	4.56	4.67e-31	1.13e-26	3.76	13.6	0.479	1	0.0944	1.07	0.154	1	0.191	1.14	0.35	1	0.123	1.09
ENSG00000012822	8.2e-18	4.37e-15	1.39	2.62	3.91e-23	1.18e-19	1.9	3.73	3.64e-30	4.41e-26	2.72	6.57	7.52e-17	2.46e-14	1.3	2.47	3.95e-23	1.2e-19	1.9	3.74	1.32e-29	1.6e-25	2.64	6.23	0.265	1	0.119	1.09	0.17	1	0.145	1.11	0.0943	1	0.17	1.13
ENSG00000102096	3.41e-23	2.07e-19	-2.36	-5.14	6.23e-24	2.51e-20	-2.51	-5.7	3.34e-27	6.75e-24	-3.3	-9.85	5.04e-23	2.44e-19	-2.33	-5.01	2.39e-23	9.99e-20	-2.41	-5.33	4.01e-27	8.83e-24	-3.31	-9.94	0.0811	1	-0.189	-1.14	0.0314	1	-0.236	-1.18	0.104	1	-0.174	-1.13
ENSG00000160208	2.04e-20	3.52e-17	-1.05	-2.06	1.39e-24	1.01e-20	-1.38	-2.61	5.65e-28	2.15e-24	-1.7	-3.25	1.91e-21	5.13e-18	-1.12	-2.17	1.53e-23	9.99e-20	-1.3	-2.46	3.37e-28	1.36e-24	-1.73	-3.33	0.147	1	-0.0878	-1.06	0.021	1	-0.143	-1.1	0.0632	1	-0.113	-1.08
ENSG00000159399	1.43e-23	1.16e-19	-2.77	-6.84	1.67e-24	1.01e-20	-3.2	-9.18	2.35e-26	2.72e-23	-4.37	-20.7	1.08e-23	1.41e-19	-2.79	-6.91	2.69e-23	9.99e-20	-2.87	-7.31	1.48e-25	1.39e-22	-3.87	-14.7	0.126	1	-0.179	-1.13	0.141	1	-0.175	-1.13	0.163	1	-0.166	-1.12
ENSG00000163346	1e-23	1.16e-19	2.19	4.57	5.53e-25	6.7e-21	2.39	5.24	1.66e-25	1.39e-22	2.25	4.76	2e-23	1.62e-19	2.15	4.45	6.82e-25	8.27e-21	2.38	5.21	2.92e-25	2.36e-22	2.23	4.68	0.00774	1	0.331	1.26	0.00265	1	0.38	1.3	0.315	1	0.111	1.08
ENSG00000181192	2.87e-17	1.18e-14	1.19	2.28	2.68e-25	6.5e-21	1.92	3.78	1.01e-27	2.83e-24	2.07	4.21	8.58e-17	2.66e-14	1.15	2.22	4.2e-25	8.27e-21	1.9	3.73	1.08e-28	5.22e-25	2.19	4.57	0.16	1	0.132	1.1	0.0706	1	0.169	1.12	0.0218	1	0.202	1.15
ENSG00000138074	5.7e-16	1.41e-13	-0.981	-1.97	4.05e-24	1.96e-20	-1.72	-3.3	6.2e-28	2.15e-24	-2.26	-4.79	1.72e-16	4.79e-14	-1.02	-2.02	2.14e-23	9.99e-20	-1.65	-3.13	9.15e-28	2.53e-24	-2.25	-4.75	0.715	1	-0.0275	-1.02	0.0812	1	-0.134	-1.1	0.0768	1	-0.137	-1.1
ENSG00000143416	6.09e-15	1.06e-12	0.947	1.93	3.16e-22	5.01e-19	1.51	2.84	1.69e-29	1.37e-25	2.21	4.64	2.9e-13	2.76e-11	0.84	1.79	2.22e-21	2.98e-18	1.43	2.7	9.4e-28	2.53e-24	2.01	4.04	0.142	1	0.125	1.09	0.0542	1	0.165	1.12	0.01	1	0.217	1.16
ENSG00000100336	8.16e-24	1.16e-19	-3.6	-12.2	3.21e-23	1.11e-19	-3.76	-13.6	1.38e-23	3.71e-21	-4.55	-23.3	1.16e-23	1.41e-19	-3.5	-11.3	2.89e-23	9.99e-20	-3.89	-14.8	2.91e-23	7.59e-21	-4.29	-19.6	1.91e-06	0.0154	-0.65	-1.57	6.88e-07	0.00503	-0.709	-1.64	0.00347	1	-0.359	-1.28
ENSG00000071967	4.74e-22	1.91e-18	1.27	2.42	2.09e-22	4.21e-19	1.3	2.46	8.33e-25	4.39e-22	1.44	2.72	1.82e-20	3.68e-17	1.16	2.23	9.76e-22	2e-18	1.25	2.38	8.84e-25	6.3e-22	1.44	2.72	0.0542	1	0.143	1.1	0.0926	1	0.122	1.09	0.108	1	0.112	1.08
ENSG00000196730	4.39e-21	8.86e-18	-1.88	-3.68	2.99e-22	5.01e-19	-2.1	-4.28	1.47e-25	1.27e-22	-2.61	-6.12	2.41e-21	5.85e-18	-1.91	-3.75	1.76e-20	1.42e-17	-1.83	-3.55	1.23e-23	4.13e-21	-2.23	-4.69	0.791	1	-0.0242	-1.02	0.0375	1	-0.198	-1.15	0.271	1	-0.0976	-1.07
ENSG00000287756	5.03e-18	3.39e-15	-2.78	-6.87	4.2e-20	1.73e-17	-3.38	-10.4	1.14e-24	5.62e-22	-4.86	-29.1	3.41e-17	1.31e-14	-2.47	-5.55	5.41e-19	1.96e-16	-2.92	-7.58	1.32e-24	8.66e-22	-4.19	-18.3	0.0061	1	0.374	1.3	0.000387	0.467	0.472	1.39	0.547	1	0.0625	1.04
ENSG00000170027	1.27e-14	2e-12	-0.602	-1.52	1.57e-20	9.67e-18	-0.91	-1.88	5.12e-27	9.26e-24	-1.37	-2.58	9.47e-17	2.87e-14	-0.701	-1.63	1.22e-20	1.1e-17	-0.918	-1.89	2.03e-27	4.93e-24	-1.4	-2.65	0.305	1	-0.0534	-1.04	0.0257	1	-0.119	-1.09	0.0286	1	-0.116	-1.08
ENSG00000166946	7.99e-16	1.83e-13	0.945	1.92	6.82e-21	5.5e-18	1.31	2.48	1.03e-26	1.47e-23	1.79	3.46	2.4e-14	3.27e-12	0.852	1.81	2.53e-20	1.86e-17	1.27	2.41	3.5e-26	4.46e-23	1.74	3.34	0.345	1	0.0749	1.05	0.0323	1	0.173	1.13	0.926	1	0.00713	1
ENSG00000008283	1.34e-18	1.16e-15	-1.42	-2.67	1.43e-21	1.45e-18	-1.82	-3.54	2.8e-24	1.04e-21	-2.33	-5.01	1.98e-19	2.18e-16	-1.5	-2.84	2.65e-20	1.89e-17	-1.66	-3.17	6.68e-24	2.65e-21	-2.28	-4.84	0.644	1	0.0398	1.03	0.878	1	-0.0134	-1.01	0.286	1	-0.0943	-1.07
ENSG00000110660	1.6e-16	5.16e-14	-1.24	-2.36	1.83e-20	1.06e-17	-1.68	-3.21	6.43e-27	9.74e-24	-2.71	-6.52	1.96e-16	5.34e-14	-1.23	-2.35	7.49e-20	3.86e-17	-1.61	-3.06	3.77e-26	4.57e-23	-2.56	-5.9	0.485	1	-0.0629	-1.04	0.271	1	-0.1	-1.07	0.039	1	-0.188	-1.14
ENSG00000114737	5.65e-23	2.74e-19	-3.16	-8.91	3.55e-22	5.01e-19	-3.01	-8.03	2.28e-23	5.81e-21	-3.2	-9.18	5.01e-23	2.44e-19	-3.14	-8.82	1.07e-21	2e-18	-2.89	-7.41	7.68e-23	1.56e-20	-3.07	-8.39	0.000261	0.331	-0.494	-1.41	0.000552	0.493	-0.466	-1.38	0.00092	0.874	-0.43	-1.35
ENSG00000196497	2.06e-12	1.56e-10	-0.758	-1.69	5.51e-22	6.49e-19	-1.56	-2.95	5.93e-27	9.57e-24	-2.35	-5.08	9.69e-13	7.77e-11	-0.777	-1.71	7.9e-21	7.36e-18	-1.44	-2.71	1.77e-26	2.41e-23	-2.28	-4.86	0.863	1	-0.013	-1.01	0.0788	1	-0.137	-1.1	0.0868	1	-0.134	-1.1
ENSG00000140650	2.98e-21	6.57e-18	-1.26	-2.4	4.51e-22	5.75e-19	-1.37	-2.59	2.51e-23	5.95e-21	-1.53	-2.89	1.01e-20	2.22e-17	-1.21	-2.32	1.38e-21	2.12e-18	-1.33	-2.52	5.75e-24	2.44e-21	-1.62	-3.07	0.00591	1	-0.193	-1.14	0.00269	1	-0.215	-1.16	0.115	1	-0.109	-1.08
ENSG00000165271	2.35e-20	3.64e-17	-1.53	-2.88	2.04e-22	4.21e-19	-1.78	-3.42	5.77e-23	1.12e-20	-1.87	-3.64	2.65e-20	4.58e-17	-1.52	-2.86	7.2e-22	1.94e-18	-1.71	-3.28	3.91e-23	9.66e-21	-1.9	-3.73	0.168	1	-0.119	-1.09	0.093	1	-0.146	-1.11	0.0601	1	-0.165	-1.12
ENSG00000140859	3.85e-16	1.04e-13	-2.03	-4.09	1.83e-20	1.06e-17	-3.02	-8.13	1.31e-23	3.62e-21	-3.84	-14.3	3.22e-17	1.26e-14	-2.23	-4.68	8.43e-20	4.2e-17	-2.85	-7.2	4.72e-23	1.11e-20	-3.63	-12.4	0.043	1	0.283	1.22	0.0346	1	0.293	1.23	0.414	1	0.106	1.08
ENSG00000265241	1.15e-13	1.29e-11	-0.538	-1.45	4.97e-21	4.15e-18	-0.903	-1.87	8.04e-25	4.37e-22	-1.16	-2.23	3.13e-14	4.17e-12	-0.56	-1.47	1.94e-21	2.76e-18	-0.928	-1.9	5.01e-27	1.01e-23	-1.33	-2.52	0.44	1	-0.0383	-1.03	0.0789	1	-0.0891	-1.06	0.16	1	-0.071	-1.05
ENSG00000106258	2.3e-11	1.28e-09	1.63	3.1	5.26e-19	1.27e-16	2.76	6.76	2.17e-26	2.63e-23	4.28	19.5	7.24e-12	4.37e-10	1.69	3.23	8.55e-19	2.62e-16	2.72	6.61	1.79e-26	2.41e-23	4.31	19.8	0.852	1	-0.0389	-1.03	0.834	1	-0.0438	-1.03	0.627	1	0.103	1.07
ENSG00000139641	1.13e-12	9.32e-11	-0.7	-1.62	2.26e-21	2.11e-18	-1.3	-2.46	2.89e-26	3.04e-23	-1.75	-3.36	3.29e-12	2.2e-10	-0.674	-1.6	3.38e-19	1.37e-16	-1.13	-2.19	2.38e-25	2.06e-22	-1.65	-3.14	0.219	1	0.0854	1.06	0.799	1	-0.0176	-1.01	0.271	1	-0.075	-1.05
ENSG00000132603	3.24e-18	2.31e-15	-1.34	-2.53	2.37e-21	2.13e-18	-1.68	-3.2	1.09e-23	3.14e-21	-2.01	-4.02	4.59e-19	4.63e-16	-1.42	-2.68	3.02e-21	3.65e-18	-1.67	-3.19	1.82e-23	5.37e-21	-1.99	-3.96	0.291	1	-0.0925	-1.07	0.0854	1	-0.153	-1.11	0.51	1	-0.0577	-1.04
ENSG00000120800	1.23e-17	5.96e-15	-1.37	-2.58	3.72e-22	5.01e-19	-1.89	-3.7	1.3e-23	3.61e-21	-2.18	-4.54	8.8e-18	5.08e-15	-1.38	-2.6	1.08e-21	2e-18	-1.83	-3.57	1.5e-23	4.82e-21	-2.19	-4.56	0.357	1	-0.085	-1.06	0.0292	1	-0.207	-1.15	0.505	1	-0.0623	-1.04
ENSG00000168906	1.11e-19	1.34e-16	-0.917	-1.89	6.06e-23	1.63e-19	-1.13	-2.19	1.85e-20	1.26e-18	-0.959	-1.94	2.42e-19	2.55e-16	-0.896	-1.86	1.16e-21	2.01e-18	-1.04	-2.06	3.01e-21	2.82e-19	-1.01	-2.02	0.827	1	-0.0121	-1.01	0.583	1	-0.0302	-1.02	0.886	1	-0.00782	-1.01
ENSG00000288299	3.35e-05	0.000283	-0.356	-1.28	1.73e-15	1.03e-13	-0.971	-1.96	5.37e-29	2.6e-25	-2.39	-5.25	9.76e-06	9.46e-05	-0.386	-1.31	8.64e-16	6.86e-14	-0.994	-1.99	9.25e-29	5.22e-25	-2.36	-5.14	0.512	1	-0.0506	-1.04	0.125	1	-0.12	-1.09	0.0973	1	-0.13	-1.09
ENSG00000134333	3.35e-05	0.000283	-0.356	-1.28	1.73e-15	1.03e-13	-0.971	-1.96	5.37e-29	2.6e-25	-2.39	-5.25	9.76e-06	9.46e-05	-0.386	-1.31	8.64e-16	6.86e-14	-0.994	-1.99	9.25e-29	5.22e-25	-2.36	-5.14	0.512	1	-0.0506	-1.04	0.125	1	-0.12	-1.09	0.0973	1	-0.13	-1.09
ENSG00000286122	2.07e-19	2.39e-16	-3.03	-8.15	7.99e-21	6.25e-18	-3.69	-12.9	4.11e-23	8.64e-21	-4.22	-18.6	5.31e-19	5.15e-16	-2.87	-7.32	9.2e-20	4.45e-17	-3.22	-9.31	3.4e-22	5.11e-20	-3.68	-12.8	0.984	1	0.00283	1	0.624	1	-0.0694	-1.05	0.804	1	0.0327	1.02
ENSG00000108829	3.95e-11	2.02e-09	-0.455	-1.37	4.02e-20	1.73e-17	-0.881	-1.84	2.72e-26	2.99e-23	-1.3	-2.46	7.18e-13	6.02e-11	-0.524	-1.44	4.4e-21	4.63e-18	-0.939	-1.92	1.13e-26	1.83e-23	-1.34	-2.52	0.241	1	-0.0607	-1.04	0.0867	1	-0.0899	-1.06	0.0692	1	-0.0951	-1.07
ENSG00000156500	5.83e-19	5.88e-16	1.62	3.07	2.63e-20	1.35e-17	1.75	3.36	2.76e-24	1.04e-21	2.11	4.31	2.57e-18	2.15e-15	1.55	2.93	4.38e-19	1.63e-16	1.63	3.09	1.39e-24	8.85e-22	2.15	4.43	0.0274	1	0.264	1.2	0.804	1	0.029	1.02	0.0492	1	0.22	1.17
ENSG00000247626	5.35e-18	3.41e-15	-1.48	-2.79	1.13e-20	7.49e-18	-1.9	-3.73	6.8e-24	2.17e-21	-2.51	-5.7	1.57e-18	1.36e-15	-1.54	-2.9	6.93e-20	3.69e-17	-1.79	-3.47	2.43e-24	1.28e-21	-2.66	-6.34	0.345	1	-0.0875	-1.06	0.276	1	-0.103	-1.07	0.207	1	-0.118	-1.09
ENSG00000164338	6.4e-18	3.78e-15	-1.38	-2.6	3.8e-20	1.7e-17	-1.65	-3.14	7.42e-25	4.28e-22	-2.44	-5.43	2.99e-18	2.31e-15	-1.41	-2.65	1.04e-19	4.84e-17	-1.6	-3.04	1.25e-24	8.39e-22	-2.42	-5.35	0.166	1	-0.126	-1.09	0.0522	1	-0.181	-1.13	0.291	1	-0.0968	-1.07
ENSG00000168495	1.1e-21	2.66e-18	-1.14	-2.2	1.11e-21	1.23e-18	-1.17	-2.25	1.71e-23	4.48e-21	-1.3	-2.46	2.04e-20	3.81e-17	-1.04	-2.06	3.21e-20	2.1e-17	-1.06	-2.09	2.44e-20	1.64e-18	-1.06	-2.08	0.113	1	-0.0956	-1.07	0.0926	1	-0.103	-1.07	0.243	1	-0.0697	-1.05
ENSG00000250361	6.43e-08	1.2e-06	0.917	1.89	4.92e-17	5.37e-15	1.86	3.63	1.05e-27	2.83e-24	3.49	11.2	8.47e-08	1.52e-06	0.904	1.87	7.33e-16	6.08e-14	1.73	3.31	1.11e-26	1.83e-23	3.3	9.87	0.872	1	0.0241	1.02	0.733	1	-0.0512	-1.04	0.495	1	-0.104	-1.07
ENSG00000166501	9.5e-09	2.25e-07	-0.705	-1.63	1.5e-21	1.46e-18	-1.9	-3.74	5.74e-26	5.35e-23	-2.48	-5.58	3.78e-08	7.47e-07	-0.662	-1.58	3.17e-20	2.1e-17	-1.74	-3.34	2.01e-24	1.14e-21	-2.24	-4.74	0.739	1	0.0326	1.02	0.75	1	0.031	1.02	0.859	1	0.0169	1.01
ENSG00000274180	1.18e-15	2.52e-13	1.7	3.25	4.14e-20	1.73e-17	2.26	4.8	9.69e-26	8.7e-23	2.93	7.62	1.55e-15	3.18e-13	1.69	3.22	7.01e-20	3.69e-17	2.24	4.71	6.2e-24	2.55e-21	2.65	6.28	0.164	1	0.217	1.16	0.183	1	0.208	1.15	0.207	1	0.183	1.14
ENSG00000196449	8.33e-20	1.06e-16	-1.55	-2.92	1.95e-22	4.21e-19	-1.88	-3.68	1.41e-22	2.33e-20	-1.92	-3.78	5.31e-20	6.77e-17	-1.56	-2.95	2.73e-21	3.48e-18	-1.74	-3.33	3.01e-22	4.68e-20	-1.88	-3.69	0.0579	1	-0.171	-1.13	0.00471	1	-0.261	-1.2	0.0383	1	-0.186	-1.14
ENSG00000087263	1.8e-17	8.38e-15	-0.861	-1.82	1.67e-19	5.45e-17	-1	-2	2.99e-25	2.27e-22	-1.45	-2.72	1.07e-17	5.66e-15	-0.873	-1.83	2.76e-18	6.38e-16	-0.925	-1.9	1.74e-24	1.05e-21	-1.38	-2.6	0.118	1	-0.095	-1.07	0.134	1	-0.0916	-1.07	0.345	1	-0.0563	-1.04
ENSG00000136950	6.15e-16	1.49e-13	-0.727	-1.66	2.78e-19	8.03e-17	-0.925	-1.9	2.44e-25	1.9e-22	-1.37	-2.59	1.28e-16	3.77e-14	-0.762	-1.7	9.37e-20	4.45e-17	-0.957	-1.94	9.33e-27	1.74e-23	-1.51	-2.85	0.0175	1	-0.139	-1.1	0.00175	0.837	-0.189	-1.14	0.00205	1	-0.185	-1.14
ENSG00000119812	2.79e-13	2.82e-11	-0.697	-1.62	5.02e-18	8.1e-16	-0.997	-2	1.95e-26	2.49e-23	-1.74	-3.33	2.49e-14	3.38e-12	-0.754	-1.69	8.22e-18	1.61e-15	-0.985	-1.98	1.03e-25	1.08e-22	-1.66	-3.17	0.596	1	-0.0348	-1.02	0.483	1	-0.0464	-1.03	0.185	1	-0.0872	-1.06
ENSG00000125485	5.63e-18	3.5e-15	-1.33	-2.51	9.78e-21	6.97e-18	-1.65	-3.15	5.52e-24	1.83e-21	-2.22	-4.66	7.37e-18	4.58e-15	-1.31	-2.49	5.01e-20	2.96e-17	-1.57	-2.98	6.21e-23	1.33e-20	-2.06	-4.16	0.469	1	-0.0616	-1.04	0.036	1	-0.184	-1.14	0.147	1	-0.126	-1.09
ENSG00000141338	9.97e-14	1.14e-11	1.14	2.2	1.14e-20	7.49e-18	1.77	3.42	1.73e-24	7.35e-22	2.12	4.35	1.21e-13	1.31e-11	1.13	2.19	2.19e-20	1.71e-17	1.75	3.35	5.27e-25	4.12e-22	2.19	4.55	0.0721	1	0.207	1.15	0.245	1	0.131	1.09	0.268	1	0.118	1.09
ENSG00000151276	8.86e-22	2.39e-18	-2.43	-5.39	1.6e-20	9.67e-18	-2.36	-5.15	1.36e-22	2.28e-20	-2.86	-7.27	6.43e-22	1.95e-18	-2.45	-5.45	2.22e-19	9.62e-17	-2.15	-4.45	2.12e-22	3.47e-20	-2.85	-7.21	0.000461	0.429	-0.427	-1.34	0.000708	0.536	-0.425	-1.34	0.00937	1	-0.311	-1.24
ENSG00000282956	8.86e-22	2.39e-18	-2.43	-5.39	1.6e-20	9.67e-18	-2.36	-5.15	1.36e-22	2.28e-20	-2.86	-7.27	6.43e-22	1.95e-18	-2.45	-5.45	2.22e-19	9.62e-17	-2.15	-4.45	2.12e-22	3.47e-20	-2.85	-7.21	0.000461	0.429	-0.427	-1.34	0.000708	0.536	-0.425	-1.34	0.00937	1	-0.311	-1.24
ENSG00000103064	6.67e-14	8.34e-12	-0.83	-1.78	4.41e-19	1.13e-16	-1.22	-2.33	3.75e-26	3.64e-23	-1.94	-3.85	1.76e-14	2.47e-12	-0.866	-1.82	2.02e-17	3.28e-15	-1.09	-2.13	1.81e-25	1.63e-22	-1.86	-3.64	0.12	1	-0.117	-1.08	0.493	1	-0.051	-1.04	0.161	1	-0.103	-1.07
ENSG00000114796	6.39e-20	9e-17	1.84	3.58	8.31e-20	3.1e-17	1.77	3.4	3.86e-22	5.23e-20	1.86	3.62	4.92e-20	6.77e-17	1.85	3.6	6.19e-21	6.25e-18	1.89	3.71	4.85e-24	2.22e-21	2.07	4.21	0.000134	0.216	0.514	1.43	0.00142	0.837	0.4	1.32	0.0457	1	0.221	1.17
ENSG00000275575	2.4e-20	3.64e-17	-1.82	-3.53	5.62e-22	6.49e-19	-2.05	-4.15	2.95e-21	2.81e-19	-1.92	-3.78	2.98e-20	4.81e-17	-1.81	-3.5	3.19e-21	3.68e-18	-1.95	-3.87	2.35e-22	3.81e-20	-2.09	-4.25	0.00514	1	-0.296	-1.23	0.0309	1	-0.223	-1.17	0.0111	1	-0.262	-1.2
ENSG00000131389	1.6e-17	7.6e-15	-1.59	-3.01	1.99e-18	3.73e-16	-1.7	-3.25	5.64e-25	3.8e-22	-2.52	-5.74	3.19e-17	1.26e-14	-1.55	-2.93	2.17e-16	2.25e-14	-1.47	-2.77	1.19e-23	4.11e-21	-2.3	-4.94	0.875	1	0.0166	1.01	0.775	1	-0.0303	-1.02	0.411	1	-0.0828	-1.06
ENSG00000213699	1.92e-14	2.78e-12	-0.925	-1.9	9.84e-18	1.41e-15	-1.23	-2.34	1.22e-24	5.92e-22	-1.99	-3.98	6.75e-15	1.1e-12	-0.956	-1.94	2.48e-17	3.81e-15	-1.19	-2.29	1.38e-25	1.39e-22	-2.18	-4.54	0.757	1	0.0238	1.02	0.787	1	-0.0212	-1.01	0.601	1	-0.0396	-1.03
ENSG00000185551	6.53e-19	6.33e-16	-1.42	-2.68	2.65e-22	4.94e-19	-1.85	-3.6	2.49e-23	5.95e-21	-2.05	-4.13	1.81e-19	2.08e-16	-1.48	-2.78	1.4e-21	2.12e-18	-1.76	-3.39	2.85e-23	7.51e-21	-2.05	-4.15	0.00105	0.636	-0.309	-1.24	0.000137	0.216	-0.374	-1.3	0.000195	0.55	-0.368	-1.29
ENSG00000119801	2.5e-16	7.38e-14	1.69	3.23	4.31e-20	1.74e-17	2.15	4.43	8.64e-24	2.65e-21	2.46	5.52	1.93e-16	5.31e-14	1.7	3.26	4.78e-20	2.9e-17	2.14	4.42	1.21e-23	4.13e-21	2.45	5.46	0.0963	1	0.243	1.18	0.115	1	0.229	1.17	0.0894	1	0.225	1.17
ENSG00000171314	0.000786	0.00431	-0.195	-1.14	1.32e-15	8.24e-14	-0.684	-1.61	1.55e-27	3.42e-24	-1.49	-2.81	4.1e-05	0.000328	-0.247	-1.19	2.09e-16	2.19e-14	-0.725	-1.65	6.12e-28	2.12e-24	-1.53	-2.89	0.761	1	-0.0166	-1.01	0.103	1	-0.0902	-1.06	0.0764	1	-0.0978	-1.07
ENSG00000101187	6.51e-17	2.51e-14	-1.79	-3.45	3.32e-20	1.58e-17	-2.52	-5.72	4.14e-23	8.64e-21	-3.42	-10.7	1.24e-17	6.11e-15	-1.88	-3.69	2.65e-19	1.13e-16	-2.33	-5.03	6.67e-23	1.39e-20	-3.42	-10.7	0.713	1	-0.0419	-1.03	0.346	1	-0.11	-1.08	0.0681	1	-0.212	-1.16
ENSG00000171552	6.17e-22	2.14e-18	-1.9	-3.72	1.4e-19	4.69e-17	-1.63	-3.09	3.06e-18	1.06e-16	-1.45	-2.73	5.47e-22	1.95e-18	-1.9	-3.73	3.16e-18	7.09e-16	-1.48	-2.8	3.87e-18	1.33e-16	-1.44	-2.72	0.771	1	0.0274	1.02	0.959	1	0.00483	1	0.943	1	-0.00664	-1
ENSG00000178105	4e-18	2.77e-15	-1.45	-2.72	3.35e-19	9.37e-17	-1.59	-3	4.19e-24	1.43e-21	-2.25	-4.75	1.21e-17	6.1e-15	-1.39	-2.63	7.95e-19	2.5e-16	-1.55	-2.92	6.29e-23	1.34e-20	-2.07	-4.21	0.165	1	-0.131	-1.1	0.0749	1	-0.171	-1.13	0.272	1	-0.103	-1.07
ENSG00000158856	7.09e-06	7.35e-05	0.638	1.56	5.7e-17	6.11e-15	1.66	3.17	1.37e-27	3.33e-24	3.03	8.17	0.000868	0.00462	0.45	1.37	7.46e-16	6.12e-14	1.55	2.93	6.65e-26	7.32e-23	2.76	6.8	0.884	1	0.0194	1.01	0.385	1	0.116	1.08	0.717	1	0.0475	1.03
ENSG00000125630	6.36e-18	3.78e-15	-1.35	-2.55	2.01e-19	6.08e-17	-1.53	-2.9	3.42e-23	7.53e-21	-1.99	-3.97	4.89e-18	3.29e-15	-1.36	-2.56	1.98e-18	4.94e-16	-1.43	-2.7	6.13e-23	1.33e-20	-1.96	-3.9	0.563	1	-0.0513	-1.04	0.247	1	-0.105	-1.08	0.296	1	-0.0932	-1.07
ENSG00000104635	1.11e-15	2.44e-13	-1.72	-3.29	9.93e-20	3.54e-17	-2.43	-5.39	2.88e-24	1.06e-21	-3.56	-11.8	3.04e-16	7.84e-14	-1.79	-3.46	1.2e-18	3.35e-16	-2.23	-4.68	3.42e-23	8.72e-21	-3.19	-9.15	0.322	1	-0.127	-1.09	0.0853	1	-0.225	-1.17	0.595	1	-0.0657	-1.05
ENSG00000155307	6.64e-18	3.83e-15	-1.51	-2.84	6.96e-19	1.58e-16	-1.68	-3.19	1.69e-24	7.35e-22	-2.44	-5.41	8.53e-18	5.08e-15	-1.49	-2.82	7.85e-18	1.56e-15	-1.56	-2.94	1.27e-22	2.34e-20	-2.14	-4.39	0.28	1	-0.108	-1.08	0.107	1	-0.167	-1.12	0.11	1	-0.161	-1.12
ENSG00000123933	5.18e-16	1.34e-13	1.49	2.82	2e-20	1.13e-17	1.95	3.87	4.32e-24	1.46e-21	2.32	4.98	4.65e-15	8e-13	1.4	2.64	6.26e-20	3.45e-17	1.9	3.72	1.84e-21	1.9e-19	1.99	3.98	0.0593	1	0.247	1.19	0.253	1	0.146	1.11	0.703	1	0.0462	1.03
ENSG00000196793	1.14e-17	5.65e-15	-1.61	-3.06	1.14e-20	7.49e-18	-2.13	-4.38	3.21e-21	3.03e-19	-2.38	-5.21	3.05e-18	2.31e-15	-1.68	-3.21	3.07e-19	1.26e-16	-1.9	-3.73	4.69e-21	4.04e-19	-2.38	-5.22	0.871	1	-0.0162	-1.01	0.374	1	-0.0903	-1.06	0.838	1	0.0209	1.01
ENSG00000175768	2.53e-11	1.38e-09	-0.663	-1.58	2.38e-20	1.25e-17	-1.29	-2.45	6.74e-24	2.17e-21	-1.63	-3.1	4.14e-13	3.73e-11	-0.767	-1.7	6.68e-21	6.48e-18	-1.35	-2.54	2.61e-25	2.18e-22	-1.8	-3.48	0.0889	1	-0.127	-1.09	0.00448	1	-0.22	-1.16	0.0987	1	-0.122	-1.09
ENSG00000152804	9.02e-19	8.4e-16	-2.59	-6.02	9.28e-20	3.41e-17	-2.93	-7.63	1.62e-22	2.61e-20	-3.61	-12.2	3.99e-18	2.84e-15	-2.44	-5.44	2.44e-17	3.81e-15	-2.37	-5.18	4.45e-22	6.49e-20	-3.49	-11.2	0.737	1	-0.0497	-1.04	0.377	1	-0.133	-1.1	0.131	1	-0.223	-1.17
ENSG00000198042	8e-18	4.37e-15	-1.68	-3.2	9.72e-20	3.52e-17	-1.96	-3.88	1.96e-22	3.04e-20	-2.4	-5.27	3.75e-18	2.75e-15	-1.71	-3.28	4.28e-19	1.63e-16	-1.87	-3.66	8.16e-22	1.06e-19	-2.3	-4.93	0.478	1	-0.0773	-1.06	0.0762	1	-0.198	-1.15	0.675	1	-0.0451	-1.03
ENSG00000160193	3.92e-14	5.16e-12	-1.1	-2.14	2.15e-18	4e-16	-1.56	-2.95	1.43e-24	6.64e-22	-2.47	-5.54	1.09e-14	1.64e-12	-1.15	-2.21	1.43e-18	3.8e-16	-1.59	-3	1.04e-24	7.18e-22	-2.52	-5.75	0.0777	1	-0.172	-1.13	0.284	1	-0.105	-1.08	0.145	1	-0.141	-1.1
ENSG00000124571	2.76e-14	3.78e-12	-0.79	-1.73	3.14e-20	1.52e-17	-1.2	-2.3	3.57e-24	1.25e-21	-1.54	-2.92	1.76e-14	2.47e-12	-0.801	-1.74	4.3e-19	1.63e-16	-1.11	-2.16	4.2e-23	1.01e-20	-1.45	-2.72	0.865	1	-0.0117	-1.01	0.108	1	-0.112	-1.08	0.34	1	-0.0655	-1.05
ENSG00000148841	2.82e-19	3.11e-16	-1.06	-2.09	2.18e-20	1.2e-17	-1.17	-2.25	3.05e-20	1.9e-18	-1.13	-2.18	5.03e-20	6.77e-17	-1.12	-2.17	2.93e-20	2.03e-17	-1.16	-2.24	5.37e-21	4.48e-19	-1.19	-2.29	0.697	1	-0.0248	-1.02	0.109	1	-0.105	-1.08	0.018	1	-0.154	-1.11
ENSG00000171865	3.31e-16	9.11e-14	-0.967	-1.95	2.1e-19	6.21e-17	-1.22	-2.32	3.03e-23	6.86e-21	-1.59	-3	1.46e-15	3.04e-13	-0.921	-1.89	5.98e-20	3.37e-17	-1.27	-2.41	4.17e-23	1.01e-20	-1.58	-2.99	0.22	1	-0.0901	-1.06	0.14	1	-0.109	-1.08	0.381	1	-0.0638	-1.05
ENSG00000103550	7.56e-16	1.76e-13	-0.967	-1.96	1.61e-19	5.35e-17	-1.27	-2.42	1.1e-22	1.92e-20	-1.57	-2.96	5.01e-16	1.21e-13	-0.978	-1.97	1.96e-18	4.94e-16	-1.18	-2.27	3.27e-23	8.43e-21	-1.63	-3.1	0.818	1	-0.0172	-1.01	0.482	1	-0.053	-1.04	0.495	1	-0.0508	-1.04
ENSG00000135763	5.3e-17	2.07e-14	-1.52	-2.88	2.9e-20	1.46e-17	-1.99	-3.97	4.71e-22	6.2e-20	-2.36	-5.12	2.88e-17	1.18e-14	-1.55	-2.93	2.16e-19	9.62e-17	-1.87	-3.65	7.9e-22	1.03e-19	-2.34	-5.05	0.757	1	-0.0325	-1.02	0.249	1	-0.123	-1.09	0.353	1	-0.0994	-1.07
ENSG00000109519	9.44e-16	2.14e-13	-1.06	-2.09	7.72e-19	1.7e-16	-1.33	-2.51	2.38e-23	5.83e-21	-1.82	-3.54	9.08e-17	2.79e-14	-1.14	-2.2	5.61e-20	3.24e-17	-1.44	-2.72	1.01e-23	3.64e-21	-1.89	-3.7	0.513	1	-0.0536	-1.04	0.0129	1	-0.212	-1.16	0.0284	1	-0.183	-1.14
ENSG00000123240	5.74e-09	1.44e-07	1.14	2.2	1.42e-15	8.76e-14	1.88	3.68	1.61e-26	2.17e-23	3.24	9.46	4.11e-08	8.03e-07	1.05	2.07	1.07e-15	8.29e-14	1.9	3.73	5.33e-26	6.15e-23	3.15	8.9	0.954	1	-0.01	-1.01	0.627	1	0.0845	1.06	0.0612	1	0.289	1.22
ENSG00000178104	4.51e-17	1.79e-14	-1.97	-3.93	1.24e-18	2.48e-16	-2.23	-4.68	3.35e-24	1.19e-21	-3.25	-9.49	4.36e-17	1.55e-14	-1.97	-3.93	7.49e-19	2.39e-16	-2.27	-4.82	6.15e-24	2.55e-21	-3.2	-9.18	0.0028	0.935	-0.433	-1.35	0.00174	0.837	-0.457	-1.37	0.077	1	-0.239	-1.18
ENSG00000136718	1.99e-14	2.84e-12	-1.05	-2.07	4.45e-19	1.13e-16	-1.48	-2.79	3.79e-24	1.31e-21	-2.11	-4.33	3.99e-15	7.27e-13	-1.11	-2.15	9.68e-19	2.9e-16	-1.45	-2.73	5.24e-24	2.35e-21	-2.1	-4.3	0.556	1	-0.0528	-1.04	0.114	1	-0.144	-1.11	0.0422	1	-0.187	-1.14
ENSG00000170854	1.09e-17	5.6e-15	-1.33	-2.52	2.97e-20	1.47e-17	-1.62	-3.07	2.12e-22	3.17e-20	-1.95	-3.87	1.01e-17	5.57e-15	-1.33	-2.51	1.84e-19	8.41e-17	-1.53	-2.89	1.07e-21	1.31e-19	-1.86	-3.64	0.113	1	-0.141	-1.1	0.0243	1	-0.203	-1.15	0.361	1	-0.0801	-1.06
ENSG00000065183	8.3e-18	4.37e-15	-1.64	-3.11	1.85e-18	3.5e-16	-1.73	-3.33	4.05e-23	8.64e-21	-2.41	-5.33	4.31e-18	2.99e-15	-1.67	-3.17	1.4e-17	2.48e-15	-1.63	-3.1	3.33e-22	5.07e-20	-2.27	-4.82	0.193	1	-0.142	-1.1	0.183	1	-0.146	-1.11	0.551	1	-0.0642	-1.05
ENSG00000155846	1.12e-15	2.44e-13	-1.14	-2.21	6.79e-19	1.55e-16	-1.51	-2.84	9.41e-23	1.71e-20	-2	-4.01	2.65e-16	7.06e-14	-1.19	-2.29	3.48e-18	7.59e-16	-1.44	-2.7	5.53e-22	7.79e-20	-1.9	-3.74	0.651	1	-0.0392	-1.03	0.774	1	0.0252	1.02	0.968	1	0.00344	1
ENSG00000151576	6.06e-14	7.65e-12	-1.13	-2.19	7.74e-18	1.17e-15	-1.6	-3.03	1.34e-24	6.37e-22	-2.84	-7.16	1.17e-14	1.72e-12	-1.2	-2.29	1.73e-17	2.96e-15	-1.57	-2.96	2.03e-24	1.14e-21	-2.83	-7.1	0.129	1	-0.15	-1.11	0.149	1	-0.144	-1.11	0.312	1	-0.0976	-1.07
ENSG00000204856	1.03e-12	8.64e-11	-0.896	-1.86	3.99e-19	1.04e-16	-1.47	-2.77	6.34e-25	4.04e-22	-2.42	-5.33	1.31e-12	1.01e-10	-0.885	-1.85	3.52e-17	5.08e-15	-1.27	-2.42	1.57e-23	4.82e-21	-2.16	-4.48	0.744	1	-0.028	-1.02	0.371	1	-0.0763	-1.05	0.562	1	-0.0495	-1.03
ENSG00000184584	9.93e-12	6.12e-10	-0.757	-1.69	5.19e-15	2.67e-13	-1.01	-2.02	8.55e-25	4.41e-22	-1.96	-3.9	5.97e-12	3.73e-10	-0.77	-1.7	1.17e-10	2e-09	-0.703	-1.63	9.38e-24	3.44e-21	-1.83	-3.55	0.0552	1	0.152	1.11	0.00294	1	0.243	1.18	0.25	1	0.0837	1.06
ENSG00000134375	8.76e-12	5.47e-10	-0.596	-1.51	5.15e-19	1.26e-16	-1.02	-2.02	7.27e-25	4.28e-22	-1.48	-2.8	1.65e-12	1.22e-10	-0.632	-1.55	2.75e-19	1.15e-16	-1.04	-2.05	3.79e-24	1.81e-21	-1.42	-2.68	0.0961	1	-0.108	-1.08	0.0195	1	-0.153	-1.11	0.178	1	-0.0858	-1.06
ENSG00000198369	1.08e-16	3.69e-14	-1.11	-2.17	4.21e-20	1.73e-17	-1.44	-2.7	6.06e-21	4.99e-19	-1.5	-2.84	6.86e-17	2.34e-14	-1.13	-2.19	1.77e-17	2.97e-15	-1.19	-2.28	9.56e-21	7.4e-19	-1.49	-2.81	0.303	1	0.0823	1.06	0.685	1	0.0323	1.02	0.736	1	-0.0266	-1.02
ENSG00000197208	1.74e-09	5.2e-08	0.941	1.92	3.62e-17	4.12e-15	1.58	2.99	3.69e-26	3.64e-23	2.56	5.89	4.32e-09	1.11e-07	0.907	1.87	1.95e-15	1.31e-13	1.42	2.67	1.49e-25	1.39e-22	2.48	5.57	0.369	1	0.122	1.09	0.396	1	0.108	1.08	0.0382	1	0.253	1.19
ENSG00000164933	1.03e-16	3.55e-14	-1.48	-2.79	3.48e-19	9.46e-17	-1.81	-3.51	1.01e-22	1.79e-20	-2.41	-5.32	7.39e-17	2.45e-14	-1.49	-2.81	1.13e-18	3.24e-16	-1.75	-3.36	1.23e-22	2.32e-20	-2.42	-5.35	0.301	1	-0.107	-1.08	0.042	1	-0.216	-1.16	0.165	1	-0.143	-1.1
ENSG00000092929	1.88e-14	2.74e-12	-0.833	-1.78	7.8e-19	1.7e-16	-1.14	-2.2	6.62e-23	1.26e-20	-1.47	-2.78	4.47e-15	7.85e-13	-0.871	-1.83	2.14e-16	2.23e-14	-0.963	-1.95	6.93e-21	5.6e-19	-1.29	-2.45	0.296	1	0.075	1.05	0.469	1	0.0518	1.04	0.678	1	0.0291	1.02
ENSG00000232956	5.93e-16	1.45e-13	-1.96	-3.88	2.19e-18	4.06e-16	-2.46	-5.51	2.16e-21	2.18e-19	-3.22	-9.31	7.18e-17	2.42e-14	-2.11	-4.31	4.8e-18	9.94e-16	-2.4	-5.29	5.19e-21	4.38e-19	-3.13	-8.73	0.66	1	0.0595	1.04	0.974	1	-0.00447	-1	0.708	1	0.0493	1.03
ENSG00000161091	5.62e-15	9.86e-13	-1.07	-2.1	3.45e-18	5.84e-16	-1.36	-2.56	1.98e-22	3.06e-20	-1.81	-3.52	1.15e-15	2.48e-13	-1.12	-2.18	1.08e-17	1.99e-15	-1.31	-2.49	6.6e-23	1.39e-20	-1.89	-3.71	0.595	1	0.046	1.03	0.942	1	-0.00633	-1	0.0781	1	-0.153	-1.11
ENSG00000126749	1.42e-13	1.56e-11	-0.884	-1.85	3.92e-20	1.73e-17	-1.43	-2.7	1.12e-22	1.92e-20	-1.73	-3.31	1.65e-14	2.36e-12	-0.948	-1.93	3.61e-20	2.24e-17	-1.44	-2.72	1.82e-22	3.13e-20	-1.71	-3.27	0.0744	1	-0.147	-1.11	0.0559	1	-0.158	-1.12	0.277	1	-0.0879	-1.06
ENSG00000123545	4.99e-15	9.01e-13	-1.19	-2.29	8.07e-20	3.05e-17	-1.74	-3.34	8.39e-23	1.54e-20	-2.27	-4.81	4.61e-15	8e-13	-1.19	-2.29	4.24e-19	1.63e-16	-1.65	-3.15	9.25e-23	1.82e-20	-2.28	-4.87	0.151	1	-0.139	-1.1	0.0652	1	-0.181	-1.13	0.0692	1	-0.179	-1.13
ENSG00000249069	7.91e-17	2.9e-14	-1.06	-2.09	8.57e-21	6.49e-18	-1.41	-2.66	2.51e-22	3.66e-20	-1.47	-2.76	9.75e-16	2.19e-13	-0.973	-1.96	2.07e-18	5.07e-16	-1.19	-2.28	7.14e-21	5.75e-19	-1.33	-2.52	0.242	1	-0.0876	-1.06	0.414	1	-0.0601	-1.04	0.0356	1	-0.15	-1.11
ENSG00000229140	2.09e-18	1.69e-15	-1.87	-3.65	3.36e-19	9.37e-17	-1.99	-3.96	1.73e-21	1.82e-19	-2.24	-4.74	9.07e-18	5.11e-15	-1.77	-3.4	1.6e-18	4.17e-16	-1.89	-3.7	3.02e-20	1.96e-18	-2.05	-4.13	0.065	1	-0.212	-1.16	0.107	1	-0.183	-1.13	0.858	1	-0.019	-1.01
ENSG00000141736	6.83e-16	1.64e-13	1.32	2.49	1.7e-19	5.49e-17	1.64	3.11	2.15e-22	3.19e-20	1.9	3.73	1.36e-16	3.92e-14	1.37	2.59	1.4e-18	3.76e-16	1.55	2.93	5.38e-21	4.48e-19	1.76	3.38	0.0791	1	0.206	1.15	0.203	1	0.146	1.11	0.415	1	0.0913	1.07
ENSG00000157734	8.82e-14	1.02e-11	2.06	4.18	2.57e-19	7.5e-17	3.11	8.62	3.07e-23	6.9e-21	3.91	15	2e-12	1.45e-10	1.87	3.66	2.52e-18	5.92e-16	2.93	7.61	5.81e-22	8.1e-20	3.63	12.4	0.987	1	-0.00352	-1	0.162	1	0.323	1.25	0.181	1	0.311	1.24
ENSG00000107937	7.27e-17	2.73e-14	-1.14	-2.21	2.86e-19	8.16e-17	-1.35	-2.55	6.86e-22	8.36e-20	-1.6	-3.04	8.51e-17	2.66e-14	-1.13	-2.2	8.15e-19	2.53e-16	-1.31	-2.48	4.71e-21	4.04e-19	-1.52	-2.87	0.259	1	-0.0934	-1.07	0.137	1	-0.123	-1.09	0.405	1	-0.068	-1.05
ENSG00000102804	1.03e-15	2.31e-13	1.72	3.29	1.2e-18	2.44e-16	2.1	4.29	2.19e-22	3.24e-20	2.66	6.34	4.34e-15	7.68e-13	1.65	3.13	1.74e-17	2.97e-15	1.96	3.88	4.17e-21	3.69e-19	2.48	5.57	0.613	1	0.0758	1.05	0.758	1	-0.0468	-1.03	0.685	1	0.0626	1.04
ENSG00000162851	7.8e-16	1.8e-13	-1.22	-2.34	4.57e-19	1.13e-16	-1.56	-2.95	3.63e-22	4.95e-20	-2	-3.99	3.58e-16	8.94e-14	-1.25	-2.38	1.22e-17	2.2e-15	-1.41	-2.66	6.92e-22	9.31e-20	-1.97	-3.91	0.373	1	-0.0835	-1.06	0.348	1	-0.088	-1.06	0.451	1	-0.071	-1.05
ENSG00000187017	8.03e-08	1.45e-06	2.19	4.56	1.56e-16	1.48e-14	4.19	18.3	3.13e-25	2.3e-22	6.63	99	7.29e-07	9.9e-06	1.98	3.95	1.1e-15	8.47e-14	3.97	15.7	3.81e-24	1.81e-21	6.24	75.5	0.64	1	0.187	1.14	0.732	1	0.134	1.1	0.576	1	0.206	1.15
ENSG00000196628	6.51e-13	5.82e-11	0.714	1.64	1.81e-17	2.36e-15	0.979	1.97	3.09e-22	4.36e-20	1.32	2.5	3.47e-13	3.18e-11	0.728	1.66	1.84e-17	3.08e-15	0.98	1.97	9.95e-22	1.24e-19	1.29	2.44	0.376	1	-0.0656	-1.05	0.0513	1	-0.147	-1.11	0.954	1	0.0042	1
ENSG00000104689	5.17e-18	3.39e-15	-1.71	-3.27	5.46e-19	1.31e-16	-1.96	-3.89	2.61e-21	2.58e-19	-2.29	-4.9	1.15e-17	5.91e-15	-1.66	-3.15	1.14e-16	1.3e-14	-1.62	-3.08	5.73e-20	3.51e-18	-2.06	-4.16	0.429	1	-0.0827	-1.06	0.559	1	-0.0626	-1.04	0.779	1	-0.0288	-1.02
ENSG00000143319	1.87e-16	5.96e-14	-1.06	-2.09	9.24e-19	1.98e-16	-1.27	-2.41	1.77e-21	1.86e-19	-1.51	-2.85	8.43e-17	2.66e-14	-1.09	-2.13	4.39e-18	9.25e-16	-1.21	-2.32	1.11e-22	2.1e-20	-1.65	-3.14	0.33	1	-0.0766	-1.05	0.0546	1	-0.155	-1.11	0.165	1	-0.109	-1.08
ENSG00000166411	3.87e-11	1.99e-09	-0.745	-1.68	1.77e-19	5.63e-17	-1.4	-2.64	2.6e-23	6.11e-21	-1.84	-3.57	8.72e-12	5.08e-10	-0.786	-1.72	1.23e-18	3.4e-16	-1.32	-2.5	2.44e-23	6.71e-21	-1.85	-3.61	0.65	1	-0.0377	-1.03	0.194	1	-0.109	-1.08	0.216	1	-0.104	-1.07
ENSG00000065029	2.6e-13	2.68e-11	0.918	1.89	2e-19	6.08e-17	1.42	2.67	1.34e-23	3.65e-21	1.84	3.58	3.21e-14	4.25e-12	0.978	1.97	1.2e-18	3.35e-16	1.35	2.56	5.11e-23	1.17e-20	1.79	3.45	0.0551	1	0.182	1.13	0.101	1	0.16	1.12	0.00837	1	0.267	1.2
ENSG00000168421	3.09e-18	2.27e-15	-2.2	-4.58	2.99e-18	5.25e-16	-2.39	-5.23	5.02e-22	6.51e-20	-3.28	-9.69	2e-17	8.81e-15	-2.02	-4.06	3.61e-17	5.17e-15	-2.16	-4.48	2.03e-21	2.06e-19	-3.08	-8.43	0.156	1	-0.173	-1.13	0.0753	1	-0.228	-1.17	0.0788	1	-0.208	-1.16
ENSG00000166197	5.09e-13	4.69e-11	-1.19	-2.28	4.53e-19	1.13e-16	-1.86	-3.64	7.01e-23	1.33e-20	-2.41	-5.32	1.4e-13	1.46e-11	-1.24	-2.36	3.51e-18	7.59e-16	-1.75	-3.37	1.97e-22	3.27e-20	-2.35	-5.09	0.728	1	-0.0392	-1.03	0.257	1	-0.129	-1.09	0.555	1	-0.0659	-1.05
ENSG00000165732	3.19e-16	8.88e-14	-1.56	-2.95	1.07e-19	3.72e-17	-2	-3.99	3.94e-22	5.3e-20	-2.35	-5.11	8.35e-16	1.91e-13	-1.51	-2.85	3.49e-18	7.59e-16	-1.8	-3.48	1.4e-20	1.02e-18	-2.12	-4.36	0.44	1	-0.0901	-1.06	0.224	1	-0.143	-1.1	0.499	1	-0.0781	-1.06
ENSG00000104341	3.89e-05	0.000322	-0.429	-1.35	2.18e-14	9.19e-13	-1.1	-2.14	5.35e-27	9.26e-24	-2.58	-6	6.29e-05	0.000481	-0.414	-1.33	4.52e-13	1.48e-11	-0.993	-1.99	1.32e-26	2e-23	-2.53	-5.76	0.862	1	0.0162	1.01	0.0329	1	-0.206	-1.15	0.0134	1	-0.237	-1.18
ENSG00000004455	6.65e-08	1.23e-06	-0.471	-1.39	2e-17	2.54e-15	-1.04	-2.05	9.84e-25	4.97e-22	-1.66	-3.16	2.24e-08	4.71e-07	-0.495	-1.41	1.21e-17	2.19e-15	-1.05	-2.08	5.94e-25	4.5e-22	-1.69	-3.22	0.415	1	-0.0588	-1.04	0.0655	1	-0.136	-1.1	0.201	1	-0.0918	-1.07
ENSG00000160298	1.56e-12	1.24e-10	0.868	1.83	3.04e-16	2.52e-14	1.15	2.21	8.03e-25	4.37e-22	1.91	3.76	4.4e-13	3.91e-11	0.904	1.87	3.4e-16	3.19e-14	1.14	2.21	5.59e-24	2.42e-21	1.82	3.54	0.24	1	0.109	1.08	0.363	1	0.0852	1.06	0.0576	1	0.178	1.13
ENSG00000139182	1.04e-12	8.65e-11	0.668	1.59	2.32e-20	1.25e-17	1.1	2.15	2.64e-21	2.58e-19	1.11	2.16	4.59e-12	2.96e-10	0.635	1.55	1.66e-20	1.42e-17	1.12	2.17	1.66e-22	2.92e-20	1.19	2.29	0.0188	1	0.172	1.13	0.0556	1	0.137	1.1	0.644	1	0.0306	1.02
ENSG00000165879	1.57e-18	1.31e-15	1.83	3.56	1.39e-21	1.45e-18	2.23	4.7	1.16e-18	4.56e-17	1.72	3.3	1.63e-17	7.59e-15	1.72	3.3	2.45e-20	1.86e-17	2.08	4.23	5.4e-18	1.77e-16	1.66	3.16	0.0466	1	0.284	1.22	0.0391	1	0.297	1.23	0.135	1	0.194	1.14
ENSG00000232445	2.66e-18	2.01e-15	-1.61	-3.06	1.02e-19	3.59e-17	-1.87	-3.65	2.52e-18	8.92e-17	-1.72	-3.29	2.7e-18	2.18e-15	-1.6	-3.02	3.31e-20	2.11e-17	-1.97	-3.91	1.13e-19	6.29e-18	-1.97	-3.91	0.0643	1	-0.179	-1.13	0.16	1	-0.136	-1.1	0.421	1	-0.0777	-1.06
ENSG00000091127	5.59e-15	9.86e-13	-1.36	-2.56	1.33e-18	2.62e-16	-1.78	-3.43	1.75e-22	2.79e-20	-2.43	-5.39	8.54e-15	1.36e-12	-1.34	-2.53	7.9e-17	9.97e-15	-1.56	-2.96	1.24e-21	1.45e-19	-2.29	-4.88	0.829	1	-0.0236	-1.02	0.196	1	-0.143	-1.1	0.99	1	0.00131	1
ENSG00000164442	9.73e-17	3.42e-14	1.74	3.34	4.56e-19	1.13e-16	2.05	4.15	3.68e-21	3.42e-19	2.33	5.02	1.62e-16	4.61e-14	1.71	3.28	7.2e-19	2.33e-16	2.03	4.09	2.06e-21	2.08e-19	2.37	5.16	0.0728	1	0.252	1.19	0.0878	1	0.243	1.18	0.321	1	0.14	1.1
ENSG00000160219	8.69e-12	5.44e-10	0.642	1.56	9.91e-18	1.41e-15	0.989	1.99	6.33e-25	4.04e-22	1.47	2.77	1.04e-11	5.86e-10	0.637	1.56	8.76e-19	2.65e-16	1.06	2.08	1.66e-24	1.03e-21	1.44	2.71	0.00407	1	0.215	1.16	0.00253	1	0.23	1.17	0.00259	1	0.219	1.16
ENSG00000005100	3.25e-15	6.06e-13	-1.28	-2.43	7.26e-18	1.12e-15	-1.6	-3.04	1.09e-21	1.24e-19	-2.21	-4.63	7.13e-16	1.66e-13	-1.34	-2.54	3.31e-17	4.81e-15	-1.53	-2.89	7.81e-22	1.02e-19	-2.26	-4.79	0.978	1	-0.00274	-1	0.458	1	-0.0759	-1.05	0.669	1	-0.0436	-1.03
ENSG00000124006	1.8e-12	1.39e-10	1.13	2.19	1.87e-19	5.88e-17	1.83	3.55	1.28e-23	3.59e-21	2.31	4.98	1.34e-10	5.43e-09	0.976	1.97	5.85e-19	2.06e-16	1.78	3.43	4.94e-22	7.13e-20	2.12	4.33	0.211	1	0.154	1.11	0.0474	1	0.247	1.19	0.373	1	0.109	1.08
ENSG00000091527	5.28e-16	1.35e-13	-0.744	-1.67	3.45e-20	1.61e-17	-0.995	-1.99	4.42e-20	2.6e-18	-0.992	-1.99	4.12e-17	1.49e-14	-0.803	-1.75	6.13e-19	2.12e-16	-0.917	-1.89	7.69e-21	6.1e-19	-1.05	-2.07	0.341	1	-0.0551	-1.04	0.0614	1	-0.11	-1.08	0.393	1	-0.0494	-1.03
ENSG00000070814	1.15e-10	4.99e-09	-0.77	-1.71	6.37e-18	9.96e-16	-1.35	-2.55	1.07e-23	3.13e-21	-1.98	-3.94	5.68e-11	2.62e-09	-0.79	-1.73	1.7e-17	2.95e-15	-1.32	-2.49	1.61e-23	4.88e-21	-1.96	-3.89	0.464	1	-0.0657	-1.05	0.517	1	-0.0581	-1.04	0.289	1	-0.0942	-1.07
ENSG00000272711	8.27e-18	4.37e-15	-2.15	-4.44	2.24e-18	4.06e-16	-2.37	-5.15	4.47e-20	2.62e-18	-3.48	-11.2	3.16e-17	1.26e-14	-2.02	-4.07	2.76e-17	4.08e-15	-2.14	-4.42	1.27e-19	6.94e-18	-3.26	-9.6	0.803	1	-0.0297	-1.02	0.648	1	-0.0552	-1.04	0.972	1	-0.00441	-1
ENSG00000011028	2.74e-08	5.71e-07	1.06	2.09	2.06e-17	2.6e-15	2.13	4.39	1.54e-24	7.04e-22	3.17	9.01	6.34e-07	8.82e-06	0.917	1.89	1.07e-16	1.26e-14	2.04	4.12	1.43e-23	4.69e-21	3.01	8.05	0.625	1	0.0818	1.06	0.502	1	0.112	1.08	0.291	1	0.171	1.13
ENSG00000197993	1.37e-08	3.13e-07	0.943	1.92	2.28e-15	1.31e-13	1.63	3.1	3.46e-25	2.46e-22	3.01	8.06	1.95e-08	4.13e-07	0.928	1.9	7.42e-15	4.08e-13	1.58	2.99	3.76e-24	1.81e-21	2.84	7.18	0.763	1	0.0424	1.03	0.691	1	0.0566	1.04	0.309	1	0.148	1.11
ENSG00000053372	2.98e-14	4.06e-12	-1.36	-2.56	2.24e-18	4.06e-16	-1.85	-3.61	9.8e-22	1.15e-19	-2.38	-5.2	3.2e-15	6.06e-13	-1.46	-2.75	3e-18	6.79e-16	-1.84	-3.57	2.93e-22	4.62e-20	-2.49	-5.6	0.298	1	-0.122	-1.09	0.121	1	-0.183	-1.14	0.198	1	-0.151	-1.11
ENSG00000080819	1.01e-12	8.51e-11	1.13	2.19	3.08e-17	3.62e-15	1.58	2.99	5e-23	9.94e-21	2.21	4.64	5.11e-12	3.25e-10	1.07	2.1	8.3e-17	1.04e-14	1.54	2.9	1.86e-22	3.16e-20	2.14	4.42	0.51	1	0.0784	1.06	0.7	1	0.0466	1.03	0.795	1	0.0311	1.02
ENSG00000254093	8.65e-15	1.43e-12	-1.33	-2.51	1.2e-18	2.44e-16	-1.86	-3.64	5.65e-22	7.13e-20	-2.52	-5.74	1.16e-14	1.71e-12	-1.31	-2.48	1.5e-18	3.95e-16	-1.86	-3.63	2.17e-21	2.17e-19	-2.42	-5.34	0.208	1	-0.134	-1.1	0.118	1	-0.169	-1.12	0.222	1	-0.13	-1.09
ENSG00000156675	2.19e-17	9.83e-15	-1.21	-2.31	4.79e-18	7.84e-16	-1.29	-2.44	2.38e-23	5.83e-21	-1.81	-3.51	5.22e-18	3.42e-15	-1.26	-2.39	1.01e-17	1.88e-15	-1.26	-2.39	7.35e-22	9.79e-20	-1.64	-3.13	3.57e-05	0.109	-0.387	-1.31	0.000115	0.216	-0.359	-1.28	0.0115	1	-0.217	-1.16
ENSG00000115875	1.14e-15	2.48e-13	-1.03	-2.04	3.98e-19	1.04e-16	-1.32	-2.5	1.03e-19	5.41e-18	-1.37	-2.58	5.18e-16	1.24e-13	-1.05	-2.08	1.14e-18	3.24e-16	-1.28	-2.43	1.87e-21	1.93e-19	-1.54	-2.91	0.305	1	-0.0833	-1.06	0.191	1	-0.107	-1.08	0.471	1	-0.0581	-1.04
ENSG00000187688	3.36e-13	3.29e-11	-0.781	-1.72	4.18e-15	2.2e-13	-0.911	-1.88	2.68e-24	1.04e-21	-1.7	-3.25	1.35e-13	1.43e-11	-0.804	-1.75	7.47e-14	3.11e-12	-0.83	-1.78	9.53e-23	1.86e-20	-1.53	-2.89	0.575	1	0.0409	1.03	0.578	1	-0.0407	-1.03	0.275	1	-0.0779	-1.06
ENSG00000120833	1.75e-20	3.27e-17	-2.89	-7.41	6.27e-19	1.46e-16	-2.61	-6.1	4.32e-20	2.56e-18	-2.85	-7.19	5.11e-20	6.77e-17	-2.76	-6.79	9.75e-18	1.83e-15	-2.37	-5.16	1.76e-19	9.24e-18	-2.72	-6.59	0.00127	0.707	-0.504	-1.42	0.000409	0.467	-0.569	-1.48	0.0143	1	-0.37	-1.29
ENSG00000169714	5.64e-11	2.73e-09	-0.485	-1.4	1.97e-19	6.08e-17	-0.905	-1.87	6.33e-23	1.22e-20	-1.13	-2.19	1.01e-10	4.22e-09	-0.474	-1.39	5.82e-19	2.06e-16	-0.878	-1.84	1.42e-22	2.56e-20	-1.11	-2.16	0.254	1	-0.0637	-1.05	0.0584	1	-0.107	-1.08	0.22	1	-0.0681	-1.05
ENSG00000136819	5.32e-14	6.78e-12	-0.766	-1.7	7.45e-19	1.66e-16	-1.08	-2.11	3.14e-21	2.98e-19	-1.27	-2.41	6.54e-15	1.08e-12	-0.819	-1.76	2.09e-18	5.07e-16	-1.05	-2.07	1.4e-22	2.53e-20	-1.39	-2.62	0.387	1	-0.0594	-1.04	0.0874	1	-0.118	-1.09	0.0957	1	-0.115	-1.08
ENSG00000108179	4.95e-14	6.34e-12	-0.81	-1.75	7.09e-19	1.59e-16	-1.15	-2.22	7.76e-21	5.98e-19	-1.33	-2.51	1.58e-14	2.27e-12	-0.84	-1.79	1.65e-18	4.26e-16	-1.13	-2.18	1.95e-22	3.26e-20	-1.48	-2.79	0.779	1	-0.0201	-1.01	0.154	1	-0.104	-1.07	0.111	1	-0.118	-1.09
ENSG00000079308	9.87e-09	2.33e-07	1.69	3.22	1.07e-13	3.71e-12	2.42	5.36	8.12e-25	4.37e-22	4.39	21	1.11e-08	2.5e-07	1.68	3.2	1.16e-13	4.58e-12	2.42	5.34	2.19e-24	1.2e-21	4.29	19.5	0.571	1	0.156	1.11	0.951	1	0.0163	1.01	0.471	1	0.174	1.13
ENSG00000037474	8.75e-14	1.01e-11	-1.08	-2.12	4.37e-18	7.25e-16	-1.48	-2.79	2.79e-22	3.95e-20	-1.98	-3.94	3.64e-14	4.66e-12	-1.11	-2.16	1.14e-17	2.1e-15	-1.44	-2.72	1.25e-22	2.33e-20	-2.03	-4.09	0.234	1	-0.117	-1.08	0.0868	1	-0.169	-1.12	0.229	1	-0.117	-1.08
ENSG00000107949	2.05e-13	2.15e-11	-0.673	-1.59	1.21e-18	2.44e-16	-0.986	-1.98	4.78e-21	4.2e-19	-1.16	-2.23	2.56e-14	3.45e-12	-0.72	-1.65	1.69e-18	4.31e-16	-0.978	-1.97	3.56e-22	5.33e-20	-1.25	-2.38	0.552	1	-0.0374	-1.03	0.178	1	-0.0858	-1.06	0.395	1	-0.0536	-1.04
ENSG00000124275	2.21e-14	3.13e-12	-0.822	-1.77	1.09e-18	2.26e-16	-1.12	-2.18	3.36e-21	3.16e-19	-1.33	-2.51	1.12e-14	1.68e-12	-0.839	-1.79	1.29e-18	3.52e-16	-1.12	-2.17	2.07e-21	2.08e-19	-1.35	-2.56	0.618	1	-0.0352	-1.02	0.0764	1	-0.127	-1.09	0.497	1	-0.0474	-1.03
ENSG00000122873	5.16e-08	9.9e-07	-0.527	-1.44	1.6e-16	1.5e-14	-1.09	-2.14	2.38e-24	9.78e-22	-1.95	-3.85	3.34e-09	8.8e-08	-0.595	-1.51	1.06e-16	1.26e-14	-1.11	-2.16	2.6e-24	1.34e-21	-1.96	-3.88	0.623	1	-0.0389	-1.03	0.0657	1	-0.149	-1.11	0.176	1	-0.107	-1.08
ENSG00000173442	3.16e-06	3.65e-05	0.316	1.25	1.85e-17	2.42e-15	0.816	1.76	2.18e-25	1.76e-22	1.29	2.45	0.000533	0.00306	0.221	1.17	2.9e-16	2.82e-14	0.755	1.69	2.16e-23	6.09e-21	1.15	2.22	0.164	1	0.0846	1.06	0.0608	1	0.114	1.08	0.59	1	0.0314	1.02
ENSG00000271959	1.13e-17	5.65e-15	-2.98	-7.86	3.7e-19	9.86e-17	-3.62	-12.3	2.01e-19	9.82e-18	-4.48	-22.3	8.78e-18	5.08e-15	-2.97	-7.84	5.27e-19	1.93e-16	-3.7	-13	4e-19	1.88e-17	-4.62	-24.7	0.166	1	-0.203	-1.15	0.065	1	-0.262	-1.2	0.000892	0.874	-0.482	-1.4
ENSG00000073536	7.32e-17	2.73e-14	-1.21	-2.32	5.83e-19	1.37e-16	-1.43	-2.69	8.74e-20	4.69e-18	-1.52	-2.87	1.81e-17	8.12e-15	-1.27	-2.41	4.29e-18	9.12e-16	-1.34	-2.54	1.89e-19	9.79e-18	-1.49	-2.82	0.898	1	0.0109	1.01	0.0842	1	-0.151	-1.11	0.285	1	-0.0916	-1.07
ENSG00000118689	2.39e-12	1.77e-10	0.937	1.92	2.6e-16	2.25e-14	1.25	2.38	2.27e-23	5.81e-21	1.9	3.73	8.4e-13	6.83e-11	0.969	1.96	3.05e-16	2.94e-14	1.25	2.37	7.36e-23	1.52e-20	1.85	3.6	0.0768	1	0.182	1.13	0.212	1	0.128	1.09	0.899	1	0.0127	1.01
ENSG00000109917	1.17e-15	2.51e-13	-0.852	-1.81	1.15e-19	3.92e-17	-1.13	-2.19	7.5e-21	5.82e-19	-1.23	-2.34	3.74e-16	9.21e-14	-0.882	-1.84	2.03e-18	5.02e-16	-1.04	-2.06	4.6e-21	4e-19	-1.25	-2.37	0.248	1	-0.0781	-1.06	0.0188	1	-0.163	-1.12	0.112	1	-0.108	-1.08
ENSG00000172115	7.26e-07	9.96e-06	-0.507	-1.42	4.54e-17	5.03e-15	-1.23	-2.35	6.4e-24	2.1e-21	-1.95	-3.87	1.51e-07	2.5e-06	-0.549	-1.46	2.46e-17	3.81e-15	-1.26	-2.39	2.22e-24	1.2e-21	-2.02	-4.05	0.32	1	-0.0871	-1.06	0.0834	1	-0.154	-1.11	0.32	1	-0.0868	-1.06
ENSG00000114166	2.72e-10	1.03e-08	0.882	1.84	2.45e-16	2.14e-14	1.41	2.65	3.22e-24	1.17e-21	2.21	4.62	3.13e-09	8.29e-08	0.803	1.74	1.42e-16	1.57e-14	1.43	2.69	4.18e-23	1.01e-20	2.08	4.22	0.214	1	0.142	1.1	0.411	1	0.0953	1.07	0.281	1	0.122	1.09
ENSG00000090238	1.65e-11	9.58e-10	1.97	3.92	2.69e-16	2.31e-14	2.69	6.44	4.09e-23	8.64e-21	3.6	12.1	1.43e-10	5.73e-09	1.83	3.56	5.02e-16	4.41e-14	2.64	6.25	1.05e-22	2.01e-20	3.52	11.5	0.484	1	0.178	1.13	0.564	1	0.143	1.1	0.902	1	0.027	1.02
ENSG00000134001	6.5e-12	4.23e-10	-0.67	-1.59	3.42e-19	9.41e-17	-1.14	-2.21	6e-22	7.42e-20	-1.37	-2.58	2.16e-12	1.55e-10	-0.696	-1.62	4.29e-19	1.63e-16	-1.14	-2.2	1.21e-21	1.43e-19	-1.35	-2.54	0.446	1	-0.0538	-1.04	0.051	1	-0.14	-1.1	0.412	1	-0.0574	-1.04
ENSG00000132467	2.1e-12	1.58e-10	-0.713	-1.64	8.57e-16	5.79e-14	-0.936	-1.91	2.78e-23	6.42e-21	-1.55	-2.93	1.09e-13	1.2e-11	-0.789	-1.73	1.29e-15	9.45e-14	-0.926	-1.9	3.64e-23	9.09e-21	-1.55	-2.92	0.589	1	-0.0387	-1.03	0.525	1	-0.0458	-1.03	0.129	1	-0.109	-1.08
ENSG00000132768	2.33e-14	3.24e-12	-1.36	-2.57	2.29e-18	4.08e-16	-1.84	-3.58	7.35e-22	8.73e-20	-2.53	-5.76	4.94e-15	8.32e-13	-1.43	-2.7	1.19e-17	2.18e-15	-1.75	-3.37	2.42e-21	2.38e-19	-2.44	-5.43	0.528	1	-0.0724	-1.05	0.0617	1	-0.218	-1.16	0.176	1	-0.159	-1.12
ENSG00000135636	6.93e-05	0.00053	0.515	1.43	3.2e-18	5.54e-16	1.75	3.36	1.7e-24	7.35e-22	2.76	6.77	0.00109	0.00557	0.411	1.33	6.07e-17	8.04e-15	1.62	3.07	5.23e-23	1.17e-20	2.55	5.84	0.149	1	-0.187	-1.14	0.118	1	0.21	1.16	0.0929	1	0.253	1.19
ENSG00000100522	4.78e-12	3.26e-10	-0.777	-1.71	1.19e-16	1.16e-14	-1.13	-2.19	3.99e-23	8.63e-21	-1.8	-3.49	4.77e-12	3.07e-10	-0.775	-1.71	7.05e-16	5.91e-14	-1.07	-2.1	9.89e-23	1.9e-20	-1.77	-3.4	0.409	1	-0.0662	-1.05	0.495	1	-0.055	-1.04	0.527	1	-0.0502	-1.04
ENSG00000115255	4.33e-11	2.18e-09	0.905	1.87	6.1e-20	2.42e-17	1.68	3.2	1.61e-22	2.61e-20	1.91	3.75	1.56e-09	4.55e-08	0.791	1.73	6.53e-19	2.2e-16	1.58	2.98	9.71e-21	7.47e-19	1.72	3.3	0.92	1	0.0108	1.01	0.216	1	0.135	1.1	0.19	1	0.138	1.1
ENSG00000102743	5.18e-13	4.76e-11	-0.821	-1.77	9.99e-19	2.1e-16	-1.26	-2.4	8.22e-21	6.33e-19	-1.45	-2.73	5.9e-13	5.04e-11	-0.816	-1.76	2.31e-18	5.48e-16	-1.24	-2.35	3.91e-20	2.47e-18	-1.39	-2.62	0.713	1	-0.0285	-1.02	0.942	1	0.0056	1	0.928	1	0.00681	1
ENSG00000127328	1.63e-07	2.68e-06	0.676	1.6	5.7e-15	2.87e-13	1.27	2.41	2.74e-24	1.04e-21	2.17	4.5	1.19e-07	2.03e-06	0.685	1.61	2.05e-14	9.72e-13	1.22	2.34	1.55e-23	4.82e-21	2.08	4.24	0.605	1	-0.06	-1.04	0.843	1	0.0229	1.02	0.836	1	0.023	1.02
ENSG00000080608	2.87e-15	5.44e-13	-1.52	-2.88	1.43e-18	2.77e-16	-1.99	-3.97	6.83e-21	5.42e-19	-2.43	-5.38	2.53e-15	4.99e-13	-1.53	-2.88	6.52e-18	1.32e-15	-1.9	-3.72	1.64e-20	1.16e-18	-2.37	-5.17	0.211	1	-0.15	-1.11	0.138	1	-0.179	-1.13	0.489	1	-0.0819	-1.06
ENSG00000146909	9.88e-15	1.6e-12	-0.933	-1.91	7.8e-18	1.17e-15	-1.18	-2.27	2.72e-21	2.63e-19	-1.49	-2.81	1.13e-14	1.68e-12	-0.928	-1.9	1.91e-16	2.04e-14	-1.07	-2.11	7.7e-21	6.1e-19	-1.45	-2.74	0.705	1	-0.0296	-1.02	0.405	1	-0.0658	-1.05	0.866	1	-0.0131	-1.01
ENSG00000082516	1.52e-16	4.99e-14	-1.35	-2.54	2.63e-17	3.21e-15	-1.44	-2.72	1.19e-20	8.63e-19	-1.84	-3.58	5.05e-17	1.75e-14	-1.39	-2.63	5.6e-17	7.54e-15	-1.41	-2.66	5.55e-20	3.4e-18	-1.76	-3.4	0.658	1	-0.0432	-1.03	0.128	1	-0.152	-1.11	0.551	1	-0.0585	-1.04
ENSG00000146072	2.6e-18	2.01e-15	-2.42	-5.36	1.14e-16	1.12e-14	-2.31	-4.97	7.3e-20	4.06e-18	-2.95	-7.73	1.55e-18	1.36e-15	-2.45	-5.47	1.76e-17	2.97e-15	-2.56	-5.9	1.89e-18	7.27e-17	-2.54	-5.82	0.41	1	-0.104	-1.07	0.0479	1	-0.277	-1.21	0.493	1	-0.0848	-1.06
ENSG00000156502	2.46e-14	3.4e-12	-0.828	-1.78	2.24e-18	4.06e-16	-1.11	-2.17	1.05e-21	1.21e-19	-1.4	-2.64	6.51e-14	7.58e-12	-0.801	-1.74	1.23e-16	1.38e-14	-0.988	-1.98	1.8e-21	1.88e-19	-1.39	-2.61	0.249	1	-0.0834	-1.06	0.199	1	-0.0931	-1.07	0.558	1	-0.042	-1.03
ENSG00000143157	1.79e-15	3.56e-13	-1.07	-2.09	1.01e-18	2.11e-16	-1.37	-2.58	2.86e-20	1.82e-18	-1.54	-2.91	1.93e-15	3.89e-13	-1.06	-2.09	5.78e-17	7.73e-15	-1.21	-2.31	4.16e-20	2.61e-18	-1.53	-2.89	0.836	1	0.0173	1.01	0.469	1	-0.0615	-1.04	0.406	1	-0.0709	-1.05
ENSG00000160445	2.71e-14	3.73e-12	1.04	2.06	4.85e-18	7.89e-16	1.37	2.59	9.02e-22	1.06e-19	1.67	3.18	8.56e-15	1.36e-12	1.08	2.11	1.07e-18	3.14e-16	1.43	2.7	1.46e-21	1.6e-19	1.65	3.14	0.0148	1	0.248	1.19	0.0149	1	0.253	1.19	0.185	1	0.131	1.09
ENSG00000170180	9.73e-09	2.3e-07	0.847	1.8	3.05e-15	1.71e-13	1.41	2.66	9.2e-24	2.72e-21	2.42	5.36	2.85e-08	5.87e-07	0.808	1.75	8.33e-15	4.5e-13	1.37	2.59	7.39e-24	2.89e-21	2.44	5.42	0.423	1	0.0993	1.07	0.642	1	-0.0572	-1.04	0.588	1	0.0675	1.05
ENSG00000028839	1.11e-18	9.94e-16	-1.02	-2.03	1.44e-18	2.77e-16	-1.03	-2.04	2.79e-21	2.69e-19	-1.21	-2.31	9.42e-19	8.78e-16	-1.03	-2.04	2.23e-17	3.56e-15	-0.951	-1.93	5.29e-18	1.75e-16	-0.969	-1.96	0.0171	1	-0.161	-1.12	0.0123	1	-0.171	-1.13	0.0451	1	-0.131	-1.1
ENSG00000140022	1.15e-12	9.44e-11	-1.08	-2.12	1.18e-17	1.63e-15	-1.66	-3.16	1.4e-21	1.54e-19	-2.28	-4.85	2.58e-13	2.5e-11	-1.14	-2.21	9.06e-17	1.12e-14	-1.55	-2.93	2.78e-21	2.68e-19	-2.25	-4.75	0.475	1	0.0725	1.05	0.328	1	-0.101	-1.07	0.858	1	-0.0178	-1.01
ENSG00000123505	4.27e-13	4.05e-11	-0.997	-2	2.82e-16	2.4e-14	-1.28	-2.42	4.1e-22	5.49e-20	-1.91	-3.75	4.36e-13	3.88e-11	-0.995	-1.99	3.35e-15	2.11e-13	-1.18	-2.27	1.57e-22	2.8e-20	-1.97	-3.92	0.962	1	-0.00442	-1	0.333	1	-0.0921	-1.07	0.938	1	-0.0073	-1.01
ENSG00000100439	8.05e-14	9.56e-12	1.09	2.12	8.43e-16	5.74e-14	1.3	2.45	4.79e-23	9.75e-21	1.97	3.92	3.88e-14	4.82e-12	1.11	2.15	2.44e-16	2.49e-14	1.34	2.54	1.42e-21	1.58e-19	1.81	3.52	0.473	1	0.079	1.06	0.661	1	0.0502	1.04	0.0576	1	0.215	1.16
ENSG00000140157	3.11e-10	1.16e-08	-0.592	-1.51	6.28e-16	4.53e-14	-0.935	-1.91	2.49e-23	5.95e-21	-1.53	-2.89	5.24e-11	2.45e-09	-0.633	-1.55	3.9e-15	2.35e-13	-0.885	-1.85	1.98e-24	1.14e-21	-1.65	-3.14	0.665	1	-0.0311	-1.02	0.0734	1	-0.131	-1.1	0.124	1	-0.111	-1.08
ENSG00000003147	6.06e-11	2.88e-09	0.766	1.7	1.96e-17	2.5e-15	1.22	2.32	9.71e-23	1.73e-20	1.64	3.11	1.68e-09	4.85e-08	0.675	1.6	2.47e-17	3.81e-15	1.21	2.32	3.59e-23	9.06e-21	1.68	3.21	0.216	1	0.116	1.08	0.199	1	0.119	1.09	0.191	1	0.117	1.08
ENSG00000108883	2.49e-09	6.95e-08	-0.4	-1.32	1.88e-17	2.42e-15	-0.761	-1.69	8.15e-23	1.51e-20	-1.08	-2.11	2.45e-09	6.72e-08	-0.4	-1.32	3.8e-17	5.36e-15	-0.746	-1.68	9.17e-23	1.82e-20	-1.08	-2.11	0.978	1	-0.00147	-1	0.115	1	-0.0851	-1.06	0.693	1	-0.0209	-1.01
ENSG00000115053	1.21e-10	5.19e-09	-0.801	-1.74	3.08e-18	5.37e-16	-1.44	-2.71	2.26e-22	3.32e-20	-1.9	-3.73	1.42e-10	5.72e-09	-0.796	-1.74	9.23e-18	1.76e-15	-1.39	-2.62	2.94e-22	4.62e-20	-1.89	-3.71	0.411	1	-0.077	-1.05	0.194	1	-0.123	-1.09	0.337	1	-0.0903	-1.06
ENSG00000163811	7.26e-15	1.23e-12	-1.4	-2.63	1.25e-17	1.71e-15	-1.73	-3.31	3.09e-21	2.93e-19	-2.26	-4.8	2.95e-15	5.63e-13	-1.44	-2.71	3.68e-16	3.43e-14	-1.56	-2.94	1.31e-20	9.67e-19	-2.17	-4.51	0.617	1	-0.0571	-1.04	0.41	1	-0.0946	-1.07	0.529	1	-0.0722	-1.05
ENSG00000175832	9.82e-11	4.35e-09	-1.49	-2.81	4.73e-18	7.79e-16	-3.13	-8.78	1.94e-21	1.98e-19	-5.23	-37.6	1.17e-10	4.77e-09	-1.47	-2.78	9.4e-18	1.78e-15	-3.06	-8.36	2.93e-21	2.8e-19	-4.88	-29.4	0.717	1	0.0577	1.04	0.929	1	-0.014	-1.01	0.898	1	-0.0194	-1.01
ENSG00000106327	3.48e-11	1.83e-09	0.763	1.7	1.45e-17	1.96e-15	1.21	2.32	2.12e-22	3.17e-20	1.61	3.06	1.07e-10	4.43e-09	0.732	1.66	8.89e-17	1.1e-14	1.15	2.22	1.21e-21	1.43e-19	1.55	2.92	0.857	1	0.0161	1.01	0.511	1	0.0586	1.04	0.852	1	0.0164	1.01
ENSG00000141076	1.44e-13	1.57e-11	-1	-2	8.93e-18	1.3e-15	-1.37	-2.59	1.56e-21	1.69e-19	-1.77	-3.42	4.51e-14	5.49e-12	-1.04	-2.06	9.35e-17	1.14e-14	-1.28	-2.42	3.03e-22	4.68e-20	-1.87	-3.65	0.31	1	-0.0936	-1.07	0.0898	1	-0.158	-1.12	0.198	1	-0.118	-1.09
ENSG00000127220	2.64e-17	1.12e-14	1.28	2.43	3.58e-20	1.64e-17	1.56	2.96	2.59e-19	1.22e-17	1.37	2.58	1.78e-17	8.12e-15	1.29	2.45	8.5e-20	4.2e-17	1.53	2.89	4.11e-17	1.06e-15	1.2	2.3	0.0229	1	0.24	1.18	0.0128	1	0.269	1.2	0.0149	1	0.239	1.18
ENSG00000041802	1.16e-10	5e-09	-0.695	-1.62	4e-15	2.12e-13	-1.01	-2.01	3.54e-23	7.73e-21	-1.8	-3.47	2.38e-12	1.67e-10	-0.802	-1.74	3.78e-15	2.32e-13	-1.01	-2.01	2.43e-23	6.71e-21	-1.83	-3.55	0.27	1	-0.0899	-1.06	0.269	1	-0.0903	-1.06	0.463	1	-0.0597	-1.04
ENSG00000163683	3.97e-13	3.82e-11	1.43	2.69	1.34e-17	1.81e-15	1.99	3.97	2.56e-20	1.64e-18	2.12	4.34	3.69e-14	4.67e-12	1.53	2.88	2.97e-18	6.78e-16	2.07	4.21	5.93e-22	8.21e-20	2.33	5.03	0.412	1	0.13	1.09	0.0662	1	0.301	1.23	0.115	1	0.231	1.17
ENSG00000162636	2.93e-11	1.58e-09	0.852	1.8	3.3e-18	5.63e-16	1.41	2.65	1.19e-22	2.02e-20	1.83	3.55	6.99e-11	3.11e-09	0.825	1.77	3.26e-18	7.24e-16	1.41	2.66	6.13e-22	8.39e-20	1.76	3.38	0.17	1	0.137	1.1	0.251	1	0.116	1.08	0.0424	1	0.206	1.15
ENSG00000075340	1.35e-11	8.05e-10	1.06	2.08	2.65e-17	3.22e-15	1.59	3	3.29e-22	4.53e-20	2.13	4.38	4.75e-11	2.23e-09	1.01	2.02	1.61e-16	1.75e-14	1.51	2.85	1.91e-21	1.95e-19	2.04	4.12	0.724	1	0.0424	1.03	0.671	1	0.051	1.04	0.913	1	0.0131	1.01
ENSG00000168056	3.99e-13	3.82e-11	1.16	2.23	2.06e-19	6.18e-17	1.83	3.56	1.82e-21	1.89e-19	1.94	3.83	7.06e-12	4.28e-10	1.05	2.07	6.2e-19	2.12e-16	1.78	3.44	1.14e-20	8.59e-19	1.85	3.61	0.331	1	0.118	1.09	0.00494	1	0.367	1.29	0.21	1	0.147	1.11
ENSG00000133606	2.59e-17	1.12e-14	0.581	1.5	4.96e-17	5.39e-15	0.572	1.49	3.41e-20	2.08e-18	0.69	1.61	1.66e-16	4.67e-14	0.55	1.46	1.27e-16	1.42e-14	0.557	1.47	3.13e-18	1.11e-16	0.611	1.53	0.0297	1	0.0959	1.07	0.688	1	0.0172	1.01	0.375	1	-0.0376	-1.03
ENSG00000189337	2.14e-16	6.61e-14	-1.68	-3.2	1.58e-18	3.01e-16	-2.04	-4.11	2.35e-19	1.13e-17	-2	-4	3.49e-16	8.82e-14	-1.64	-3.11	2.72e-17	4.04e-15	-1.83	-3.57	6.22e-20	3.77e-18	-2.14	-4.39	0.352	1	-0.104	-1.07	0.253	1	-0.127	-1.09	0.142	1	-0.154	-1.11
ENSG00000281103	3.44e-14	4.63e-12	-1.16	-2.23	2.21e-14	9.28e-13	-1.2	-2.3	1.12e-22	1.92e-20	-2.26	-4.77	1.79e-13	1.81e-11	-1.09	-2.12	5.19e-15	3.04e-13	-1.27	-2.42	2.35e-21	2.32e-19	-2.04	-4.1	0.873	1	-0.0154	-1.01	0.731	1	-0.0334	-1.02	0.606	1	-0.0483	-1.03
ENSG00000205213	6.88e-14	8.52e-12	1.74	3.34	2.57e-18	4.55e-16	2.45	5.46	1.48e-19	7.49e-18	2.5	5.65	5.84e-14	6.87e-12	1.75	3.35	1.66e-17	2.89e-15	2.33	5.03	7.01e-20	4.18e-18	2.55	5.86	0.429	1	-0.143	-1.1	0.829	1	0.0403	1.03	0.392	1	0.149	1.11
ENSG00000142207	1.1e-15	2.44e-13	-1.39	-2.63	2.16e-16	1.92e-14	-1.49	-2.8	5.15e-21	4.41e-19	-2.04	-4.13	8.7e-16	1.97e-13	-1.4	-2.64	1.39e-15	9.91e-14	-1.4	-2.64	1.15e-20	8.59e-19	-2	-4.01	0.399	1	-0.091	-1.07	0.475	1	-0.0774	-1.06	0.512	1	-0.0701	-1.05
ENSG00000127463	2.25e-16	6.74e-14	-0.652	-1.57	9.55e-19	2.03e-16	-0.772	-1.71	2.92e-20	1.83e-18	-0.848	-1.8	7.61e-16	1.76e-13	-0.627	-1.54	2.53e-17	3.83e-15	-0.702	-1.63	2.02e-20	1.38e-18	-0.859	-1.81	0.115	1	-0.0788	-1.06	0.0541	1	-0.0974	-1.07	0.0629	1	-0.093	-1.07
ENSG00000137216	1.6e-12	1.26e-10	0.973	1.96	2.88e-17	3.45e-15	1.38	2.6	2.66e-22	3.79e-20	1.87	3.65	7.31e-11	3.22e-09	0.852	1.81	4.64e-16	4.18e-14	1.28	2.42	5.61e-21	4.65e-19	1.73	3.31	0.64	1	0.0483	1.03	0.715	1	0.0382	1.03	0.745	1	0.0338	1.02
ENSG00000132589	1.88e-09	5.54e-08	0.537	1.45	1.7e-17	2.26e-15	0.991	1.99	8.32e-24	2.58e-21	1.45	2.74	1.94e-08	4.13e-07	0.487	1.4	9.22e-17	1.13e-14	0.946	1.93	1.42e-21	1.58e-19	1.28	2.42	0.432	1	0.0571	1.04	0.15	1	0.106	1.08	0.326	1	0.0715	1.05
ENSG00000011007	1.49e-12	1.19e-10	-0.597	-1.51	3.3e-17	3.81e-15	-0.848	-1.8	4.88e-21	4.23e-19	-1.1	-2.15	5.58e-15	9.32e-13	-0.718	-1.64	4.75e-17	6.5e-15	-0.84	-1.79	2.74e-22	4.4e-20	-1.2	-2.3	0.899	1	0.00753	1.01	0.0922	1	-0.103	-1.07	0.0199	1	-0.144	-1.11
ENSG00000088205	1.44e-13	1.57e-11	-1.03	-2.04	6.45e-18	1e-15	-1.41	-2.66	5.55e-21	4.64e-19	-1.76	-3.38	1.52e-13	1.56e-11	-1.02	-2.03	1.99e-17	3.26e-15	-1.37	-2.58	8.76e-21	6.87e-19	-1.74	-3.34	0.444	1	-0.072	-1.05	0.131	1	-0.143	-1.1	0.595	1	-0.0498	-1.04
ENSG00000162139	1.55e-15	3.11e-13	-0.781	-1.72	1.81e-15	1.07e-13	-0.796	-1.74	2.39e-20	1.56e-18	-1.09	-2.13	3.69e-15	6.83e-13	-0.759	-1.69	4.46e-15	2.65e-13	-0.775	-1.71	4.48e-21	3.93e-19	-1.15	-2.22	0.885	1	-0.00892	-1.01	0.959	1	0.00324	1	0.613	1	-0.031	-1.02
ENSG00000179958	4.24e-11	2.15e-09	-0.931	-1.91	8.44e-18	1.25e-15	-1.57	-2.98	1.02e-21	1.18e-19	-2.11	-4.32	1.48e-11	8.04e-10	-0.967	-1.95	4.74e-18	9.91e-16	-1.61	-3.05	1.59e-22	2.81e-20	-2.26	-4.78	0.111	1	-0.168	-1.12	0.0856	1	-0.181	-1.13	0.0957	1	-0.175	-1.13
ENSG00000113460	8.31e-14	9.82e-12	-1.04	-2.06	1e-17	1.42e-15	-1.4	-2.64	4.88e-21	4.23e-19	-1.76	-3.38	3.67e-14	4.67e-12	-1.07	-2.1	3.74e-17	5.33e-15	-1.35	-2.54	7.65e-21	6.1e-19	-1.74	-3.34	0.367	1	-0.0847	-1.06	0.0938	1	-0.159	-1.12	0.511	1	-0.0611	-1.04
ENSG00000181026	4.83e-16	1.27e-13	-1.78	-3.43	1.26e-18	2.5e-16	-2.24	-4.73	1.85e-18	6.85e-17	-2.25	-4.77	2.33e-16	6.28e-14	-1.82	-3.53	2.65e-17	3.96e-15	-2.02	-4.05	6.6e-19	2.9e-17	-2.37	-5.16	0.532	1	-0.0802	-1.06	0.435	1	-0.101	-1.07	0.588	1	-0.0701	-1.05
ENSG00000148606	1.36e-14	2.11e-12	-0.582	-1.5	1.03e-17	1.45e-15	-0.731	-1.66	1.82e-20	1.25e-18	-0.88	-1.84	4.18e-15	7.5e-13	-0.604	-1.52	9.46e-17	1.15e-14	-0.685	-1.61	4.08e-20	2.57e-18	-0.863	-1.82	0.784	1	0.0136	1.01	0.196	1	-0.0653	-1.05	0.321	1	-0.0497	-1.04
ENSG00000073150	1.92e-10	7.66e-09	1.51	2.86	1.5e-13	5.01e-12	1.85	3.6	2.78e-24	1.04e-21	3.27	9.66	8.52e-10	2.67e-08	1.43	2.7	6.87e-13	2.15e-11	1.77	3.41	2.71e-23	7.21e-21	3.1	8.58	0.0883	1	0.355	1.28	0.524	1	0.127	1.09	0.13	1	0.278	1.21
ENSG00000169877	7.23e-06	7.48e-05	1.09	2.12	2.24e-13	7.08e-12	2.15	4.43	6.6e-25	4.1e-22	4.21	18.5	6.59e-05	0.000501	0.947	1.93	1.15e-11	2.56e-10	1.9	3.74	7.69e-24	2.96e-21	3.96	15.6	0.65	1	-0.11	-1.08	0.318	1	0.236	1.18	0.225	1	0.278	1.21
ENSG00000138035	9.12e-13	7.81e-11	-1.11	-2.15	6.24e-18	9.82e-16	-1.64	-3.12	4.5e-21	4.05e-19	-2.04	-4.12	7.56e-13	6.3e-11	-1.11	-2.16	1.96e-17	3.23e-15	-1.59	-3	1.23e-20	9.18e-19	-1.99	-3.97	0.347	1	-0.101	-1.07	0.265	1	-0.119	-1.09	0.762	1	-0.0317	-1.02
ENSG00000165733	7.42e-11	3.41e-09	-0.576	-1.49	2.22e-15	1.28e-13	-0.826	-1.77	1.83e-22	2.89e-20	-1.34	-2.53	5.92e-12	3.71e-10	-0.631	-1.55	1.28e-14	6.48e-13	-0.782	-1.72	9.71e-23	1.88e-20	-1.37	-2.58	0.49	1	-0.0459	-1.03	0.278	1	-0.0724	-1.05	0.902	1	-0.00813	-1.01
ENSG00000103187	0.00366	0.0158	-0.346	-1.27	1.29e-11	2.56e-10	-1.08	-2.12	1.58e-24	7.08e-22	-2.81	-7	0.00383	0.0161	-0.343	-1.27	5.81e-11	1.07e-09	-1.02	-2.03	2.84e-24	1.43e-21	-2.77	-6.84	0.457	1	0.0838	1.06	0.619	1	0.0561	1.04	0.583	1	0.0594	1.04
ENSG00000126775	1.08e-11	6.53e-10	0.991	1.99	4.18e-17	4.65e-15	1.47	2.77	2.56e-21	2.55e-19	1.91	3.77	1.68e-11	8.98e-10	0.976	1.97	4.44e-16	4.04e-14	1.38	2.6	3.57e-21	3.26e-19	1.9	3.74	0.872	1	0.0189	1.01	0.321	1	0.117	1.08	0.601	1	-0.0635	-1.04
ENSG00000157557	8.56e-14	1e-11	-0.792	-1.73	2.93e-16	2.48e-14	-0.981	-1.97	6.18e-21	5.06e-19	-1.38	-2.6	1.09e-13	1.2e-11	-0.784	-1.72	2.6e-16	2.58e-14	-0.989	-1.98	3.11e-20	2.01e-18	-1.32	-2.49	0.959	1	-0.00362	-1	0.828	1	-0.0155	-1.01	0.972	1	0.00249	1
ENSG00000145293	5.47e-12	3.65e-10	-0.764	-1.7	7.93e-19	1.71e-16	-1.28	-2.43	1.81e-20	1.24e-18	-1.42	-2.68	2.35e-12	1.66e-10	-0.787	-1.73	2.3e-18	5.48e-16	-1.24	-2.36	2.94e-21	2.8e-19	-1.51	-2.85	0.351	1	-0.0742	-1.05	0.0332	1	-0.173	-1.13	0.456	1	-0.0582	-1.04
ENSG00000213585	1.88e-08	4.11e-07	-0.482	-1.4	4.75e-17	5.23e-15	-0.975	-1.97	9.57e-23	1.73e-20	-1.42	-2.67	1.05e-08	2.4e-07	-0.494	-1.41	6.89e-17	8.98e-15	-0.966	-1.95	5.66e-23	1.23e-20	-1.44	-2.72	0.663	1	-0.0303	-1.02	0.136	1	-0.105	-1.08	0.171	1	-0.0953	-1.07
ENSG00000177150	1.43e-14	2.2e-12	-0.889	-1.85	3.04e-17	3.62e-15	-1.11	-2.16	8.36e-21	6.41e-19	-1.44	-2.72	9.64e-14	1.09e-11	-0.831	-1.78	3.57e-15	2.21e-13	-0.954	-1.94	1.54e-21	1.64e-19	-1.54	-2.91	0.288	1	-0.0795	-1.06	0.2	1	-0.0973	-1.07	0.544	1	-0.0451	-1.03
ENSG00000128228	5.91e-10	2.02e-08	-0.861	-1.82	2.04e-16	1.83e-14	-1.47	-2.76	1.11e-22	1.92e-20	-2.24	-4.73	6.51e-12	3.99e-10	-1.02	-2.03	6.65e-17	8.74e-15	-1.52	-2.87	1.79e-23	5.35e-21	-2.38	-5.2	0.193	1	-0.14	-1.1	0.0472	1	-0.218	-1.16	0.0113	1	-0.279	-1.21
ENSG00000007541	1.55e-10	6.45e-09	1.08	2.12	3.58e-16	2.83e-14	1.66	3.17	2.38e-23	5.83e-21	2.56	5.92	6.29e-09	1.53e-07	0.937	1.92	6.71e-15	3.79e-13	1.53	2.89	3.68e-22	5.47e-20	2.4	5.27	0.176	1	0.185	1.14	0.302	1	0.143	1.1	0.687	1	0.0554	1.04
ENSG00000228463	1.88e-13	1.99e-11	0.964	1.95	1.35e-15	8.42e-14	1.15	2.22	2.34e-23	5.83e-21	1.8	3.47	1.38e-13	1.45e-11	0.973	1.96	1.18e-14	6.03e-13	1.08	2.11	2.67e-22	4.32e-20	1.69	3.23	0.206	1	0.123	1.09	0.0299	1	0.218	1.16	0.0241	1	0.218	1.16
ENSG00000198298	2.61e-16	7.55e-14	-1.44	-2.72	1.89e-17	2.42e-15	-1.63	-3.1	1.54e-19	7.74e-18	-1.95	-3.86	2.94e-16	7.75e-14	-1.43	-2.69	4.61e-17	6.39e-15	-1.59	-3.01	8.45e-18	2.61e-16	-1.7	-3.24	0.908	1	0.0114	1.01	0.147	1	-0.148	-1.11	0.794	1	-0.0257	-1.02
ENSG00000189056	0.00126	0.00639	0.527	1.44	7.8e-13	2.15e-11	1.48	2.8	3.99e-25	2.76e-22	3.22	9.32	0.00551	0.0218	0.446	1.36	2.87e-12	7.45e-11	1.42	2.68	1.94e-23	5.59e-21	2.93	7.63	0.659	1	0.0694	1.05	0.985	1	0.00281	1	0.858	1	0.0279	1.02
ENSG00000281852	1.55e-08	3.51e-07	1.34	2.53	3.23e-18	5.55e-16	2.71	6.55	7.03e-22	8.43e-20	3.33	10.1	3.44e-08	6.89e-07	1.29	2.45	3.85e-18	8.25e-16	2.7	6.51	4.2e-21	3.7e-19	3.19	9.14	0.793	1	0.0573	1.04	0.217	1	0.265	1.2	0.17	1	0.294	1.23
ENSG00000009950	2.9e-13	2.92e-11	1.63	3.1	7.78e-20	2.99e-17	2.48	5.58	8.53e-18	2.67e-16	1.88	3.69	8.06e-15	1.29e-12	1.81	3.51	1.72e-20	1.42e-17	2.58	5.99	2.41e-18	8.9e-17	1.95	3.87	0.114	1	0.284	1.22	0.0216	1	0.411	1.33	0.325	1	0.147	1.11
ENSG00000168259	1.28e-09	3.95e-08	-0.334	-1.26	6.91e-17	7.22e-15	-0.596	-1.51	1.93e-22	3.01e-20	-0.854	-1.81	4.02e-10	1.41e-08	-0.35	-1.27	5.4e-16	4.69e-14	-0.56	-1.47	5.61e-23	1.23e-20	-0.886	-1.85	0.275	1	-0.0476	-1.03	0.0801	1	-0.0774	-1.06	0.303	1	-0.0446	-1.03
ENSG00000147996	2.39e-08	5.05e-07	-0.518	-1.43	7.74e-17	8.01e-15	-1.07	-2.1	2.92e-23	6.67e-21	-1.69	-3.22	6.49e-09	1.57e-07	-0.548	-1.46	1.19e-16	1.34e-14	-1.06	-2.09	2.96e-22	4.63e-20	-1.58	-2.99	0.81	1	-0.018	-1.01	0.0332	1	-0.165	-1.12	0.262	1	-0.0826	-1.06
ENSG00000128805	1.28e-14	2e-12	-1.73	-3.32	5.09e-17	5.51e-15	-2.21	-4.63	2.64e-20	1.69e-18	-3.06	-8.36	1.13e-15	2.46e-13	-1.9	-3.72	2.53e-16	2.56e-14	-2.09	-4.26	1.67e-19	8.85e-18	-2.84	-7.18	0.686	1	-0.0539	-1.04	0.405	1	-0.113	-1.08	0.444	1	-0.102	-1.07
ENSG00000001461	8.48e-17	3.06e-14	0.835	1.78	3.74e-21	3.23e-18	1.12	2.18	1.42e-15	2.54e-14	0.744	1.67	2.35e-17	1e-14	0.865	1.82	8.39e-22	2e-18	1.17	2.25	1.26e-15	2.25e-14	0.749	1.68	0.002	0.844	0.212	1.16	0.00467	1	0.196	1.15	0.0399	1	0.131	1.09
ENSG00000185963	4.76e-12	3.25e-10	-0.459	-1.37	6.84e-17	7.2e-15	-0.672	-1.59	5.5e-21	4.64e-19	-0.872	-1.83	1.25e-11	6.91e-10	-0.443	-1.36	6.8e-16	5.72e-14	-0.627	-1.54	1.28e-22	2.36e-20	-0.977	-1.97	0.647	1	-0.0219	-1.02	0.246	1	-0.0565	-1.04	0.271	1	-0.0526	-1.04
ENSG00000250501	3.4e-10	1.24e-08	-1.45	-2.73	3.21e-16	2.61e-14	-2.73	-6.62	9.43e-21	7.14e-19	-3.97	-15.7	3.25e-11	1.62e-09	-1.61	-3.06	1.82e-14	8.78e-13	-2.22	-4.67	5.08e-20	3.14e-18	-3.48	-11.2	0.0579	1	0.293	1.22	0.179	1	0.199	1.15	0.0731	1	0.229	1.17
ENSG00000048740	6.36e-11	2.99e-09	-0.902	-1.87	7.9e-17	8.14e-15	-1.46	-2.75	1.35e-21	1.5e-19	-2.14	-4.4	7.66e-12	4.61e-10	-0.976	-1.97	2.39e-15	1.58e-13	-1.31	-2.48	1.49e-21	1.6e-19	-2.15	-4.45	0.643	1	0.0466	1.03	0.432	1	-0.0792	-1.06	0.557	1	-0.0588	-1.04
ENSG00000184937	3.16e-13	3.12e-11	-1.08	-2.11	5.82e-18	9.22e-16	-1.58	-2.99	4.78e-21	4.2e-19	-1.97	-3.92	2.96e-13	2.79e-11	-1.08	-2.11	2.28e-17	3.61e-15	-1.52	-2.86	7.49e-20	4.43e-18	-1.8	-3.49	0.735	1	0.033	1.02	0.133	1	-0.149	-1.11	0.133	1	-0.146	-1.11
ENSG00000204221	4.98e-11	2.46e-09	-0.7	-1.62	1.15e-16	1.12e-14	-1.1	-2.14	1.36e-21	1.5e-19	-1.57	-2.97	5.5e-12	3.47e-10	-0.758	-1.69	6.68e-17	8.74e-15	-1.12	-2.17	6.27e-22	8.53e-20	-1.62	-3.07	0.377	1	-0.0697	-1.05	0.201	1	-0.101	-1.07	0.318	1	-0.0784	-1.06
ENSG00000168872	1.6e-12	1.26e-10	-0.826	-1.77	3.26e-17	3.79e-15	-1.19	-2.28	9.14e-21	6.97e-19	-1.53	-2.89	1.34e-13	1.43e-11	-0.899	-1.86	7.16e-17	9.27e-15	-1.16	-2.24	3.47e-21	3.17e-19	-1.58	-3	0.307	1	-0.0845	-1.06	0.166	1	-0.116	-1.08	0.536	1	-0.0511	-1.04
ENSG00000062524	3.91e-10	1.4e-08	1.06	2.09	1e-16	1e-14	1.72	3.29	4.67e-22	6.19e-20	2.21	4.64	3.62e-11	1.77e-09	1.15	2.23	3.01e-16	2.92e-14	1.67	3.18	2.98e-21	2.81e-19	2.12	4.34	0.275	1	0.159	1.12	0.573	1	0.082	1.06	0.474	1	0.0964	1.07
ENSG00000063854	1.3e-12	1.05e-10	0.989	1.98	8.89e-18	1.3e-15	1.41	2.66	1.22e-20	8.8e-19	1.59	3.02	1.52e-12	1.14e-10	0.983	1.98	4.03e-17	5.65e-15	1.36	2.56	7.76e-20	4.55e-18	1.52	2.87	0.248	1	0.125	1.09	0.317	1	0.109	1.08	0.823	1	-0.0228	-1.02
ENSG00000105849	3.33e-12	2.39e-10	-0.863	-1.82	1.05e-15	6.9e-14	-1.15	-2.21	6.29e-21	5.13e-19	-1.67	-3.19	1.91e-13	1.91e-11	-0.953	-1.94	4.17e-15	2.5e-13	-1.1	-2.14	1.91e-21	1.95e-19	-1.75	-3.36	0.955	1	0.00488	1	0.603	1	-0.0455	-1.03	0.86	1	-0.0152	-1.01
ENSG00000171612	1.49e-14	2.27e-12	-1.02	-2.02	1.09e-17	1.53e-15	-1.3	-2.46	6.96e-21	5.5e-19	-1.65	-3.15	3.7e-14	4.67e-12	-0.985	-1.98	9.58e-17	1.15e-14	-1.21	-2.32	3.26e-19	1.56e-17	-1.47	-2.77	0.528	1	-0.054	-1.04	0.11	1	-0.139	-1.1	0.567	1	-0.0491	-1.03
ENSG00000147454	1.08e-05	0.000106	0.945	1.93	4.39e-13	1.28e-11	1.92	3.78	2.7e-24	1.04e-21	3.8	14	1.22e-05	0.000115	0.938	1.92	6.65e-13	2.08e-11	1.89	3.72	8.46e-24	3.2e-21	3.71	13	0.436	1	0.153	1.11	0.399	1	0.166	1.12	0.617	1	0.0971	1.07
ENSG00000164626	1.24e-14	1.97e-12	-1.14	-2.2	5.93e-16	4.29e-14	-1.28	-2.43	2.17e-20	1.45e-18	-1.76	-3.39	4.63e-15	8e-13	-1.18	-2.26	5e-16	4.41e-14	-1.29	-2.45	1.97e-21	2e-19	-1.92	-3.78	0.345	1	-0.0903	-1.06	0.207	1	-0.122	-1.09	0.142	1	-0.141	-1.1
ENSG00000141522	3.3e-09	8.9e-08	-0.569	-1.48	1.09e-14	5.08e-13	-0.91	-1.88	1.72e-22	2.75e-20	-1.55	-2.94	6.12e-10	2e-08	-0.609	-1.52	7.02e-15	3.95e-13	-0.924	-1.9	5.35e-24	2.36e-21	-1.72	-3.3	0.762	1	-0.023	-1.02	0.1	1	-0.128	-1.09	0.0725	1	-0.139	-1.1
ENSG00000111845	5.39e-13	4.91e-11	-1.22	-2.33	1.66e-16	1.55e-14	-1.63	-3.1	9.73e-21	7.3e-19	-2.35	-5.11	1.76e-13	1.78e-11	-1.26	-2.4	1.18e-16	1.34e-14	-1.66	-3.16	2.75e-21	2.67e-19	-2.5	-5.67	0.152	1	-0.164	-1.12	0.139	1	-0.169	-1.12	0.487	1	-0.0781	-1.06
ENSG00000084070	4.21e-15	7.76e-13	-0.863	-1.82	3.24e-17	3.79e-15	-1.01	-2.02	6.19e-22	7.62e-20	-1.37	-2.58	1.62e-15	3.31e-13	-0.888	-1.85	3.18e-17	4.65e-15	-1.02	-2.02	1.02e-21	1.27e-19	-1.35	-2.55	0.000361	0.397	-0.275	-1.21	3.34e-05	0.0899	-0.332	-1.26	0.00501	1	-0.207	-1.15
ENSG00000171617	1.22e-16	4.05e-14	-2.23	-4.7	3.57e-16	2.83e-14	-2.45	-5.46	8.86e-20	4.74e-18	-3.2	-9.2	4.07e-17	1.49e-14	-2.34	-5.07	1.31e-15	9.52e-14	-2.31	-4.95	8.93e-20	5.15e-18	-3.33	-10.1	0.127	1	-0.206	-1.15	0.197	1	-0.184	-1.14	0.007	1	-0.359	-1.28
ENSG00000168924	1.58e-10	6.55e-09	-0.602	-1.52	6.97e-15	3.42e-13	-0.863	-1.82	2.57e-22	3.7e-20	-1.44	-2.71	3.98e-11	1.92e-09	-0.634	-1.55	6.13e-14	2.57e-12	-0.805	-1.75	9.03e-23	1.81e-20	-1.49	-2.8	0.792	1	-0.0187	-1.01	0.318	1	-0.0718	-1.05	0.348	1	-0.0671	-1.05
ENSG00000074800	0.000259	0.00167	-0.331	-1.26	3.01e-12	7.14e-11	-0.823	-1.77	1.8e-24	7.52e-22	-1.93	-3.81	0.000133	0.000919	-0.349	-1.27	4.04e-12	1.01e-10	-0.815	-1.76	6.94e-25	5.1e-22	-1.99	-3.96	0.448	1	-0.0636	-1.05	0.193	1	-0.11	-1.08	0.0979	1	-0.141	-1.1
ENSG00000086712	1.36e-15	2.84e-13	-0.91	-1.88	5.68e-18	9.06e-16	-1.09	-2.13	9.09e-19	3.69e-17	-1.14	-2.2	4.24e-15	7.55e-13	-0.876	-1.84	5.03e-16	4.41e-14	-0.952	-1.93	1.63e-19	8.67e-18	-1.2	-2.3	0.866	1	-0.012	-1.01	0.19	1	-0.0953	-1.07	0.336	1	-0.0685	-1.05
ENSG00000177105	7.06e-11	3.27e-09	-0.693	-1.62	1.21e-15	7.69e-14	-1.02	-2.03	1.41e-21	1.54e-19	-1.53	-2.9	2.9e-12	1.97e-10	-0.778	-1.72	1.1e-14	5.7e-13	-0.955	-1.94	8.48e-22	1.09e-19	-1.57	-2.96	0.727	1	0.0274	1.02	0.466	1	-0.058	-1.04	0.397	1	-0.0661	-1.05
ENSG00000040933	2.2e-07	3.5e-06	0.421	1.34	3.66e-13	1.08e-11	0.703	1.63	4.95e-23	9.92e-21	1.3	2.46	4.59e-07	6.6e-06	0.405	1.32	8e-15	4.35e-13	0.793	1.73	6.36e-24	2.57e-21	1.37	2.58	0.0733	1	0.129	1.09	0.803	1	0.0176	1.01	0.175	1	0.0936	1.07
ENSG00000160124	6.7e-11	3.14e-09	-0.785	-1.72	1.17e-17	1.61e-15	-1.36	-2.58	2.67e-21	2.6e-19	-1.83	-3.55	1.37e-11	7.53e-10	-0.833	-1.78	2.03e-17	3.28e-15	-1.35	-2.54	1.4e-21	1.57e-19	-1.89	-3.7	0.0137	1	-0.229	-1.17	0.0418	1	-0.186	-1.14	0.293	1	-0.0942	-1.07
ENSG00000049239	7.95e-06	8.11e-05	0.603	1.52	1.36e-15	8.45e-14	1.48	2.79	8.12e-24	2.55e-21	2.41	5.3	1.86e-06	2.22e-05	0.651	1.57	4.11e-16	3.8e-14	1.54	2.9	1.87e-23	5.47e-21	2.36	5.14	0.843	1	-0.0256	-1.02	0.00813	1	0.363	1.29	0.00141	0.921	0.442	1.36
ENSG00000166261	1.87e-14	2.74e-12	-1.01	-2.02	1.15e-15	7.36e-14	-1.14	-2.2	8.71e-20	4.69e-18	-1.57	-2.97	1.08e-14	1.63e-12	-1.03	-2.04	1.88e-15	1.28e-13	-1.12	-2.18	3.19e-20	2.06e-18	-1.65	-3.13	0.784	1	0.0227	1.02	0.549	1	-0.0504	-1.04	0.48	1	-0.0588	-1.04
ENSG00000135829	3.64e-06	4.13e-05	-0.329	-1.26	5.57e-15	2.83e-13	-0.75	-1.68	3.12e-22	4.37e-20	-1.24	-2.37	7.72e-07	1.04e-05	-0.358	-1.28	1.01e-14	5.32e-13	-0.737	-1.67	8.96e-24	3.34e-21	-1.37	-2.59	0.975	1	0.00196	1	0.288	1	-0.0665	-1.05	0.528	1	-0.0396	-1.03
ENSG00000175592	3.71e-16	1.01e-13	-2.31	-4.98	1.88e-17	2.42e-15	-2.83	-7.11	4.71e-18	1.56e-16	-3.19	-9.15	8.18e-17	2.64e-14	-2.46	-5.52	3.76e-17	5.33e-15	-2.75	-6.72	2.48e-17	6.75e-16	-2.96	-7.79	0.284	1	-0.158	-1.12	0.342	1	-0.142	-1.1	0.846	1	-0.0287	-1.02
ENSG00000111540	2.62e-16	7.55e-14	0.785	1.72	1.66e-17	2.22e-15	0.866	1.82	2.75e-18	9.62e-17	0.896	1.86	1.13e-16	3.38e-14	0.803	1.75	9.92e-19	2.93e-16	0.938	1.92	1.59e-17	4.63e-16	0.855	1.81	0.0224	1	0.148	1.11	0.117	1	0.101	1.07	0.653	1	0.0282	1.02
ENSG00000137054	2.75e-17	1.15e-14	-1.14	-2.2	6.52e-19	1.51e-16	-1.3	-2.46	1.29e-16	2.93e-15	-1.1	-2.15	2.74e-17	1.15e-14	-1.14	-2.2	7.29e-18	1.46e-15	-1.21	-2.31	6.74e-17	1.65e-15	-1.13	-2.19	0.174	1	-0.109	-1.08	0.0734	1	-0.146	-1.11	0.456	1	-0.0594	-1.04
ENSG00000169689	4.33e-09	1.12e-07	-0.497	-1.41	1.74e-15	1.03e-13	-0.844	-1.8	1.33e-21	1.49e-19	-1.28	-2.43	1.71e-11	9.13e-10	-0.617	-1.53	4.59e-17	6.39e-15	-0.947	-1.93	2.06e-23	5.86e-21	-1.45	-2.74	0.2	1	-0.0872	-1.06	0.0209	1	-0.161	-1.12	0.0357	1	-0.144	-1.11
ENSG00000011376	0.000609	0.00348	-0.224	-1.17	8.47e-14	3.03e-12	-0.679	-1.6	1.72e-23	4.48e-21	-1.32	-2.5	3.35e-05	0.000276	-0.281	-1.22	4.11e-13	1.36e-11	-0.645	-1.56	1.37e-23	4.54e-21	-1.34	-2.53	0.765	1	0.0182	1.01	0.643	1	-0.0284	-1.02	0.595	1	-0.0322	-1.02
ENSG00000228742	8.98e-15	1.48e-12	-1.38	-2.6	9.66e-18	1.39e-15	-1.79	-3.46	1.55e-21	1.69e-19	-2.21	-4.62	7.34e-10	2.33e-08	-0.879	-1.84	2.61e-14	1.21e-12	-1.34	-2.53	4.88e-17	1.24e-15	-1.52	-2.87	0.571	1	-0.0601	-1.04	0.987	1	-0.00171	-1	0.62	1	0.0475	1.03
ENSG00000130656	5.56e-06	5.99e-05	0.942	1.92	9.17e-14	3.25e-12	1.92	3.79	6.9e-25	4.18e-22	3.82	14.1	0.000313	0.00192	0.715	1.64	1.78e-11	3.81e-10	1.62	3.08	7.45e-23	1.53e-20	3.41	10.7	0.646	1	0.0866	1.06	0.462	1	0.138	1.1	0.294	1	0.198	1.15
ENSG00000243725	9.16e-13	7.81e-11	-0.823	-1.77	8.51e-16	5.77e-14	-1.06	-2.08	2.09e-21	2.11e-19	-1.6	-3.02	3.27e-13	3.04e-11	-0.852	-1.8	6.09e-16	5.23e-14	-1.07	-2.1	3.67e-21	3.32e-19	-1.58	-2.98	0.205	1	-0.103	-1.07	0.0755	1	-0.147	-1.11	0.385	1	-0.0706	-1.05
ENSG00000084623	4.33e-06	4.8e-05	-0.29	-1.22	6.23e-15	3.07e-13	-0.662	-1.58	3.17e-23	7.04e-21	-1.15	-2.22	3.95e-07	5.79e-06	-0.33	-1.26	3.83e-15	2.33e-13	-0.673	-1.59	1.11e-23	3.96e-21	-1.18	-2.27	0.361	1	-0.0507	-1.04	0.102	1	-0.0917	-1.07	0.0875	1	-0.0953	-1.07
ENSG00000131323	1.31e-13	1.45e-11	-0.739	-1.67	6.46e-15	3.18e-13	-0.831	-1.78	4.95e-20	2.82e-18	-1.18	-2.26	4.09e-15	7.39e-13	-0.828	-1.78	5.2e-14	2.22e-12	-0.778	-1.71	6.52e-21	5.36e-19	-1.26	-2.4	0.578	1	-0.0374	-1.03	0.816	1	-0.0157	-1.01	0.773	1	-0.019	-1.01
ENSG00000170515	1.63e-08	3.64e-07	-0.601	-1.52	4.77e-17	5.23e-15	-1.21	-2.31	1.1e-21	1.25e-19	-1.65	-3.15	1.06e-08	2.42e-07	-0.612	-1.53	1.22e-16	1.37e-14	-1.18	-2.26	8.94e-22	1.13e-19	-1.67	-3.18	0.649	1	-0.0391	-1.03	0.2	1	-0.111	-1.08	0.432	1	-0.0673	-1.05
ENSG00000183597	2.19e-06	2.64e-05	0.56	1.47	2.94e-14	1.2e-12	1.14	2.2	8.93e-24	2.71e-21	2.06	4.17	2.2e-05	0.000191	0.488	1.4	8.59e-13	2.6e-11	1.03	2.04	8.71e-22	1.11e-19	1.84	3.57	0.582	1	0.0581	1.04	0.723	1	0.0375	1.03	0.584	1	-0.0578	-1.04
ENSG00000247077	4.36e-12	3.01e-10	-0.862	-1.82	3.65e-16	2.86e-14	-1.19	-2.28	3.84e-21	3.56e-19	-1.69	-3.22	4.83e-13	4.26e-11	-0.931	-1.91	2.67e-16	2.61e-14	-1.2	-2.3	1.47e-21	1.6e-19	-1.75	-3.35	0.299	1	-0.0928	-1.07	0.167	1	-0.124	-1.09	0.102	1	-0.147	-1.11
ENSG00000035141	2.37e-11	1.3e-09	-0.544	-1.46	1.67e-17	2.23e-15	-0.868	-1.82	1.11e-20	8.16e-19	-1.09	-2.12	8.62e-12	5.04e-10	-0.564	-1.48	5.32e-17	7.24e-15	-0.839	-1.79	1.83e-21	1.9e-19	-1.15	-2.22	0.377	1	-0.0533	-1.04	0.0627	1	-0.114	-1.08	0.187	1	-0.0806	-1.06
ENSG00000185164	1.85e-13	1.96e-11	-0.605	-1.52	3.88e-17	4.37e-15	-0.798	-1.74	8.05e-22	9.52e-20	-1.08	-2.12	3.13e-13	2.94e-11	-0.593	-1.51	1.13e-15	8.62e-14	-0.721	-1.65	3.02e-20	1.96e-18	-0.979	-1.97	0.466	1	-0.0412	-1.03	0.0616	1	-0.108	-1.08	0.0554	1	-0.11	-1.08
ENSG00000136527	6.88e-06	7.17e-05	-0.32	-1.25	3.53e-16	2.81e-14	-0.826	-1.77	5.82e-22	7.28e-20	-1.22	-2.33	6.53e-07	9.05e-06	-0.365	-1.29	4.84e-16	4.32e-14	-0.819	-1.76	1.56e-23	4.82e-21	-1.36	-2.56	0.209	1	-0.0795	-1.06	0.27	1	-0.0697	-1.05	0.124	1	-0.0978	-1.07
ENSG00000242485	3.59e-08	7.24e-07	-0.438	-1.35	3.53e-17	4.04e-15	-0.923	-1.9	2.45e-20	1.58e-18	-1.15	-2.22	7.93e-10	2.51e-08	-0.515	-1.43	6.79e-19	2.22e-16	-1.04	-2.06	8.69e-22	1.11e-19	-1.27	-2.41	0.651	1	-0.0295	-1.02	0.113	1	-0.105	-1.08	0.137	1	-0.0982	-1.07
ENSG00000117877	5.68e-16	1.41e-13	-2.21	-4.62	2.63e-17	3.21e-15	-2.62	-6.13	1.93e-18	7.1e-17	-3.09	-8.54	3.25e-16	8.3e-14	-2.24	-4.73	9.67e-17	1.16e-14	-2.49	-5.62	2.7e-18	9.75e-17	-3.1	-8.55	0.55	1	-0.0899	-1.06	0.121	1	-0.241	-1.18	0.193	1	-0.202	-1.15
ENSG00000215861	1.18e-07	2.03e-06	-0.854	-1.81	8.72e-15	4.16e-13	-1.67	-3.18	1.26e-23	3.58e-21	-3.56	-11.8	7.32e-08	1.35e-06	-0.873	-1.83	1.62e-14	7.98e-13	-1.64	-3.12	1.55e-23	4.82e-21	-3.59	-12.1	0.0455	1	-0.271	-1.21	0.00408	1	-0.4	-1.32	0.033	1	-0.279	-1.21
ENSG00000181773	2.16e-16	6.61e-14	-3.51	-11.4	1.09e-16	1.09e-14	-3.96	-15.6	2.91e-17	7.91e-16	-5.15	-35.6	1.33e-16	3.87e-14	-3.49	-11.3	2.49e-16	2.53e-14	-3.8	-13.9	3.71e-17	9.64e-16	-5	-32	0.496	1	0.109	1.08	0.48	1	-0.116	-1.08	0.271	1	-0.163	-1.12
ENSG00000142684	1.54e-14	2.32e-12	-1.4	-2.63	1.14e-16	1.12e-14	-1.68	-3.2	1.03e-19	5.41e-18	-2.19	-4.57	1.36e-14	1.97e-12	-1.4	-2.64	5.84e-17	7.77e-15	-1.73	-3.31	6.47e-20	3.89e-18	-2.25	-4.76	0.208	1	-0.145	-1.11	0.103	1	-0.19	-1.14	0.215	1	-0.143	-1.1
ENSG00000254726	1.68e-09	5.05e-08	-0.781	-1.72	7.31e-12	1.55e-10	-1.01	-2.02	1.69e-23	4.48e-21	-2.4	-5.28	2.64e-10	9.72e-09	-0.843	-1.79	4.02e-10	6.06e-09	-0.864	-1.82	5.63e-23	1.23e-20	-2.32	-4.99	0.0876	1	-0.173	-1.13	0.676	1	0.0417	1.03	0.458	1	-0.0687	-1.05
ENSG00000132661	2.35e-13	2.43e-11	-0.936	-1.91	9.53e-18	1.38e-15	-1.36	-2.56	1.26e-18	4.94e-17	-1.48	-2.78	5.52e-14	6.56e-12	-0.982	-1.97	1.94e-17	3.21e-15	-1.33	-2.52	6.77e-21	5.53e-19	-1.79	-3.47	0.536	1	-0.0522	-1.04	0.0898	1	-0.147	-1.11	0.0326	1	-0.188	-1.14
ENSG00000105281	3.61e-19	3.8e-16	-1.31	-2.48	8.86e-21	6.51e-18	-1.47	-2.77	1.03e-11	8.92e-11	-0.75	-1.68	1.05e-17	5.66e-15	-1.18	-2.27	6.68e-19	2.22e-16	-1.3	-2.46	1.53e-09	9.35e-09	-0.62	-1.54	0.608	1	-0.0414	-1.03	0.113	1	-0.13	-1.09	0.171	1	-0.11	-1.08
ENSG00000130826	2.61e-15	5.02e-13	-0.811	-1.75	1.39e-18	2.71e-16	-1.03	-2.04	1.1e-17	3.32e-16	-0.968	-1.96	4.77e-15	8.08e-13	-0.795	-1.73	8.08e-18	1.59e-15	-0.975	-1.97	1.98e-17	5.62e-16	-0.953	-1.94	0.349	1	-0.0619	-1.04	0.276	1	-0.0723	-1.05	0.561	1	-0.0384	-1.03
ENSG00000100462	6.59e-09	1.61e-07	-0.638	-1.56	1.13e-14	5.26e-13	-1.04	-2.06	1.99e-22	3.06e-20	-1.8	-3.49	1.79e-09	5.12e-08	-0.673	-1.59	1.7e-14	8.28e-13	-1.03	-2.05	2.86e-22	4.55e-20	-1.79	-3.46	0.454	1	-0.0657	-1.05	0.345	1	-0.0831	-1.06	0.494	1	-0.0601	-1.04
ENSG00000114626	3.23e-13	3.18e-11	2.5	5.65	9.38e-15	4.4e-13	2.74	6.66	6.62e-21	5.31e-19	3.61	12.2	5.54e-13	4.78e-11	2.46	5.49	1.25e-15	9.23e-14	2.9	7.45	2.9e-20	1.91e-18	3.49	11.2	0.0329	1	0.612	1.53	0.316	1	0.283	1.22	0.221	1	0.314	1.24
ENSG00000146223	5.53e-12	3.68e-10	-0.638	-1.56	3.71e-16	2.9e-14	-0.878	-1.84	1.07e-20	7.94e-19	-1.19	-2.28	3.05e-12	2.05e-10	-0.65	-1.57	3.3e-15	2.08e-13	-0.821	-1.77	2.71e-21	2.64e-19	-1.24	-2.36	0.794	1	-0.0174	-1.01	0.132	1	-0.102	-1.07	0.485	1	-0.0463	-1.03
ENSG00000275349	3.3e-14	4.47e-12	-0.867	-1.82	4.4e-16	3.35e-14	-1.01	-2.01	1.9e-20	1.28e-18	-1.36	-2.56	1.42e-14	2.05e-12	-0.89	-1.85	7.53e-16	6.13e-14	-0.994	-1.99	8.16e-20	4.74e-18	-1.3	-2.47	0.264	1	-0.0852	-1.06	0.0555	1	-0.149	-1.11	0.55	1	-0.0449	-1.03
ENSG00000275464	2.95e-16	8.35e-14	-1.26	-2.39	4.09e-17	4.56e-15	-1.37	-2.58	1.25e-19	6.42e-18	-1.65	-3.13	5.3e-16	1.26e-13	-1.23	-2.35	1.59e-16	1.75e-14	-1.31	-2.48	4.67e-19	2.16e-17	-1.59	-3	0.0501	1	-0.187	-1.14	0.0468	1	-0.191	-1.14	0.0675	1	-0.174	-1.13
ENSG00000183431	3.2e-08	6.54e-07	-0.488	-1.4	2.7e-16	2.31e-14	-0.957	-1.94	1.72e-21	1.82e-19	-1.36	-2.57	3.17e-08	6.42e-07	-0.488	-1.4	5.51e-16	4.77e-14	-0.937	-1.91	1.49e-21	1.6e-19	-1.37	-2.59	0.526	1	-0.0458	-1.03	0.315	1	-0.0727	-1.05	0.904	1	-0.00859	-1.01
ENSG00000143224	3.63e-09	9.69e-08	1.3	2.47	1.65e-15	9.97e-14	2.14	4.39	2.52e-22	3.66e-20	3.24	9.47	1.07e-08	2.43e-07	1.25	2.37	1.05e-14	5.49e-13	2.03	4.07	1.45e-21	1.6e-19	3.11	8.63	0.538	1	0.115	1.08	0.402	1	0.157	1.12	0.425	1	0.15	1.11
ENSG00000186197	3.68e-10	1.33e-08	-0.962	-1.95	3.54e-14	1.41e-12	-1.39	-2.62	9.57e-21	7.22e-19	-2.07	-4.19	3.83e-11	1.87e-09	-1.05	-2.08	2.3e-13	8.38e-12	-1.3	-2.47	1.5e-21	1.6e-19	-2.25	-4.74	0.679	1	0.0457	1.03	0.501	1	0.0733	1.05	0.908	1	0.0111	1.01
ENSG00000181924	1.17e-11	6.99e-10	-0.882	-1.84	5.01e-16	3.71e-14	-1.25	-2.38	5.79e-21	4.82e-19	-1.8	-3.48	2.84e-12	1.93e-10	-0.928	-1.9	1.89e-16	2.03e-14	-1.29	-2.45	1.12e-20	8.51e-19	-1.77	-3.41	0.447	1	-0.0711	-1.05	0.083	1	-0.164	-1.12	0.431	1	-0.0728	-1.05
ENSG00000144136	3.34e-13	3.28e-11	-0.848	-1.8	8.86e-18	1.3e-15	-1.19	-2.29	7.17e-17	1.75e-15	-1.11	-2.16	1.6e-13	1.64e-11	-0.868	-1.83	2.93e-17	4.3e-15	-1.15	-2.23	1.26e-17	3.79e-16	-1.18	-2.26	0.252	1	0.0919	1.07	0.341	1	0.0764	1.05	0.551	1	-0.0473	-1.03
ENSG00000153885	3.32e-10	1.22e-08	-0.818	-1.76	2.27e-18	4.08e-16	-1.62	-3.08	4.45e-20	2.61e-18	-1.91	-3.76	1.96e-11	1.03e-09	-0.913	-1.88	4.47e-16	4.06e-14	-1.36	-2.56	3.61e-19	1.71e-17	-1.79	-3.46	0.751	1	0.0306	1.02	0.891	1	-0.0133	-1.01	0.422	1	-0.0787	-1.06
ENSG00000109133	5.98e-11	2.86e-09	-0.632	-1.55	3.16e-16	2.57e-14	-0.963	-1.95	3.87e-21	3.56e-19	-1.34	-2.54	9.07e-12	5.26e-10	-0.677	-1.6	7.03e-15	3.95e-13	-0.874	-1.83	1.16e-20	8.68e-19	-1.31	-2.47	0.293	1	-0.0761	-1.05	0.333	1	-0.0702	-1.05	0.968	1	-0.00284	-1
ENSG00000109861	7.61e-11	3.48e-09	-0.886	-1.85	1.22e-15	7.72e-14	-1.31	-2.47	9.65e-23	1.73e-20	-2.12	-4.34	1.52e-11	8.23e-10	-0.94	-1.92	7.63e-16	6.18e-14	-1.33	-2.51	7.48e-22	9.9e-20	-2	-4	0.0289	1	-0.228	-1.17	0.0163	1	-0.253	-1.19	0.0275	1	-0.227	-1.17
ENSG00000150593	1.7e-14	2.53e-12	1.25	2.38	3.88e-18	6.52e-16	1.58	2.98	4.16e-19	1.87e-17	1.61	3.05	1.32e-14	1.93e-12	1.26	2.39	2.57e-18	5.99e-16	1.6	3.02	1.17e-18	4.8e-17	1.57	2.96	0.0773	1	0.207	1.15	0.0355	1	0.244	1.18	0.0823	1	0.192	1.14
ENSG00000162367	9.94e-12	6.12e-10	0.907	1.87	1.4e-15	8.64e-14	1.22	2.32	2.8e-21	2.69e-19	1.74	3.35	4.54e-11	2.16e-09	0.859	1.81	3.14e-14	1.42e-12	1.11	2.16	9.24e-20	5.28e-18	1.59	3.02	0.981	1	-0.00243	-1	0.99	1	-0.00126	-1	0.878	1	-0.0157	-1.01
ENSG00000104765	1.66e-14	2.48e-12	1.21	2.31	1.23e-17	1.68e-15	1.49	2.81	2.22e-18	8.03e-17	1.55	2.93	1.02e-14	1.58e-12	1.22	2.33	2.48e-17	3.81e-15	1.46	2.76	1.5e-16	3.34e-15	1.38	2.6	0.147	1	0.162	1.12	0.781	1	0.0308	1.02	0.656	1	-0.0493	-1.03
ENSG00000225648	2.5e-12	1.84e-10	-0.782	-1.72	2.63e-17	3.21e-15	-1.18	-2.26	7.9e-20	4.32e-18	-1.48	-2.78	2.22e-13	2.2e-11	-0.85	-1.8	1.13e-16	1.3e-14	-1.13	-2.18	2.94e-21	2.8e-19	-1.66	-3.17	0.106	1	-0.129	-1.09	0.0529	1	-0.157	-1.11	0.0555	1	-0.158	-1.12
ENSG00000067334	5.99e-12	3.94e-10	-0.811	-1.75	3.36e-16	2.69e-14	-1.12	-2.18	2.89e-20	1.82e-18	-1.5	-2.83	5.94e-13	5.05e-11	-0.879	-1.84	1.96e-16	2.08e-14	-1.14	-2.21	1.4e-20	1.02e-18	-1.54	-2.9	0.403	1	-0.071	-1.05	0.105	1	-0.139	-1.1	0.502	1	-0.0565	-1.04
ENSG00000135521	1.77e-12	1.37e-10	-1.32	-2.49	3.42e-16	2.74e-14	-1.77	-3.42	7.09e-21	5.57e-19	-2.6	-6.05	7.99e-13	6.58e-11	-1.35	-2.55	1.29e-15	9.44e-14	-1.7	-3.25	4.6e-20	2.87e-18	-2.45	-5.46	0.35	1	-0.121	-1.09	0.235	1	-0.155	-1.11	0.472	1	-0.0936	-1.07
ENSG00000253651	1.54e-15	3.11e-13	-3.58	-12	1.18e-15	7.5e-14	-4.54	-23.3	3.77e-17	9.91e-16	-5.82	-56.6	7.46e-15	1.21e-12	-3.06	-8.33	9.95e-16	7.83e-14	-3.58	-12	2.43e-18	8.91e-17	-4.77	-27.3	0.206	1	0.22	1.16	0.925	1	-0.0161	-1.01	0.98	1	0.00364	1
ENSG00000164134	4.41e-12	3.02e-10	-0.791	-1.73	9.69e-17	9.74e-15	-1.13	-2.19	2.32e-20	1.54e-18	-1.44	-2.72	2.32e-13	2.27e-11	-0.875	-1.83	2.56e-16	2.57e-14	-1.1	-2.14	3.25e-19	1.56e-17	-1.34	-2.53	0.63	1	-0.0394	-1.03	0.19	1	-0.108	-1.08	0.725	1	-0.0285	-1.02
ENSG00000126457	8.42e-07	1.13e-05	-0.497	-1.41	3.99e-15	2.12e-13	-1.07	-2.1	5.55e-23	1.08e-20	-1.84	-3.57	5.1e-07	7.24e-06	-0.51	-1.42	5.01e-15	2.96e-13	-1.06	-2.09	5.04e-23	1.16e-20	-1.85	-3.6	0.177	1	-0.118	-1.08	0.128	1	-0.134	-1.1	0.0521	1	-0.172	-1.13
ENSG00000114867	3.17e-08	6.48e-07	-0.51	-1.42	1.14e-14	5.29e-13	-0.894	-1.86	5.32e-22	6.75e-20	-1.48	-2.79	4.63e-09	1.17e-07	-0.555	-1.47	1.01e-14	5.33e-13	-0.899	-1.86	1.77e-22	3.07e-20	-1.53	-2.89	0.89	1	-0.0104	-1.01	0.415	1	-0.0618	-1.04	0.209	1	-0.0956	-1.07
ENSG00000173846	9.3e-17	3.31e-14	-2.69	-6.44	3.87e-16	3e-14	-2.89	-7.42	6.32e-18	2.05e-16	-3.39	-10.5	3.02e-16	7.84e-14	-2.5	-5.66	7.12e-15	3.98e-13	-2.48	-5.57	2.14e-17	5.99e-16	-3.15	-8.9	0.783	1	0.0402	1.03	0.247	1	-0.185	-1.14	0.523	1	-0.0935	-1.07
ENSG00000148459	8.39e-11	3.78e-09	-0.752	-1.68	2.3e-17	2.84e-15	-1.3	-2.46	6.08e-20	3.42e-18	-1.63	-3.09	9.02e-10	2.81e-08	-0.681	-1.6	7.61e-17	9.76e-15	-1.25	-2.38	6.22e-20	3.77e-18	-1.64	-3.12	0.682	1	0.0347	1.02	0.481	1	-0.0601	-1.04	0.502	1	-0.0578	-1.04
ENSG00000011485	2.76e-05	0.000239	-0.254	-1.19	6.77e-14	2.51e-12	-0.607	-1.52	1.39e-22	2.31e-20	-1.1	-2.14	1.36e-06	1.69e-05	-0.304	-1.23	4.85e-14	2.1e-12	-0.615	-1.53	4.55e-24	2.12e-21	-1.22	-2.32	0.348	1	-0.0513	-1.04	0.203	1	-0.0701	-1.05	0.0648	1	-0.102	-1.07
ENSG00000150753	2.5e-07	3.91e-06	-0.466	-1.38	6.71e-16	4.77e-14	-0.983	-1.98	5.18e-22	6.64e-20	-1.48	-2.79	7.77e-08	1.42e-06	-0.492	-1.41	8.2e-16	6.58e-14	-0.978	-1.97	5.28e-22	7.57e-20	-1.49	-2.8	0.552	1	-0.0452	-1.03	0.199	1	-0.0986	-1.07	0.27	1	-0.0838	-1.06
ENSG00000144867	2.1e-12	1.58e-10	-0.848	-1.8	7.68e-16	5.31e-14	-1.12	-2.17	2.58e-21	2.56e-19	-1.68	-3.21	1.71e-13	1.74e-11	-0.924	-1.9	1.14e-15	8.65e-14	-1.11	-2.16	2.91e-20	1.91e-18	-1.57	-2.97	0.317	1	-0.0852	-1.06	0.101	1	-0.142	-1.1	0.13	1	-0.131	-1.1
ENSG00000182934	2.22e-10	8.68e-09	-0.344	-1.27	2.2e-17	2.74e-15	-0.591	-1.51	1.52e-20	1.06e-18	-0.72	-1.65	6.37e-12	3.93e-10	-0.392	-1.31	2.02e-16	2.13e-14	-0.554	-1.47	3.6e-20	2.3e-18	-0.705	-1.63	0.353	1	-0.0388	-1.03	0.178	1	-0.0567	-1.04	0.45	1	-0.031	-1.02
ENSG00000108840	5.02e-15	9.01e-13	1.15	2.22	1.98e-16	1.79e-14	1.29	2.45	2.82e-18	9.86e-17	1.41	2.67	9.35e-15	1.46e-12	1.13	2.19	2.11e-17	3.39e-15	1.38	2.6	4.95e-18	1.66e-16	1.4	2.63	0.138	1	0.154	1.11	0.11	1	0.168	1.12	0.617	1	-0.0509	-1.04
ENSG00000174013	6.89e-11	3.21e-09	-0.685	-1.61	1.75e-16	1.62e-14	-1.07	-2.09	1.75e-20	1.21e-18	-1.39	-2.63	2.72e-11	1.39e-09	-0.709	-1.63	2.72e-16	2.65e-14	-1.05	-2.08	2.48e-20	1.66e-18	-1.39	-2.61	0.679	1	-0.0323	-1.02	0.223	1	-0.0962	-1.07	0.688	1	-0.031	-1.02
ENSG00000245164	1.54e-15	3.11e-13	-2.99	-7.94	6.76e-16	4.79e-14	-3.18	-9.05	1.47e-18	5.59e-17	-3.48	-11.1	1.06e-14	1.62e-12	-2.69	-6.47	1.88e-14	9e-13	-2.68	-6.4	1.64e-17	4.76e-16	-3.1	-8.56	0.83	1	0.0388	1.03	0.963	1	-0.00844	-1.01	0.543	1	0.1	1.07
ENSG00000174177	1.53e-10	6.41e-09	-0.837	-1.79	7.89e-16	5.43e-14	-1.31	-2.49	1.61e-20	1.12e-18	-1.86	-3.62	2.64e-12	1.82e-10	-0.974	-1.96	5.34e-16	4.66e-14	-1.34	-2.52	1.03e-21	1.27e-19	-2.06	-4.16	0.367	1	-0.0884	-1.06	0.105	1	-0.162	-1.12	0.15	1	-0.141	-1.1
ENSG00000110104	1.21e-14	1.95e-12	-1.95	-3.86	1.41e-16	1.36e-14	-2.34	-5.05	1.95e-19	9.54e-18	-3.12	-8.67	3.64e-15	6.78e-13	-2.03	-4.08	1.04e-15	8.09e-14	-2.18	-4.53	1.29e-19	7e-18	-3.22	-9.3	0.194	1	-0.206	-1.15	0.119	1	-0.251	-1.19	0.115	1	-0.255	-1.19
ENSG00000143179	6.73e-13	5.95e-11	-0.756	-1.69	8.19e-18	1.22e-15	-1.1	-2.14	4.95e-20	2.82e-18	-1.28	-2.43	9.61e-13	7.74e-11	-0.746	-1.68	3.83e-16	3.55e-14	-0.976	-1.97	2.03e-19	1.04e-17	-1.23	-2.35	0.481	1	-0.0517	-1.04	0.409	1	-0.0609	-1.04	0.0732	1	-0.134	-1.1
ENSG00000124279	3.67e-14	4.86e-12	-0.69	-1.61	3.57e-19	9.6e-17	-1.01	-2.01	1.35e-18	5.21e-17	-1.01	-2.01	1.85e-14	2.57e-12	-0.704	-1.63	2.59e-16	2.58e-14	-0.821	-1.77	1.56e-17	4.58e-16	-0.937	-1.91	0.802	1	-0.015	-1.01	0.0489	1	-0.121	-1.09	0.261	1	-0.0695	-1.05
ENSG00000107371	4.19e-12	2.9e-10	-0.662	-1.58	7.03e-16	4.91e-14	-0.892	-1.86	1.01e-20	7.49e-19	-1.24	-2.37	4.14e-13	3.73e-11	-0.716	-1.64	3.15e-16	3e-14	-0.917	-1.89	1.24e-21	1.45e-19	-1.33	-2.51	0.132	1	-0.105	-1.08	0.0325	1	-0.151	-1.11	0.0382	1	-0.146	-1.11
ENSG00000262814	5.77e-08	1.09e-06	-0.553	-1.47	1.34e-14	6.04e-13	-0.99	-1.99	7.18e-22	8.57e-20	-1.65	-3.14	4.85e-09	1.22e-07	-0.617	-1.53	1.24e-14	6.31e-13	-0.994	-1.99	1.84e-22	3.13e-20	-1.73	-3.31	0.857	1	-0.015	-1.01	0.395	1	-0.0711	-1.05	0.208	1	-0.105	-1.08
ENSG00000103342	2.31e-11	1.28e-09	-0.643	-1.56	2.34e-16	2.06e-14	-0.945	-1.92	1.22e-20	8.8e-19	-1.26	-2.39	4.86e-12	3.1e-10	-0.68	-1.6	1.1e-15	8.47e-14	-0.902	-1.87	8.69e-20	5.04e-18	-1.19	-2.28	0.893	1	-0.00948	-1.01	0.286	1	-0.0759	-1.05	0.628	1	-0.0339	-1.02
ENSG00000197451	2.78e-10	1.05e-08	-0.811	-1.75	1.73e-16	1.61e-14	-1.33	-2.52	3.14e-20	1.93e-18	-1.73	-3.31	6.27e-11	2.83e-09	-0.858	-1.81	2.28e-16	2.36e-14	-1.32	-2.5	1.64e-21	1.73e-19	-1.89	-3.7	0.46	1	-0.0722	-1.05	0.312	1	-0.0993	-1.07	0.146	1	-0.144	-1.1
ENSG00000169684	6.9e-14	8.52e-12	-1.9	-3.74	1.63e-16	1.52e-14	-2.58	-5.97	1.27e-18	4.97e-17	-2.95	-7.75	3.59e-13	3.27e-11	-1.76	-3.38	1.14e-16	1.3e-14	-2.65	-6.3	2.25e-18	8.38e-17	-2.93	-7.61	0.602	1	-0.0751	-1.05	0.868	1	-0.0238	-1.02	0.853	1	-0.0247	-1.02
ENSG00000213593	2.81e-09	7.71e-08	-0.441	-1.36	3.48e-15	1.9e-13	-0.721	-1.65	5.18e-21	4.42e-19	-1.08	-2.11	6.89e-11	3.07e-09	-0.51	-1.42	1.84e-15	1.25e-13	-0.737	-1.67	2.65e-21	2.6e-19	-1.1	-2.15	0.799	1	-0.015	-1.01	0.236	1	-0.0703	-1.05	0.649	1	-0.0267	-1.02
ENSG00000206394	3.84e-09	1.02e-07	-0.482	-1.4	4.58e-16	3.46e-14	-0.856	-1.81	4.52e-21	4.06e-19	-1.19	-2.28	5.84e-10	1.94e-08	-0.521	-1.43	1.29e-15	9.45e-14	-0.83	-1.78	1.14e-21	1.38e-19	-1.24	-2.36	0.884	1	-0.00948	-1.01	0.44	1	-0.0505	-1.04	0.117	1	-0.102	-1.07
ENSG00000033050	3.7e-10	1.33e-08	-0.868	-1.82	3.87e-16	3e-14	-1.41	-2.66	6.43e-21	5.19e-19	-2	-4.01	2.13e-10	8.05e-09	-0.886	-1.85	6.71e-16	5.68e-14	-1.39	-2.62	7.35e-21	5.89e-19	-2	-4.01	0.575	1	-0.0589	-1.04	0.307	1	-0.108	-1.08	0.43	1	-0.0832	-1.06
ENSG00000226248	3.92e-09	1.03e-07	-0.482	-1.4	4.73e-16	3.54e-14	-0.855	-1.81	4.62e-21	4.1e-19	-1.19	-2.28	6.01e-10	1.98e-08	-0.52	-1.43	1.32e-15	9.52e-14	-0.829	-1.78	1.14e-21	1.38e-19	-1.24	-2.36	0.891	1	-0.00886	-1.01	0.441	1	-0.0504	-1.04	0.116	1	-0.103	-1.07
ENSG00000213719	3.93e-09	1.03e-07	-0.482	-1.4	4.74e-16	3.54e-14	-0.855	-1.81	4.62e-21	4.1e-19	-1.19	-2.28	6.01e-10	1.98e-08	-0.52	-1.43	1.32e-15	9.52e-14	-0.829	-1.78	1.14e-21	1.38e-19	-1.24	-2.36	0.891	1	-0.00886	-1.01	0.441	1	-0.0504	-1.04	0.116	1	-0.103	-1.07
ENSG00000026652	1.62e-10	6.67e-09	1.16	2.24	1.14e-15	7.35e-14	1.67	3.18	1.26e-20	8.99e-19	2.16	4.48	1.3e-10	5.27e-09	1.17	2.25	1.51e-15	1.07e-13	1.66	3.16	1.45e-20	1.05e-18	2.16	4.47	0.47	1	0.109	1.08	0.489	1	0.101	1.07	0.795	1	0.0359	1.03
ENSG00000226651	3.9e-09	1.03e-07	-0.482	-1.4	4.78e-16	3.57e-14	-0.854	-1.81	4.64e-21	4.11e-19	-1.19	-2.28	5.91e-10	1.95e-08	-0.52	-1.43	1.32e-15	9.52e-14	-0.829	-1.78	1.15e-21	1.38e-19	-1.24	-2.36	0.89	1	-0.00899	-1.01	0.441	1	-0.0504	-1.04	0.115	1	-0.103	-1.07
ENSG00000111361	2.96e-11	1.59e-09	-0.685	-1.61	2.91e-16	2.46e-14	-1.01	-2.02	4.32e-20	2.56e-18	-1.33	-2.52	7.25e-12	4.37e-10	-0.721	-1.65	6.44e-16	5.48e-14	-0.99	-1.99	1.13e-20	8.56e-19	-1.39	-2.62	0.552	1	-0.0452	-1.03	0.229	1	-0.092	-1.07	0.385	1	-0.0664	-1.05
ENSG00000159131	1.13e-10	4.93e-09	-0.689	-1.61	2.89e-17	3.45e-15	-1.14	-2.2	4.9e-20	2.82e-18	-1.35	-2.56	7.19e-11	3.19e-09	-0.7	-1.62	1.76e-15	1.21e-13	-1.01	-2.01	3.97e-19	1.87e-17	-1.28	-2.42	0.708	1	0.03	1.02	0.62	1	-0.0395	-1.03	0.961	1	-0.00383	-1
ENSG00000237311	1.5e-12	1.2e-10	-2.21	-4.63	5.63e-16	4.11e-14	-3.45	-10.9	5e-19	2.2e-17	-4.8	-27.9	2.99e-12	2.02e-10	-2.12	-4.35	3.73e-14	1.65e-12	-2.68	-6.43	7.88e-19	3.39e-17	-4.5	-22.6	0.13	1	0.27	1.21	0.384	1	0.153	1.11	0.951	1	-0.00977	-1.01
ENSG00000104356	2.11e-11	1.19e-09	-0.988	-1.98	3.86e-14	1.53e-12	-1.26	-2.4	1.32e-21	1.48e-19	-2.3	-4.92	1.61e-12	1.19e-10	-1.09	-2.12	3.61e-13	1.22e-11	-1.17	-2.25	1.03e-21	1.27e-19	-2.35	-5.08	0.334	1	-0.103	-1.07	0.0693	1	-0.199	-1.15	0.276	1	-0.116	-1.08
ENSG00000075914	9.74e-11	4.32e-09	-0.555	-1.47	3.07e-16	2.53e-14	-0.86	-1.81	1.37e-20	9.73e-19	-1.16	-2.23	3.37e-11	1.67e-09	-0.577	-1.49	8.61e-17	1.08e-14	-0.896	-1.86	4.53e-21	3.96e-19	-1.2	-2.3	0.529	1	-0.0407	-1.03	0.0633	1	-0.123	-1.09	0.1	1	-0.107	-1.08
ENSG00000084073	4.75e-10	1.65e-08	-0.751	-1.68	7.79e-14	2.82e-12	-1.05	-2.06	1.09e-21	1.24e-19	-1.86	-3.63	1.03e-10	4.3e-09	-0.796	-1.74	8.32e-13	2.53e-11	-0.966	-1.95	4.52e-22	6.56e-20	-1.92	-3.79	0.61	1	-0.047	-1.03	0.323	1	-0.0923	-1.07	0.482	1	-0.0654	-1.05
ENSG00000140564	6.54e-13	5.82e-11	0.877	1.84	8.72e-17	8.88e-15	1.16	2.24	7.47e-20	4.13e-18	1.41	2.66	2.62e-12	1.81e-10	0.837	1.79	1.63e-16	1.76e-14	1.14	2.21	1.07e-18	4.42e-17	1.31	2.49	0.114	1	0.143	1.1	0.465	1	0.0657	1.05	0.789	1	0.024	1.02
ENSG00000162377	1.82e-13	1.95e-11	-0.898	-1.86	9.65e-17	9.74e-15	-1.15	-2.22	4.88e-19	2.16e-17	-1.38	-2.59	3.58e-13	3.27e-11	-0.877	-1.84	2.64e-16	2.61e-14	-1.12	-2.17	1.93e-19	9.96e-18	-1.42	-2.68	0.44	1	-0.0641	-1.05	0.198	1	-0.108	-1.08	0.445	1	-0.064	-1.05
ENSG00000088756	1.99e-08	4.31e-07	0.816	1.76	4.37e-14	1.7e-12	1.29	2.45	5.87e-22	7.29e-20	2.14	4.4	1.63e-07	2.65e-06	0.743	1.67	2.81e-14	1.29e-12	1.31	2.49	2.92e-20	1.91e-18	1.94	3.84	0.267	1	0.143	1.1	0.75	1	-0.0415	-1.03	0.556	1	-0.0787	-1.06
ENSG00000133313	1.77e-12	1.37e-10	-0.579	-1.49	7.78e-18	1.17e-15	-0.864	-1.82	1.12e-18	4.42e-17	-0.919	-1.89	1.36e-12	1.04e-10	-0.583	-1.5	1.49e-17	2.62e-15	-0.849	-1.8	7.99e-19	3.42e-17	-0.932	-1.91	0.0646	1	-0.11	-1.08	0.152	1	-0.0846	-1.06	0.781	1	-0.0162	-1.01
ENSG00000135632	1.51e-11	8.84e-10	-0.878	-1.84	1.62e-15	9.82e-14	-1.23	-2.35	1.24e-20	8.92e-19	-1.85	-3.6	8.51e-12	5.01e-10	-0.895	-1.86	3.96e-15	2.38e-13	-1.2	-2.3	1.84e-20	1.28e-18	-1.84	-3.58	0.728	1	-0.0324	-1.02	0.274	1	-0.104	-1.07	0.257	1	-0.107	-1.08
ENSG00000179598	4.13e-17	1.67e-14	-1.86	-3.62	8.39e-16	5.73e-14	-1.75	-3.37	2.62e-16	5.57e-15	-1.9	-3.74	1.38e-17	6.68e-15	-1.93	-3.8	6.79e-16	5.72e-14	-1.78	-3.44	1.48e-17	4.38e-16	-2.17	-4.5	0.163	1	-0.165	-1.12	0.137	1	-0.182	-1.13	0.315	1	-0.122	-1.09
ENSG00000227533	2.51e-07	3.92e-06	1.45	2.73	7.89e-15	3.83e-13	2.63	6.18	2.64e-21	2.58e-19	3.58	11.9	3.91e-08	7.7e-07	1.57	2.97	3.45e-14	1.54e-12	2.52	5.75	1.45e-21	1.6e-19	3.64	12.4	0.839	1	-0.0561	-1.04	0.286	1	0.284	1.22	0.469	1	0.177	1.13
ENSG00000123131	2.03e-06	2.46e-05	-0.36	-1.28	1.58e-14	6.98e-13	-0.774	-1.71	1.26e-22	2.14e-20	-1.36	-2.57	7.39e-07	1e-05	-0.38	-1.3	2.64e-15	1.73e-13	-0.821	-1.77	5.21e-23	1.17e-20	-1.4	-2.64	0.203	1	-0.0845	-1.06	0.0112	1	-0.175	-1.13	0.0479	1	-0.134	-1.1
ENSG00000225778	2.45e-11	1.35e-09	-1.11	-2.16	1.15e-13	3.94e-12	-1.37	-2.58	2.36e-20	1.55e-18	-2.23	-4.68	3.46e-12	2.3e-10	-1.2	-2.29	1.34e-13	5.18e-12	-1.36	-2.58	1.72e-21	1.81e-19	-2.48	-5.59	0.959	1	-0.00605	-1	0.727	1	0.0408	1.03	0.108	1	-0.184	-1.14
ENSG00000085276	3.2e-10	1.19e-08	-0.993	-1.99	5.76e-16	4.18e-14	-1.63	-3.1	1.31e-20	9.34e-19	-2.41	-5.3	1.72e-09	4.93e-08	-0.921	-1.89	8.22e-14	3.39e-12	-1.37	-2.58	1.72e-19	9.09e-18	-2.2	-4.59	0.35	1	0.107	1.08	0.707	1	-0.0426	-1.03	0.773	1	0.0319	1.02
ENSG00000183520	3.37e-09	9.05e-08	-0.663	-1.58	1.66e-14	7.19e-13	-1.05	-2.06	6.1e-21	5.01e-19	-1.65	-3.13	3.67e-10	1.31e-08	-0.726	-1.65	1.65e-14	8.11e-13	-1.05	-2.07	7.79e-22	1.02e-19	-1.76	-3.38	0.321	1	-0.0882	-1.06	0.466	1	-0.0646	-1.05	0.374	1	-0.0784	-1.06
ENSG00000206299	1.87e-10	7.51e-09	-0.914	-1.88	1.69e-14	7.32e-13	-1.3	-2.46	1.21e-21	1.37e-19	-2.16	-4.47	5.88e-11	2.69e-09	-0.955	-1.94	1.03e-14	5.4e-13	-1.33	-2.51	1.06e-20	8.06e-19	-2.02	-4.05	0.172	1	-0.146	-1.11	0.556	1	-0.0617	-1.04	0.178	1	-0.136	-1.1
ENSG00000282907	4.58e-10	1.6e-08	1.66	3.16	1.12e-15	7.21e-14	2.68	6.39	5.23e-21	4.44e-19	3.67	12.7	5.64e-08	1.07e-06	1.38	2.59	3.25e-15	2.05e-13	2.6	6.07	1.36e-19	7.36e-18	3.38	10.4	0.432	1	0.186	1.14	0.189	1	0.335	1.26	0.552	1	-0.158	-1.12
ENSG00000117411	7.65e-14	9.26e-12	-0.817	-1.76	6.4e-17	6.78e-15	-1.02	-2.03	6.56e-17	1.61e-15	-1.01	-2.01	2.3e-15	4.57e-13	-0.915	-1.89	2.53e-16	2.56e-14	-0.984	-1.98	1.77e-18	6.85e-17	-1.13	-2.19	0.548	1	-0.0441	-1.03	0.447	1	-0.0554	-1.04	0.311	1	-0.073	-1.05
ENSG00000183207	4.19e-05	0.000344	-0.389	-1.31	1.23e-12	3.25e-11	-0.872	-1.83	4.93e-23	9.92e-21	-1.8	-3.48	1.34e-05	0.000125	-0.42	-1.34	6.14e-13	1.94e-11	-0.894	-1.86	8.58e-23	1.73e-20	-1.78	-3.43	0.815	1	-0.02	-1.01	0.412	1	-0.0704	-1.05	0.186	1	-0.113	-1.08
ENSG00000164934	4.19e-07	6.18e-06	-0.64	-1.56	7.62e-15	3.71e-13	-1.3	-2.45	5.08e-22	6.55e-20	-2.17	-4.5	1.84e-07	2.95e-06	-0.667	-1.59	5.82e-15	3.33e-13	-1.31	-2.48	2.2e-21	2.19e-19	-2.08	-4.24	0.672	1	-0.0449	-1.03	0.196	1	-0.138	-1.1	0.381	1	-0.0923	-1.07
ENSG00000170581	8.35e-14	9.82e-12	1.09	2.13	1.79e-17	2.36e-15	1.42	2.67	1.68e-18	6.32e-17	1.45	2.73	1.38e-13	1.45e-11	1.07	2.1	2.6e-17	3.91e-15	1.4	2.65	3.61e-19	1.71e-17	1.51	2.85	0.111	1	0.17	1.13	0.0132	1	0.272	1.21	0.159	1	0.144	1.11
ENSG00000285292	7.51e-09	1.82e-07	-0.705	-1.63	1.6e-16	1.5e-14	-1.35	-2.54	2.33e-20	1.54e-18	-1.76	-3.39	2.32e-10	8.67e-09	-0.814	-1.76	2.2e-15	1.46e-13	-1.24	-2.36	1.85e-20	1.28e-18	-1.79	-3.45	0.467	1	-0.0705	-1.05	0.101	1	-0.161	-1.12	0.883	1	-0.014	-1.01
ENSG00000122140	2.74e-11	1.49e-09	-0.683	-1.61	2.92e-15	1.65e-13	-0.947	-1.93	3.58e-20	2.18e-18	-1.33	-2.52	1.78e-11	9.45e-10	-0.693	-1.62	1.1e-14	5.72e-13	-0.909	-1.88	1.85e-20	1.28e-18	-1.37	-2.58	0.924	1	0.00712	1	0.276	1	-0.083	-1.06	0.33	1	-0.0732	-1.05
ENSG00000181817	1.58e-08	3.56e-07	-0.548	-1.46	1.67e-15	1.01e-13	-1.01	-2.02	1.6e-21	1.71e-19	-1.59	-3	5.84e-09	1.43e-07	-0.572	-1.49	7.79e-16	6.27e-14	-1.04	-2.06	1.25e-21	1.45e-19	-1.61	-3.05	0.296	1	-0.0821	-1.06	0.0727	1	-0.144	-1.11	0.0438	1	-0.162	-1.12
ENSG00000112983	1.1e-16	3.7e-14	0.906	1.87	1.16e-17	1.61e-15	0.973	1.96	5.81e-15	9.07e-14	0.804	1.75	3.59e-17	1.36e-14	0.935	1.91	6.08e-18	1.24e-15	0.992	1.99	1.53e-14	2.17e-13	0.782	1.72	0.184	1	0.0944	1.07	0.127	1	0.109	1.08	0.41	1	0.0578	1.04
ENSG00000088305	8.68e-08	1.55e-06	-0.567	-1.48	3.6e-11	6.44e-10	-0.793	-1.73	1.51e-22	2.47e-20	-1.77	-3.42	4.74e-08	9.12e-07	-0.582	-1.5	2.46e-11	5.04e-10	-0.806	-1.75	5.51e-22	7.79e-20	-1.71	-3.28	0.947	1	0.0058	1	0.939	1	-0.00669	-1	0.707	1	-0.0318	-1.02
ENSG00000112218	3.5e-13	3.41e-11	-0.926	-1.9	1.56e-16	1.48e-14	-1.26	-2.4	8.89e-20	4.74e-18	-1.53	-2.88	1.3e-12	1.01e-10	-0.877	-1.84	2.62e-13	9.36e-12	-0.975	-1.97	5.65e-19	2.52e-17	-1.45	-2.72	0.237	1	-0.1	-1.07	0.443	1	-0.0658	-1.05	0.806	1	-0.0195	-1.01
ENSG00000144736	5e-11	2.47e-09	-0.699	-1.62	5.96e-15	2.99e-13	-0.981	-1.97	2.98e-20	1.85e-18	-1.47	-2.77	2.25e-12	1.61e-10	-0.784	-1.72	2.2e-15	1.46e-13	-1.02	-2.03	1.28e-20	9.46e-19	-1.53	-2.88	0.625	1	-0.038	-1.03	0.0328	1	-0.172	-1.13	0.326	1	-0.0761	-1.05
ENSG00000133454	2.88e-07	4.42e-06	0.71	1.64	2.25e-13	7.11e-12	1.22	2.34	2.62e-21	2.58e-19	1.98	3.93	9.43e-08	1.67e-06	0.747	1.68	1.52e-13	5.8e-12	1.24	2.36	3.87e-21	3.47e-19	1.96	3.89	0.788	1	0.0333	1.02	0.864	1	-0.0214	-1.01	0.817	1	-0.0278	-1.02
ENSG00000151474	1e-11	6.15e-10	1.51	2.85	2.2e-16	1.95e-14	2.07	4.2	1.22e-19	6.29e-18	2.49	5.63	4.68e-11	2.22e-09	1.43	2.7	6.21e-16	5.31e-14	2.02	4.04	2.26e-18	8.41e-17	2.32	4.98	0.259	1	0.209	1.16	0.856	1	-0.0336	-1.02	0.403	1	0.151	1.11
ENSG00000223745	3.01e-05	0.000258	0.508	1.42	6.41e-11	1.08e-09	0.927	1.9	4.69e-23	9.64e-21	1.97	3.91	1.62e-05	0.000147	0.528	1.44	1.09e-11	2.44e-10	0.988	1.98	1.19e-23	4.11e-21	2.04	4.11	0.114	1	0.182	1.13	0.251	1	0.131	1.1	0.107	1	0.174	1.13
ENSG00000271736	4.37e-12	3.01e-10	2.54	5.81	3.29e-15	1.82e-13	3.24	9.43	5.85e-19	2.55e-17	4.05	16.5	8.26e-13	6.76e-11	2.67	6.39	5.45e-15	3.14e-13	3.19	9.15	7.53e-19	3.25e-17	4.03	16.3	0.991	1	-0.0035	-1	0.856	1	0.0594	1.04	0.539	1	0.198	1.15
ENSG00000117305	4.28e-10	1.51e-08	0.797	1.74	1.69e-15	1.01e-13	1.21	2.32	1.91e-21	1.97e-19	1.68	3.19	1.27e-09	3.84e-08	0.763	1.7	5.05e-15	2.98e-13	1.18	2.26	1.26e-20	9.39e-19	1.6	3.03	0.305	1	0.108	1.08	0.197	1	0.137	1.1	0.0975	1	0.168	1.12
ENSG00000120942	3.92e-16	1.04e-13	-0.943	-1.92	2.82e-17	3.4e-15	-1.04	-2.06	1.48e-15	2.62e-14	-0.924	-1.9	2.86e-15	5.5e-13	-0.883	-1.84	4.67e-17	6.44e-15	-1.03	-2.04	5.23e-16	1.02e-14	-0.961	-1.95	0.498	1	-0.0481	-1.03	0.276	1	-0.0782	-1.06	0.771	1	-0.0207	-1.01
ENSG00000276615	8.48e-10	2.78e-08	1.25	2.37	1.72e-13	5.58e-12	1.68	3.2	5.55e-21	4.64e-19	2.91	7.52	4.84e-11	2.27e-09	1.38	2.6	8.96e-13	2.69e-11	1.6	3.03	6.59e-21	5.39e-19	2.9	7.48	0.856	1	0.0322	1.02	0.978	1	-0.00494	-1	0.304	1	0.201	1.15
ENSG00000121039	5.57e-11	2.7e-09	-0.637	-1.56	1.92e-16	1.74e-14	-1.01	-2.02	1.44e-18	5.51e-17	-1.19	-2.29	6.77e-13	5.7e-11	-0.748	-1.68	1.21e-15	9.02e-14	-0.957	-1.94	4.7e-19	2.16e-17	-1.25	-2.37	0.131	1	-0.11	-1.08	0.61	1	-0.0372	-1.03	0.676	1	0.0304	1.02
ENSG00000125430	1.45e-09	4.43e-08	-0.859	-1.81	3.37e-14	1.35e-12	-1.36	-2.57	2.1e-22	3.17e-20	-2.53	-5.79	3.02e-11	1.52e-09	-1.01	-2.01	3.85e-15	2.34e-13	-1.49	-2.81	6.05e-22	8.33e-20	-2.46	-5.51	0.0521	1	-0.214	-1.16	0.0453	1	-0.224	-1.17	0.000227	0.55	-0.404	-1.32
ENSG00000186591	4.45e-13	4.16e-11	0.874	1.83	7.29e-17	7.58e-15	1.15	2.22	7.56e-18	2.39e-16	1.17	2.25	4.91e-13	4.31e-11	0.871	1.83	2.34e-16	2.4e-14	1.11	2.17	2.29e-17	6.34e-16	1.14	2.2	0.43	1	0.0702	1.05	0.778	1	-0.0253	-1.02	0.751	1	0.027	1.02
ENSG00000137513	7.7e-07	1.05e-05	-0.447	-1.36	1.51e-15	9.28e-14	-0.978	-1.97	4.78e-22	6.26e-20	-1.54	-2.92	6.47e-07	8.98e-06	-0.45	-1.37	1.38e-14	6.89e-13	-0.912	-1.88	4.6e-21	4e-19	-1.45	-2.73	0.621	1	-0.038	-1.03	0.0822	1	-0.135	-1.1	0.386	1	-0.0652	-1.05
ENSG00000137124	6e-13	5.41e-11	-1.02	-2.02	9.82e-16	6.55e-14	-1.29	-2.44	8.08e-19	3.34e-17	-1.62	-3.08	7.6e-14	8.73e-12	-1.09	-2.13	1.16e-15	8.74e-14	-1.29	-2.44	5.55e-19	2.48e-17	-1.65	-3.14	0.213	1	-0.122	-1.09	0.307	1	-0.101	-1.07	0.666	1	-0.0419	-1.03
ENSG00000124784	1.98e-14	2.84e-12	-1.02	-2.03	1.99e-16	1.8e-14	-1.21	-2.31	1e-18	4.03e-17	-1.42	-2.68	3.6e-14	4.66e-12	-1	-2	1.05e-15	8.15e-14	-1.15	-2.21	5.21e-18	1.73e-16	-1.36	-2.56	0.243	1	-0.103	-1.07	0.251	1	-0.102	-1.07	0.351	1	-0.0819	-1.06
ENSG00000104299	1.15e-12	9.44e-11	-0.828	-1.78	4.48e-14	1.73e-12	-0.919	-1.89	4.18e-20	2.5e-18	-1.38	-2.61	4.17e-13	3.74e-11	-0.857	-1.81	7.99e-13	2.44e-11	-0.834	-1.78	2.48e-20	1.66e-18	-1.42	-2.67	0.813	1	-0.0189	-1.01	0.316	1	-0.0797	-1.06	0.428	1	-0.0603	-1.04
ENSG00000265354	2.7e-09	7.48e-08	-0.479	-1.39	1.57e-15	9.55e-14	-0.798	-1.74	2.83e-20	1.8e-18	-1.11	-2.15	1e-10	4.21e-09	-0.546	-1.46	1.74e-15	1.2e-13	-0.796	-1.74	4.67e-21	4.04e-19	-1.17	-2.25	0.698	1	-0.0247	-1.02	0.053	1	-0.126	-1.09	0.319	1	-0.0633	-1.04
ENSG00000104131	9.21e-13	7.83e-11	-0.681	-1.6	3.79e-17	4.29e-15	-0.947	-1.93	2.31e-18	8.31e-17	-1.03	-2.05	2.92e-13	2.76e-11	-0.708	-1.63	9.82e-17	1.17e-14	-0.921	-1.89	4.89e-18	1.64e-16	-1.01	-2.02	0.406	1	-0.0558	-1.04	0.0581	1	-0.13	-1.09	0.931	1	-0.00578	-1
ENSG00000127804	8e-11	3.62e-09	-0.589	-1.5	1.03e-15	6.79e-14	-0.885	-1.85	4.59e-20	2.67e-18	-1.2	-2.3	5.99e-12	3.73e-10	-0.647	-1.57	7.76e-15	4.23e-13	-0.831	-1.78	7.39e-20	4.38e-18	-1.19	-2.28	0.283	1	-0.0732	-1.05	0.282	1	-0.074	-1.05	0.653	1	-0.0304	-1.02
ENSG00000133028	1.65e-10	6.78e-09	-0.624	-1.54	1.49e-13	4.97e-12	-0.812	-1.76	1.09e-20	8.06e-19	-1.35	-2.55	3.46e-10	1.24e-08	-0.605	-1.52	8.84e-14	3.64e-12	-0.829	-1.78	3e-21	2.81e-19	-1.42	-2.67	0.835	1	-0.0153	-1.01	0.859	1	0.013	1.01	0.182	1	-0.0976	-1.07
ENSG00000230487	2.34e-08	4.97e-07	0.906	1.87	5.32e-13	1.52e-11	1.31	2.47	7e-22	8.43e-20	2.32	4.98	7.22e-09	1.73e-07	0.949	1.93	2.87e-12	7.45e-11	1.24	2.37	1.37e-20	1e-18	2.16	4.47	0.562	1	0.0852	1.06	0.797	1	-0.0372	-1.03	0.954	1	0.00864	1.01
ENSG00000048162	4.45e-13	4.16e-11	-1.7	-3.24	3.58e-15	1.94e-13	-2.05	-4.15	2.84e-19	1.32e-17	-3.05	-8.27	4.45e-14	5.47e-12	-1.84	-3.59	5.42e-15	3.14e-13	-2.03	-4.09	7.84e-19	3.37e-17	-2.95	-7.7	0.466	1	-0.113	-1.08	0.37	1	-0.14	-1.1	0.468	1	-0.113	-1.08
ENSG00000148300	2.36e-12	1.76e-10	-0.97	-1.96	7.29e-16	5.07e-14	-1.3	-2.47	2.5e-19	1.19e-17	-1.71	-3.26	1.26e-13	1.35e-11	-1.07	-2.11	1.59e-15	1.12e-13	-1.27	-2.42	8.83e-20	5.1e-18	-1.78	-3.44	0.188	1	-0.128	-1.09	0.0957	1	-0.164	-1.12	0.236	1	-0.115	-1.08
ENSG00000137171	2.96e-12	2.14e-10	1.2	2.3	1.4e-16	1.35e-14	1.62	3.07	1.78e-18	6.62e-17	1.78	3.44	2.19e-13	2.17e-11	1.31	2.47	7.86e-17	9.97e-15	1.65	3.14	6.37e-19	2.82e-17	1.84	3.57	0.178	1	0.185	1.14	0.315	1	0.136	1.1	0.0899	1	0.225	1.17
ENSG00000125753	8.47e-08	1.52e-06	-0.56	-1.47	3.07e-13	9.33e-12	-0.917	-1.89	1.29e-21	1.46e-19	-1.62	-3.08	1.75e-08	3.77e-07	-0.602	-1.52	8.78e-13	2.64e-11	-0.886	-1.85	1.48e-21	1.6e-19	-1.62	-3.08	0.29	1	0.0913	1.07	0.946	1	0.00575	1	0.176	1	-0.114	-1.08
ENSG00000102967	2.8e-15	5.34e-13	-1.11	-2.16	6.86e-17	7.2e-15	-1.28	-2.43	3.99e-18	1.34e-16	-1.41	-2.65	4.73e-15	8.07e-13	-1.09	-2.13	1.67e-15	1.16e-13	-1.16	-2.23	1.82e-17	5.22e-16	-1.35	-2.54	0.386	1	-0.0747	-1.05	0.105	1	-0.143	-1.1	0.109	1	-0.139	-1.1
ENSG00000100335	1.26e-10	5.34e-09	-0.41	-1.33	1.19e-16	1.16e-14	-0.657	-1.58	3.33e-19	1.52e-17	-0.784	-1.72	8.62e-12	5.04e-10	-0.452	-1.37	1.83e-14	8.84e-13	-0.562	-1.48	3.71e-20	2.36e-18	-0.838	-1.79	0.931	1	0.00419	1	0.353	1	-0.0452	-1.03	0.236	1	-0.0578	-1.04
ENSG00000128050	4.41e-07	6.47e-06	-0.494	-1.41	5.5e-16	4.04e-14	-1.08	-2.12	6.05e-21	4.99e-19	-1.51	-2.84	1.55e-07	2.55e-06	-0.521	-1.43	1.98e-15	1.33e-13	-1.04	-2.06	1.5e-20	1.07e-18	-1.47	-2.77	0.98	1	-0.00209	-1	0.272	1	-0.0914	-1.07	0.429	1	-0.0649	-1.05
ENSG00000136270	5.14e-08	9.88e-07	-0.642	-1.56	1.21e-13	4.15e-12	-1.07	-2.09	1.65e-21	1.76e-19	-1.86	-3.63	5.65e-09	1.39e-07	-0.708	-1.63	2.63e-13	9.37e-12	-1.04	-2.06	1.49e-21	1.6e-19	-1.87	-3.66	0.947	1	0.00636	1	0.436	1	-0.0751	-1.05	0.27	1	-0.105	-1.08
ENSG00000138678	4.23e-15	7.76e-13	-1.43	-2.7	7.53e-20	2.94e-17	-2.19	-4.57	3.43e-16	7.09e-15	-1.51	-2.85	1.42e-15	3.01e-13	-1.49	-2.8	9.25e-18	1.76e-15	-1.84	-3.57	1.25e-15	2.22e-14	-1.46	-2.74	0.456	1	-0.0809	-1.06	0.00816	1	-0.304	-1.23	0.000167	0.55	-0.437	-1.35
ENSG00000103356	1.87e-09	5.51e-08	-0.697	-1.62	1.06e-13	3.68e-12	-1.02	-2.03	6.69e-21	5.35e-19	-1.76	-3.4	9.15e-10	2.84e-08	-0.717	-1.64	2.21e-13	8.09e-12	-0.997	-2	6.32e-21	5.21e-19	-1.78	-3.44	0.787	1	-0.0242	-1.02	0.588	1	-0.0488	-1.03	0.652	1	-0.0403	-1.03
ENSG00000108588	1.3e-10	5.49e-09	-0.521	-1.43	5.3e-15	2.72e-13	-0.742	-1.67	3e-19	1.38e-17	-0.994	-1.99	7.99e-12	4.75e-10	-0.577	-1.49	5.32e-15	3.09e-13	-0.743	-1.67	1.9e-20	1.31e-18	-1.08	-2.11	0.523	1	-0.0392	-1.03	0.438	1	-0.0478	-1.03	0.549	1	-0.0366	-1.03
ENSG00000254087	7.72e-12	4.9e-10	-1.14	-2.2	2.77e-15	1.57e-13	-1.51	-2.84	2.93e-20	1.83e-18	-2.17	-4.49	9.56e-12	5.48e-10	-1.13	-2.18	2.79e-13	9.78e-12	-1.29	-2.45	2.94e-19	1.43e-17	-2.02	-4.06	0.859	1	-0.0209	-1.01	0.338	1	-0.114	-1.08	0.775	1	-0.0334	-1.02
ENSG00000185669	1.49e-15	3.09e-13	1.98	3.94	2.8e-16	2.39e-14	2.1	4.28	5.06e-17	1.28e-15	2.22	4.65	6.09e-16	1.43e-13	2.03	4.07	1.2e-15	8.94e-14	2.02	4.06	1.02e-15	1.85e-14	2.05	4.15	0.0688	1	0.343	1.27	0.348	1	0.177	1.13	0.883	1	0.0286	1.02
ENSG00000087301	7.94e-10	2.61e-08	0.72	1.65	4.79e-14	1.83e-12	1.01	2.01	4.17e-21	3.8e-19	1.5	2.82	6.1e-11	2.77e-09	0.789	1.73	1.73e-14	8.4e-13	1.04	2.06	2.92e-21	2.8e-19	1.51	2.86	0.056	1	0.191	1.14	0.0396	1	0.206	1.15	0.24	1	0.11	1.08
ENSG00000013503	2.08e-09	6e-08	-0.54	-1.45	8.07e-15	3.9e-13	-0.873	-1.83	3.29e-20	2.02e-18	-1.33	-2.52	3.66e-10	1.3e-08	-0.579	-1.49	7.46e-15	4.09e-13	-0.878	-1.84	4.88e-21	4.16e-19	-1.43	-2.69	0.215	1	-0.0885	-1.06	0.139	1	-0.108	-1.08	0.582	1	-0.0399	-1.03
ENSG00000103194	2.39e-10	9.18e-09	-0.552	-1.47	4.37e-16	3.35e-14	-0.874	-1.83	3.37e-20	2.06e-18	-1.15	-2.22	3.78e-11	1.85e-09	-0.592	-1.51	3.46e-15	2.15e-13	-0.82	-1.77	2.66e-20	1.77e-18	-1.16	-2.24	0.411	1	-0.0549	-1.04	0.256	1	-0.0763	-1.05	0.078	1	-0.119	-1.09
ENSG00000099901	1.16e-05	0.000114	-0.382	-1.3	3.43e-15	1.88e-13	-0.952	-1.93	3.14e-20	1.93e-18	-1.35	-2.55	7.18e-06	7.24e-05	-0.393	-1.31	1.04e-15	8.09e-14	-0.99	-1.99	9.41e-22	1.18e-19	-1.5	-2.83	0.61	1	-0.0393	-1.03	0.331	1	-0.0756	-1.05	0.489	1	-0.0537	-1.04
ENSG00000115368	2.24e-13	2.33e-11	-0.822	-1.77	5.6e-17	6.03e-15	-1.08	-2.12	1.76e-18	6.56e-17	-1.2	-2.3	1.2e-13	1.31e-11	-0.838	-1.79	9.85e-16	7.78e-14	-0.991	-1.99	1e-16	2.32e-15	-1.06	-2.09	0.515	1	-0.0499	-1.04	0.186	1	-0.102	-1.07	0.902	1	-0.00939	-1.01
ENSG00000108788	5.71e-16	1.41e-13	-0.63	-1.55	3.08e-16	2.53e-14	-0.651	-1.57	2.51e-16	5.37e-15	-0.651	-1.57	1.6e-17	7.59e-15	-0.702	-1.63	3.43e-15	2.15e-13	-0.605	-1.52	9.3e-16	1.7e-14	-0.627	-1.54	0.267	1	-0.0548	-1.04	0.555	1	-0.0291	-1.02	0.171	1	-0.0677	-1.05
ENSG00000116668	3.62e-14	4.85e-12	1.24	2.36	2.44e-15	1.39e-13	1.34	2.53	3.99e-18	1.34e-16	1.56	2.95	2.74e-13	2.63e-11	1.17	2.24	1.02e-16	1.22e-14	1.47	2.76	1.19e-18	4.85e-17	1.62	3.07	0.114	1	0.198	1.15	0.349	1	0.116	1.08	0.0802	1	0.212	1.16
ENSG00000129757	2.55e-17	1.12e-14	3.03	8.14	6.82e-16	4.8e-14	2.87	7.29	4.23e-15	6.81e-14	2.53	5.79	4.55e-17	1.6e-14	2.98	7.87	4.86e-16	4.33e-14	2.9	7.44	1.17e-14	1.7e-13	2.46	5.52	0.201	1	0.327	1.25	0.0773	1	0.465	1.38	0.407	1	0.203	1.15
ENSG00000285108	1.54e-15	3.11e-13	-2.5	-5.64	1.01e-16	1e-14	-3	-7.99	3.33e-18	1.14e-16	-3.45	-10.9	2.24e-15	4.5e-13	-2.44	-5.41	1.07e-16	1.26e-14	-3.04	-8.23	1.08e-17	3.29e-16	-3.19	-9.13	0.00912	1	-0.429	-1.35	0.000141	0.216	-0.671	-1.59	0.0291	1	-0.326	-1.25
ENSG00000254860	0.00417	0.0176	0.394	1.31	1.25e-10	1.96e-09	1.09	2.13	7.51e-23	1.4e-20	2.28	4.85	0.000322	0.00197	0.503	1.42	6.36e-10	9.11e-09	1.03	2.05	2.6e-23	7.01e-21	2.34	5.07	0.617	1	-0.0706	-1.05	0.0233	1	0.327	1.25	0.331	1	0.133	1.1
ENSG00000188536	2.05e-05	0.000186	0.752	1.68	2.9e-11	5.28e-10	1.37	2.59	9.12e-24	2.72e-21	3.11	8.61	0.000653	0.00363	0.579	1.49	1.14e-08	1.23e-07	1.1	2.14	8.93e-22	1.13e-19	2.77	6.84	0.73	1	0.056	1.04	0.437	1	0.125	1.09	0.595	1	0.0858	1.06
ENSG00000083635	6.6e-14	8.29e-12	-1.3	-2.47	5.63e-15	2.85e-13	-1.49	-2.81	1.2e-18	4.7e-17	-2.1	-4.3	1.06e-13	1.18e-11	-1.27	-2.42	1.94e-14	9.24e-13	-1.43	-2.7	3.17e-19	1.53e-17	-2.25	-4.76	0.248	1	-0.127	-1.09	0.247	1	-0.13	-1.09	0.374	1	-0.0992	-1.07
ENSG00000198408	4.28e-13	4.05e-11	0.569	1.48	1.28e-13	4.34e-12	0.594	1.51	4.49e-20	2.62e-18	0.899	1.86	5.11e-13	4.46e-11	0.565	1.48	6.82e-12	1.62e-10	0.521	1.44	2.76e-20	1.82e-18	0.913	1.88	0.21	1	0.0715	1.05	0.28	1	0.0615	1.04	0.549	1	0.0334	1.02
ENSG00000254635	7.21e-10	2.4e-08	0.793	1.73	4.38e-16	3.35e-14	1.28	2.43	2.12e-21	2.15e-19	1.77	3.4	1.01e-08	2.33e-07	0.713	1.64	7.72e-16	6.23e-14	1.26	2.39	5.36e-20	3.3e-18	1.63	3.09	0.244	1	0.125	1.09	0.0794	1	0.191	1.14	0.00934	1	0.286	1.22
ENSG00000061938	2.31e-15	4.49e-13	0.998	2	8.39e-17	8.61e-15	1.11	2.16	1.14e-17	3.46e-16	1.14	2.2	4.75e-14	5.73e-12	0.91	1.88	2.29e-16	2.36e-14	1.08	2.12	2.89e-15	4.8e-14	0.974	1.96	0.0227	1	0.202	1.15	0.274	1	0.0958	1.07	0.757	1	-0.0262	-1.02
ENSG00000163882	1.01e-10	4.46e-09	-0.495	-1.41	5.19e-16	3.83e-14	-0.759	-1.69	1.79e-20	1.23e-18	-1.02	-2.03	9.19e-12	5.32e-10	-0.541	-1.45	1.45e-14	7.18e-13	-0.684	-1.61	1.09e-20	8.26e-19	-1.04	-2.06	0.0945	1	-0.0984	-1.07	0.0321	1	-0.128	-1.09	0.0535	1	-0.114	-1.08
ENSG00000183010	1.82e-12	1.4e-10	-0.638	-1.56	5.79e-19	1.37e-16	-1.02	-2.03	1.45e-17	4.26e-16	-0.914	-1.88	5.56e-13	4.78e-11	-0.664	-1.58	5.25e-18	1.08e-15	-0.962	-1.95	2.14e-14	2.95e-13	-0.731	-1.66	0.535	1	-0.0398	-1.03	0.106	1	-0.106	-1.08	0.423	1	-0.0505	-1.04
ENSG00000117143	2.37e-11	1.3e-09	-1.06	-2.08	4.32e-14	1.68e-12	-1.33	-2.52	2.22e-19	1.07e-17	-1.91	-3.75	4.16e-12	2.71e-10	-1.13	-2.19	1.33e-13	5.16e-12	-1.28	-2.43	1.7e-18	6.64e-17	-1.8	-3.47	0.82	1	0.026	1.02	0.886	1	0.0164	1.01	0.685	1	0.0452	1.03
ENSG00000168528	7.38e-06	7.61e-05	1	2	1.37e-13	4.63e-12	2.12	4.35	4.25e-22	5.66e-20	2.78	6.86	6.68e-05	0.000507	0.872	1.83	1.25e-13	4.91e-12	2.13	4.38	2.22e-21	2.2e-19	2.67	6.38	0.795	1	-0.0581	-1.04	0.0461	1	0.461	1.38	0.214	1	0.22	1.16
ENSG00000116237	0.00059	0.00338	-0.179	-1.13	2.51e-16	2.19e-14	-0.645	-1.56	6.74e-19	2.88e-17	-0.768	-1.7	9.33e-05	0.000679	-0.208	-1.16	1.63e-15	1.14e-13	-0.61	-1.53	1.21e-21	1.43e-19	-0.922	-1.9	0.459	1	0.0361	1.03	0.489	1	-0.0337	-1.02	0.638	1	-0.0228	-1.02
ENSG00000164849	3.01e-13	3.01e-11	1.69	3.22	3.61e-15	1.95e-13	1.95	3.88	1.7e-18	6.36e-17	2.45	5.48	7.39e-13	6.17e-11	1.64	3.12	4.52e-15	2.68e-13	1.95	3.85	6.05e-17	1.51e-15	2.24	4.73	0.828	1	0.0413	1.03	0.5	1	0.128	1.09	0.922	1	-0.0194	-1.01
ENSG00000172349	2.05e-10	8.09e-09	-1.59	-3.01	1.55e-15	9.51e-14	-2.68	-6.4	4.92e-20	2.82e-18	-4.42	-21.4	1.15e-09	3.48e-08	-1.45	-2.73	7.57e-13	2.33e-11	-2	-3.99	1.08e-19	6.04e-18	-4.11	-17.3	0.641	1	0.0768	1.05	0.818	1	-0.0366	-1.03	0.184	1	-0.194	-1.14
ENSG00000131467	2.57e-07	4.01e-06	-0.589	-1.5	1.52e-14	6.77e-13	-1.14	-2.2	6.86e-21	5.43e-19	-1.77	-3.42	2.71e-08	5.62e-07	-0.656	-1.58	3.61e-14	1.61e-12	-1.11	-2.15	3.17e-21	2.93e-19	-1.82	-3.53	0.571	1	-0.0542	-1.04	0.18	1	-0.13	-1.09	0.337	1	-0.092	-1.07
ENSG00000106344	8.03e-10	2.64e-08	-0.69	-1.61	9.23e-14	3.26e-12	-0.964	-1.95	1.09e-20	8.06e-19	-1.57	-2.98	2.92e-09	7.8e-08	-0.653	-1.57	2.75e-13	9.66e-12	-0.931	-1.91	1.85e-20	1.28e-18	-1.55	-2.94	0.44	1	-0.0671	-1.05	0.524	1	-0.0553	-1.04	0.726	1	-0.0301	-1.02
ENSG00000158828	8.46e-13	7.34e-11	1.17	2.25	2.08e-17	2.61e-15	1.63	3.1	3.87e-17	1.01e-15	1.52	2.88	2.11e-12	1.52e-10	1.14	2.2	9.21e-18	1.76e-15	1.67	3.18	1.35e-16	3.05e-15	1.48	2.78	0.0601	1	0.24	1.18	0.24	1	0.151	1.11	0.624	1	0.0593	1.04
ENSG00000158109	3.92e-11	2.01e-09	0.747	1.68	9.19e-13	2.5e-11	0.854	1.81	5.83e-22	7.28e-20	1.52	2.86	1.7e-10	6.62e-09	0.708	1.63	2.09e-12	5.66e-11	0.833	1.78	2.82e-19	1.39e-17	1.29	2.45	0.299	1	0.0945	1.07	0.395	1	0.0773	1.06	0.39	1	0.0765	1.05
ENSG00000170525	1.79e-13	1.93e-11	-0.854	-1.81	5.29e-16	3.9e-14	-1.06	-2.09	1.3e-13	1.55e-12	-0.851	-1.8	1.39e-15	2.99e-13	-1.01	-2.01	2.65e-16	2.61e-14	-1.09	-2.13	4.23e-17	1.09e-15	-1.13	-2.18	0.843	1	-0.0153	-1.01	0.755	1	-0.0242	-1.02	0.993	1	0.000631	1
ENSG00000145220	3.95e-13	3.82e-11	-1.33	-2.52	2.06e-15	1.19e-13	-1.61	-3.04	1.62e-18	6.11e-17	-2.03	-4.09	2.08e-13	2.08e-11	-1.36	-2.57	3.88e-15	2.35e-13	-1.58	-2.98	2.44e-18	8.94e-17	-2.01	-4.04	0.289	1	-0.133	-1.1	0.357	1	-0.115	-1.08	0.438	1	-0.0967	-1.07
ENSG00000173917	6.92e-10	2.31e-08	-0.549	-1.46	3.22e-14	1.3e-12	-0.797	-1.74	4.86e-21	4.23e-19	-1.24	-2.37	2.49e-07	3.84e-06	-0.42	-1.34	2e-13	7.4e-12	-0.752	-1.68	3.42e-21	3.14e-19	-1.26	-2.4	0.967	1	-0.00279	-1	0.973	1	0.00232	1	0.0156	1	-0.165	-1.12
ENSG00000117174	7.87e-14	9.47e-12	-0.944	-1.92	6.01e-15	2.99e-13	-1.05	-2.07	3.73e-20	2.26e-18	-1.53	-2.89	1.11e-13	1.21e-11	-0.932	-1.91	3.09e-14	1.4e-12	-0.998	-2	5.04e-18	1.68e-16	-1.32	-2.5	0.121	1	-0.133	-1.1	0.2	1	-0.111	-1.08	0.121	1	-0.133	-1.1
ENSG00000105821	6.74e-12	4.37e-10	-0.95	-1.93	3.36e-17	3.85e-15	-1.43	-2.69	1.41e-18	5.39e-17	-1.59	-3.01	3.45e-12	2.3e-10	-0.972	-1.96	8.48e-16	6.78e-14	-1.29	-2.45	1.58e-17	4.62e-16	-1.48	-2.79	0.481	1	-0.0699	-1.05	0.107	1	-0.162	-1.12	0.661	1	-0.0434	-1.03
ENSG00000246582	1.71e-12	1.33e-10	-0.9	-1.87	1.25e-13	4.26e-12	-1.02	-2.03	2.38e-20	1.56e-18	-1.6	-3.03	2.52e-13	2.46e-11	-0.964	-1.95	1.91e-11	4.06e-10	-0.849	-1.8	7.02e-19	3.05e-17	-1.44	-2.71	0.833	1	-0.0181	-1.01	0.845	1	-0.017	-1.01	0.252	1	-0.0929	-1.07
ENSG00000274602	1.96e-14	2.82e-12	0.902	1.87	2.17e-17	2.71e-15	1.12	2.17	2.96e-17	8.01e-16	1.08	2.12	8.32e-14	9.51e-12	0.861	1.82	3.08e-16	2.95e-14	1.04	2.05	1.12e-16	2.58e-15	1.05	2.07	0.317	1	0.0831	1.06	0.0488	1	0.168	1.12	0.409	1	0.0676	1.05
ENSG00000126953	2.83e-11	1.53e-09	-1.08	-2.12	2.03e-15	1.18e-13	-1.58	-2.99	7.31e-19	3.1e-17	-2.15	-4.43	3.58e-11	1.76e-09	-1.07	-2.1	3.49e-15	2.16e-13	-1.56	-2.94	4.83e-19	2.21e-17	-2.21	-4.62	0.375	1	-0.103	-1.07	0.324	1	-0.116	-1.08	0.846	1	-0.0225	-1.02
ENSG00000100802	4.38e-14	5.67e-12	0.995	1.99	3.96e-16	3.05e-14	1.16	2.24	2.15e-16	4.68e-15	1.16	2.23	8.71e-15	1.37e-12	1.04	2.06	2.04e-16	2.15e-14	1.19	2.28	1.4e-17	4.17e-16	1.25	2.38	0.136	1	0.146	1.11	0.0255	1	0.224	1.17	0.868	1	0.016	1.01
ENSG00000179241	9.58e-10	3.07e-08	-1.18	-2.27	3.43e-15	1.88e-13	-1.93	-3.82	7.8e-19	3.26e-17	-2.85	-7.22	1.06e-09	3.24e-08	-1.17	-2.25	3.4e-15	2.13e-13	-1.95	-3.87	9.88e-19	4.17e-17	-2.86	-7.27	0.553	1	0.0805	1.06	0.729	1	-0.0454	-1.03	0.888	1	0.0179	1.01
ENSG00000135372	3.69e-12	2.6e-10	-0.876	-1.84	1.36e-13	4.62e-12	-0.993	-1.99	2.38e-20	1.56e-18	-1.61	-3.05	3.23e-12	2.16e-10	-0.88	-1.84	7.73e-13	2.37e-11	-0.937	-1.91	6.54e-19	2.89e-17	-1.46	-2.76	0.595	1	-0.0477	-1.03	0.35	1	-0.0847	-1.06	0.713	1	-0.033	-1.02
ENSG00000183684	1.59e-05	0.000149	-0.359	-1.28	1.9e-13	6.11e-12	-0.802	-1.74	5.61e-20	3.19e-18	-1.28	-2.43	7.94e-07	1.06e-05	-0.427	-1.34	1.73e-15	1.19e-13	-0.937	-1.91	1.61e-21	1.71e-19	-1.43	-2.69	0.946	1	-0.00502	-1	0.298	1	-0.0777	-1.06	0.58	1	-0.041	-1.03
ENSG00000239672	0.000881	0.00473	-0.371	-1.29	9.83e-11	1.58e-09	-0.91	-1.88	7.29e-23	1.37e-20	-2.23	-4.69	0.000684	0.00377	-0.38	-1.3	5.14e-11	9.63e-10	-0.934	-1.91	4.46e-23	1.06e-20	-2.27	-4.83	0.409	1	-0.0864	-1.06	0.23	1	-0.127	-1.09	0.0952	1	-0.177	-1.13
ENSG00000177000	7.81e-10	2.57e-08	0.575	1.49	9.46e-16	6.35e-14	0.917	1.89	2.83e-21	2.71e-19	1.28	2.43	1.09e-10	4.48e-09	0.619	1.54	1.12e-15	8.56e-14	0.913	1.88	1.68e-20	1.18e-18	1.22	2.33	0.00675	1	0.211	1.16	0.00643	1	0.214	1.16	0.0091	1	0.2	1.15
ENSG00000100216	1.36e-08	3.09e-07	-0.524	-1.44	1.89e-15	1.11e-13	-0.944	-1.92	5.64e-20	3.19e-18	-1.32	-2.49	5.71e-10	1.91e-08	-0.599	-1.51	5.95e-15	3.4e-13	-0.911	-1.88	1.3e-20	9.62e-19	-1.38	-2.61	0.406	1	-0.062	-1.04	0.256	1	-0.0854	-1.06	0.0866	1	-0.131	-1.1
ENSG00000104324	8.33e-05	0.000623	0.457	1.37	1.54e-11	3e-10	0.946	1.93	1.93e-22	3.01e-20	1.89	3.72	0.000354	0.00214	0.408	1.33	2.52e-10	3.98e-09	0.858	1.81	3.26e-22	5.01e-20	1.87	3.66	0.922	1	0.0109	1.01	0.234	1	0.132	1.1	0.459	1	0.0805	1.06
ENSG00000165688	4.09e-12	2.84e-10	-0.686	-1.61	3.59e-15	1.94e-13	-0.871	-1.83	3.31e-19	1.52e-17	-1.14	-2.21	1.22e-12	9.54e-11	-0.715	-1.64	3.4e-15	2.13e-13	-0.875	-1.83	1.01e-19	5.7e-18	-1.19	-2.28	0.167	1	-0.0991	-1.07	0.0814	1	-0.126	-1.09	0.107	1	-0.114	-1.08
ENSG00000187997	1.65e-07	2.71e-06	1.54	2.9	7.34e-14	2.68e-12	2.57	5.93	6.43e-21	5.19e-19	3.78	13.7	6.46e-07	8.97e-06	1.44	2.72	5.33e-13	1.71e-11	2.42	5.36	2.75e-20	1.82e-18	3.65	12.5	0.958	1	-0.015	-1.01	0.425	1	0.219	1.16	0.663	1	0.114	1.08
ENSG00000146109	1.2e-10	5.17e-09	-0.558	-1.47	2.86e-14	1.17e-12	-0.757	-1.69	1.52e-20	1.06e-18	-1.18	-2.27	9.41e-12	5.4e-10	-0.613	-1.53	1.87e-12	5.15e-11	-0.658	-1.58	3.11e-21	2.89e-19	-1.24	-2.37	0.232	1	-0.0788	-1.06	0.2	1	-0.0849	-1.06	0.0245	1	-0.152	-1.11
ENSG00000167088	1.19e-07	2.05e-06	-0.454	-1.37	1.55e-14	6.88e-13	-0.838	-1.79	1.26e-20	9.01e-19	-1.28	-2.42	5.26e-08	1e-06	-0.471	-1.39	1.06e-14	5.54e-13	-0.849	-1.8	4.77e-21	4.08e-19	-1.32	-2.49	0.39	1	-0.0615	-1.04	0.233	1	-0.0859	-1.06	0.184	1	-0.0953	-1.07
ENSG00000163938	7.07e-11	3.27e-09	-1.13	-2.19	4.15e-15	2.19e-13	-1.6	-3.04	3.56e-19	1.61e-17	-2.18	-4.53	3.34e-11	1.66e-09	-1.16	-2.24	2.84e-14	1.3e-12	-1.51	-2.84	4.22e-19	1.97e-17	-2.18	-4.52	0.677	1	-0.053	-1.04	0.303	1	-0.132	-1.1	0.869	1	-0.0208	-1.01
ENSG00000136997	4.79e-15	8.73e-13	-1.84	-3.57	8.56e-16	5.79e-14	-1.98	-3.95	7.69e-18	2.43e-16	-2.29	-4.88	4.08e-14	5.05e-12	-1.7	-3.26	2.35e-13	8.52e-12	-1.64	-3.11	1.29e-16	2.93e-15	-2.09	-4.26	0.706	1	-0.0551	-1.04	0.559	1	-0.0863	-1.06	0.486	1	-0.102	-1.07
ENSG00000113013	6.3e-06	6.65e-05	-0.476	-1.39	4.48e-15	2.33e-13	-1.13	-2.19	4.16e-21	3.8e-19	-1.71	-3.27	2.55e-05	0.000218	-0.435	-1.35	3.19e-14	1.44e-12	-1.06	-2.09	3.59e-20	2.3e-18	-1.61	-3.05	0.695	1	-0.0361	-1.03	0.429	1	-0.0731	-1.05	0.679	1	-0.0378	-1.03
ENSG00000155100	2.92e-12	2.12e-10	-1.2	-2.29	7.05e-15	3.45e-13	-1.51	-2.86	3.78e-19	1.71e-17	-2.12	-4.34	1.49e-12	1.13e-10	-1.23	-2.34	3.19e-14	1.44e-12	-1.44	-2.71	1.16e-18	4.75e-17	-2.05	-4.15	0.753	1	-0.0372	-1.03	0.15	1	-0.175	-1.13	0.498	1	-0.08	-1.06
ENSG00000110665	2.84e-09	7.76e-08	1.74	3.33	2.95e-16	2.48e-14	2.86	7.24	1.48e-19	7.49e-18	3.64	12.4	4.19e-09	1.08e-07	1.71	3.27	4.41e-16	4.04e-14	2.83	7.1	1.48e-18	5.86e-17	3.43	10.8	0.18	1	0.356	1.28	0.0606	1	0.486	1.4	0.37	1	0.247	1.19
ENSG00000157014	1.48e-11	8.72e-10	-0.473	-1.39	1.5e-16	1.43e-14	-0.698	-1.62	4.55e-15	7.26e-14	-0.629	-1.55	1.44e-13	1.5e-11	-0.555	-1.47	5.53e-17	7.49e-15	-0.721	-1.65	2.9e-18	1.04e-16	-0.791	-1.73	0.705	1	-0.0195	-1.01	0.629	1	-0.025	-1.02	0.245	1	-0.0605	-1.04
ENSG00000136875	3.03e-10	1.13e-08	-0.595	-1.51	2.33e-15	1.33e-13	-0.908	-1.88	6.19e-19	2.67e-17	-1.17	-2.26	3.52e-11	1.74e-09	-0.645	-1.56	3.09e-15	1.98e-13	-0.902	-1.87	4.91e-20	3.05e-18	-1.27	-2.41	0.266	1	-0.0808	-1.06	0.294	1	-0.0766	-1.05	0.209	1	-0.0918	-1.07
ENSG00000107929	8.22e-13	7.16e-11	-0.582	-1.5	5.16e-15	2.66e-13	-0.693	-1.62	1.56e-19	7.81e-18	-0.943	-1.92	1.36e-12	1.04e-10	-0.572	-1.49	3.68e-14	1.64e-12	-0.652	-1.57	2.12e-18	7.97e-17	-0.876	-1.84	0.36	1	-0.0526	-1.04	0.443	1	-0.0441	-1.03	0.176	1	-0.0777	-1.06
ENSG00000213626	4.93e-10	1.71e-08	1.72	3.3	2.18e-14	9.19e-13	2.45	5.48	2.47e-20	1.59e-18	3.63	12.4	1.91e-09	5.41e-08	1.64	3.11	2.62e-13	9.37e-12	2.28	4.85	3.46e-19	1.65e-17	3.4	10.5	0.648	1	0.106	1.08	0.493	1	0.163	1.12	0.749	1	0.0783	1.06
ENSG00000184787	2.78e-11	1.5e-09	-0.794	-1.73	1.96e-15	1.15e-13	-1.11	-2.15	1.14e-18	4.51e-17	-1.38	-2.6	1.2e-11	6.7e-10	-0.818	-1.76	3.15e-15	2e-13	-1.09	-2.13	7.93e-19	3.4e-17	-1.4	-2.63	0.273	1	-0.0967	-1.07	0.528	1	-0.0554	-1.04	0.488	1	-0.06	-1.04
ENSG00000153179	7.38e-09	1.79e-07	-0.545	-1.46	1.6e-13	5.26e-12	-0.84	-1.79	2.26e-21	2.27e-19	-1.44	-2.71	1.06e-07	1.85e-06	-0.48	-1.4	2.36e-11	4.86e-10	-0.702	-1.63	1.34e-20	9.79e-19	-1.37	-2.59	0.852	1	-0.014	-1.01	0.842	1	-0.0149	-1.01	0.288	1	-0.0772	-1.05
ENSG00000082146	4.29e-07	6.31e-06	0.531	1.45	1.82e-12	4.58e-11	0.859	1.81	2.61e-22	3.74e-20	1.58	2.99	9.9e-06	9.58e-05	0.447	1.36	6.85e-12	1.62e-10	0.823	1.77	1.37e-21	1.55e-19	1.52	2.86	0.434	1	0.0734	1.05	0.853	1	0.0171	1.01	0.0354	1	0.191	1.14
ENSG00000100027	4.02e-10	1.43e-08	1.78	3.44	1.75e-15	1.03e-13	3.14	8.8	8.24e-20	4.47e-18	3.24	9.42	2.48e-09	6.77e-08	1.67	3.18	3.14e-15	2e-13	3.09	8.53	1.73e-18	6.73e-17	3	8.02	0.792	1	-0.0698	-1.05	0.00741	1	0.822	1.77	0.119	1	0.378	1.3
ENSG00000180198	3.21e-06	3.69e-05	-0.425	-1.34	1.59e-13	5.24e-12	-0.865	-1.82	4.28e-21	3.87e-19	-1.49	-2.82	6.77e-06	6.9e-05	-0.406	-1.32	2.29e-13	8.36e-12	-0.855	-1.81	4.96e-21	4.21e-19	-1.49	-2.81	0.523	1	-0.0507	-1.04	0.318	1	-0.0798	-1.06	0.733	1	-0.0272	-1.02
ENSG00000075151	2.18e-08	4.67e-07	-0.434	-1.35	2.24e-14	9.36e-13	-0.732	-1.66	6.01e-21	4.99e-19	-1.12	-2.17	9.33e-09	2.16e-07	-0.45	-1.37	2.09e-12	5.65e-11	-0.629	-1.55	4.82e-20	3e-18	-1.06	-2.08	0.573	1	-0.0355	-1.02	0.775	1	-0.0179	-1.01	0.407	1	-0.0506	-1.04
ENSG00000241945	3.12e-13	3.1e-11	-1.14	-2.21	3.14e-15	1.75e-13	-1.37	-2.58	8.87e-18	2.76e-16	-1.65	-3.13	5.71e-14	6.75e-12	-1.21	-2.32	5.67e-15	3.26e-13	-1.34	-2.54	1.74e-17	5e-16	-1.62	-3.07	0.55	1	-0.0634	-1.04	0.398	1	-0.0909	-1.07	0.477	1	-0.0755	-1.05
ENSG00000184007	7.86e-09	1.89e-07	-0.355	-1.28	1.76e-12	4.45e-11	-0.493	-1.41	1.11e-19	5.79e-18	-0.818	-1.76	2.08e-09	5.83e-08	-0.375	-1.3	7.25e-12	1.7e-10	-0.469	-1.38	1.78e-22	3.07e-20	-0.982	-1.98	0.814	1	-0.0116	-1.01	0.0888	1	-0.086	-1.06	0.305	1	-0.0508	-1.04
ENSG00000070495	5.93e-14	7.53e-12	-0.806	-1.75	2.95e-15	1.66e-13	-0.903	-1.87	2.03e-18	7.44e-17	-1.13	-2.19	1.43e-15	3.01e-13	-0.91	-1.88	5.31e-15	3.09e-13	-0.888	-1.85	1.9e-19	9.79e-18	-1.23	-2.34	0.0377	1	-0.153	-1.11	0.0126	1	-0.187	-1.14	0.00422	1	-0.215	-1.16
ENSG00000052749	5.25e-13	4.8e-11	-1.33	-2.52	1.88e-15	1.11e-13	-1.64	-3.13	9.13e-19	3.7e-17	-2.18	-4.54	1.53e-12	1.15e-10	-1.28	-2.43	4.37e-15	2.61e-13	-1.6	-3.04	2.72e-18	9.82e-17	-2.12	-4.33	0.317	1	-0.126	-1.09	0.335	1	-0.122	-1.09	0.125	1	-0.197	-1.15
ENSG00000158882	0.000122	0.00087	-0.281	-1.22	1.94e-10	2.94e-09	-0.58	-1.49	3.14e-22	4.38e-20	-1.41	-2.65	7.27e-06	7.32e-05	-0.341	-1.27	1.04e-08	1.14e-07	-0.492	-1.41	3.4e-22	5.11e-20	-1.41	-2.66	0.789	1	-0.0179	-1.01	0.894	1	0.00902	1.01	0.542	1	-0.0409	-1.03
ENSG00000233369	2.26e-10	8.79e-09	1.05	2.08	8.85e-16	5.95e-14	1.57	2.98	4.87e-20	2.8e-18	1.98	3.94	1.35e-09	4.02e-08	0.984	1.98	1.15e-15	8.73e-14	1.56	2.96	1.6e-18	6.33e-17	1.81	3.49	0.0892	1	0.231	1.17	0.517	1	0.0867	1.06	0.156	1	0.182	1.13
ENSG00000112365	7.88e-11	3.58e-09	-0.745	-1.68	1.01e-15	6.74e-14	-1.13	-2.19	6.14e-18	1.99e-16	-1.36	-2.56	1.97e-11	1.04e-09	-0.785	-1.72	2.44e-14	1.14e-12	-1.02	-2.02	8.08e-18	2.52e-16	-1.36	-2.56	0.54	1	0.0512	1.04	0.374	1	-0.0751	-1.05	0.577	1	0.0466	1.03
ENSG00000146731	1.63e-06	2.03e-05	-0.493	-1.41	9.35e-15	4.4e-13	-1.06	-2.08	6.81e-21	5.42e-19	-1.62	-3.08	6.76e-07	9.32e-06	-0.517	-1.43	3.04e-14	1.39e-12	-1.02	-2.03	1.68e-20	1.18e-18	-1.58	-3	0.403	1	-0.0743	-1.05	0.274	1	-0.0976	-1.07	0.38	1	-0.0776	-1.06
ENSG00000197465	8.71e-07	1.17e-05	0.738	1.67	1.66e-13	5.4e-12	1.38	2.61	3.62e-20	2.2e-18	2.17	4.49	5.25e-06	5.49e-05	0.669	1.59	1.08e-12	3.18e-11	1.31	2.47	1.55e-19	8.3e-18	2.09	4.26	0.989	1	-0.0019	-1	0.307	1	-0.142	-1.1	0.434	1	-0.111	-1.08
ENSG00000132953	3.45e-12	2.46e-10	-0.768	-1.7	1.02e-15	6.75e-14	-1.03	-2.04	8.94e-18	2.77e-16	-1.18	-2.27	1.29e-12	9.99e-11	-0.794	-1.73	1.15e-14	5.94e-13	-0.95	-1.93	2.22e-17	6.18e-16	-1.15	-2.23	0.675	1	-0.0328	-1.02	0.685	1	-0.0319	-1.02	0.92	1	-0.00778	-1.01
ENSG00000197721	2.47e-05	0.000218	0.553	1.47	1.44e-13	4.83e-12	1.24	2.37	3.59e-22	4.92e-20	2.03	4.1	2.5e-05	0.000215	0.552	1.47	1.09e-13	4.3e-12	1.26	2.39	6.84e-21	5.55e-19	1.89	3.71	0.136	1	0.186	1.14	0.0241	1	0.289	1.22	0.243	1	0.139	1.1
ENSG00000134697	9.77e-14	1.12e-11	-0.904	-1.87	1.77e-16	1.63e-14	-1.11	-2.16	6.83e-17	1.68e-15	-1.14	-2.2	4.53e-14	5.49e-12	-0.926	-1.9	3.28e-16	3.12e-14	-1.09	-2.13	7.21e-17	1.75e-15	-1.14	-2.2	0.239	1	-0.0971	-1.07	0.121	1	-0.129	-1.09	0.399	1	-0.0687	-1.05
ENSG00000174173	1e-09	3.2e-08	-0.742	-1.67	2.64e-12	6.37e-11	-0.934	-1.91	2.56e-20	1.64e-18	-1.7	-3.25	3.09e-09	8.2e-08	-0.706	-1.63	4.72e-11	8.95e-10	-0.841	-1.79	1.36e-21	1.53e-19	-1.88	-3.69	0.945	1	-0.00636	-1	0.195	1	-0.122	-1.09	0.412	1	-0.0758	-1.05
ENSG00000153560	1.95e-09	5.69e-08	-0.417	-1.34	3.23e-14	1.3e-12	-0.626	-1.54	4.25e-20	2.53e-18	-0.944	-1.92	1.34e-09	4.01e-08	-0.423	-1.34	1.76e-13	6.62e-12	-0.593	-1.51	7.77e-20	4.55e-18	-0.93	-1.91	0.511	1	-0.0361	-1.03	0.244	1	-0.0646	-1.05	0.785	1	-0.0149	-1.01
ENSG00000164182	8.55e-06	8.65e-05	-0.444	-1.36	7.65e-14	2.77e-12	-1.01	-2.01	5.44e-21	4.61e-19	-1.67	-3.17	1.34e-06	1.67e-05	-0.495	-1.41	1.25e-14	6.34e-13	-1.08	-2.12	1.06e-20	8.06e-19	-1.64	-3.12	0.26	1	-0.0995	-1.07	0.451	1	-0.066	-1.05	0.233	1	-0.101	-1.07
ENSG00000100473	1.33e-08	3.05e-07	-0.556	-1.47	1.36e-15	8.45e-14	-0.999	-2	8.18e-19	3.38e-17	-1.24	-2.37	1.4e-09	4.18e-08	-0.611	-1.53	4.83e-15	2.86e-13	-0.961	-1.95	1.02e-18	4.27e-17	-1.24	-2.36	0.403	1	0.0657	1.05	0.404	1	-0.0653	-1.05	0.79	1	-0.0204	-1.01
ENSG00000112137	2.5e-12	1.84e-10	-1.2	-2.29	1.89e-15	1.11e-13	-1.66	-3.15	2.31e-18	8.3e-17	-2.15	-4.42	2.69e-12	1.85e-10	-1.19	-2.28	4.08e-13	1.35e-11	-1.35	-2.55	8.73e-18	2.69e-16	-2.06	-4.18	0.929	1	-0.0101	-1.01	0.635	1	0.0544	1.04	0.24	1	-0.135	-1.1
ENSG00000134480	1.18e-12	9.64e-11	-0.804	-1.75	8.15e-16	5.58e-14	-1.02	-2.03	2.64e-18	9.3e-17	-1.18	-2.27	2.49e-12	1.74e-10	-0.781	-1.72	7.57e-15	4.14e-13	-0.954	-1.94	5.66e-16	1.1e-14	-1	-2	0.623	1	-0.0387	-1.03	0.665	1	-0.0338	-1.02	0.902	1	0.00925	1.01
ENSG00000165389	2.93e-05	0.000252	-0.405	-1.32	1.59e-11	3.09e-10	-0.827	-1.77	9.95e-22	1.16e-19	-1.76	-3.4	5.04e-05	0.000396	-0.39	-1.31	3.47e-11	6.79e-10	-0.805	-1.75	6.97e-22	9.33e-20	-1.8	-3.48	0.309	1	-0.0888	-1.06	0.743	1	0.0287	1.02	0.322	1	-0.0854	-1.06
ENSG00000167721	2.36e-10	9.08e-09	-1.02	-2.03	6.14e-15	3.04e-13	-1.49	-2.81	3.1e-19	1.43e-17	-2.06	-4.18	1.96e-10	7.5e-09	-1.03	-2.04	1.85e-14	8.9e-13	-1.44	-2.72	6.81e-19	2.99e-17	-2.02	-4.06	0.604	1	-0.0625	-1.04	0.522	1	-0.0771	-1.05	0.622	1	-0.0594	-1.04
ENSG00000196428	5.58e-15	9.86e-13	-1.12	-2.17	1.03e-15	6.76e-14	-1.2	-2.3	1.46e-18	5.57e-17	-1.48	-2.79	1.75e-14	2.47e-12	-1.07	-2.1	3.9e-15	2.35e-13	-1.16	-2.23	1.21e-18	4.89e-17	-1.5	-2.83	0.0124	1	-0.236	-1.18	0.00682	1	-0.26	-1.2	0.0141	1	-0.231	-1.17
ENSG00000154814	3.28e-10	1.21e-08	-0.769	-1.7	6.09e-15	3.02e-13	-1.17	-2.25	4.84e-20	2.79e-18	-1.74	-3.34	3.85e-10	1.36e-08	-0.763	-1.7	9.3e-14	3.8e-12	-1.07	-2.09	3.35e-19	1.61e-17	-1.64	-3.12	0.393	1	-0.0793	-1.06	0.358	1	-0.0862	-1.06	0.354	1	-0.0867	-1.06
ENSG00000110172	7.3e-07	1e-05	-0.627	-1.54	1.43e-14	6.4e-13	-1.29	-2.45	1.08e-20	7.97e-19	-2.04	-4.11	1.13e-07	1.94e-06	-0.689	-1.61	1.89e-14	9.04e-13	-1.29	-2.44	9.66e-21	7.45e-19	-2.06	-4.18	0.66	1	-0.0469	-1.03	0.127	1	-0.165	-1.12	0.126	1	-0.162	-1.12
ENSG00000137193	6.68e-20	9e-17	-2.79	-6.93	2.55e-16	2.21e-14	-2.19	-4.55	9.13e-11	6.86e-10	-1.35	-2.55	1.52e-19	1.85e-16	-2.72	-6.57	4.42e-16	4.04e-14	-2.15	-4.44	3.67e-10	2.48e-09	-1.28	-2.43	0.00419	1	-0.47	-1.39	0.0368	1	-0.338	-1.26	0.223	1	-0.187	-1.14
ENSG00000132286	2.19e-12	1.65e-10	-0.564	-1.48	1.03e-15	6.76e-14	-0.736	-1.67	9.27e-18	2.87e-16	-0.85	-1.8	1.85e-11	9.79e-10	-0.522	-1.44	4.63e-14	2.01e-12	-0.653	-1.57	1.9e-18	7.27e-17	-0.896	-1.86	0.996	1	0.000267	1	0.72	1	-0.0205	-1.01	0.303	1	-0.0591	-1.04
ENSG00000196660	5.47e-12	3.65e-10	1.9	3.72	3.07e-15	1.71e-13	2.43	5.38	1.06e-18	4.21e-17	3.08	8.45	2.04e-11	1.07e-09	1.81	3.51	3.82e-15	2.33e-13	2.42	5.33	1.09e-17	3.3e-16	2.9	7.46	0.443	1	0.166	1.12	0.533	1	0.137	1.1	0.34	1	0.215	1.16
ENSG00000103257	2.17e-15	4.23e-13	-1.52	-2.86	5.68e-18	9.06e-16	-1.85	-3.6	5.76e-15	8.99e-14	-1.45	-2.72	5.15e-13	4.47e-11	-1.26	-2.4	1.1e-16	1.28e-14	-1.69	-3.22	1.13e-14	1.65e-13	-1.42	-2.67	0.476	1	-0.0853	-1.06	0.188	1	-0.16	-1.12	0.362	1	-0.107	-1.08
ENSG00000117394	4.94e-06	5.4e-05	0.612	1.53	8.93e-14	3.18e-12	1.27	2.41	9.25e-21	7.02e-19	2.01	4.04	5.26e-05	0.000411	0.527	1.44	6.25e-13	1.97e-11	1.19	2.29	7.84e-20	4.58e-18	1.91	3.75	0.938	1	0.00944	1.01	0.879	1	-0.0185	-1.01	0.969	1	-0.00471	-1
ENSG00000239521	4.82e-08	9.36e-07	1.1	2.14	4.59e-16	3.46e-14	2.13	4.38	2.45e-20	1.58e-18	2.58	5.98	1.4e-07	2.35e-06	1.05	2.06	1.35e-15	9.7e-14	2.07	4.2	1.92e-18	7.34e-17	2.31	4.96	0.158	1	0.26	1.2	0.0735	1	0.345	1.27	0.224	1	0.217	1.16
ENSG00000144381	8.48e-06	8.59e-05	-0.368	-1.29	1.16e-14	5.33e-13	-0.858	-1.81	4.55e-21	4.06e-19	-1.33	-2.51	4.7e-06	4.99e-05	-0.381	-1.3	2.09e-14	9.88e-13	-0.844	-1.79	1.69e-20	1.18e-18	-1.28	-2.43	0.589	1	-0.0394	-1.03	0.125	1	-0.113	-1.08	0.206	1	-0.0922	-1.07
ENSG00000196943	3.72e-08	7.45e-07	-0.405	-1.32	2.91e-14	1.19e-12	-0.701	-1.63	9.01e-20	4.8e-18	-1.02	-2.02	4.94e-10	1.69e-08	-0.487	-1.4	4.31e-14	1.88e-12	-0.695	-1.62	3.34e-20	2.15e-18	-1.06	-2.08	0.519	1	-0.0389	-1.03	0.667	1	-0.0259	-1.02	0.102	1	-0.0975	-1.07
ENSG00000144231	3.64e-11	1.89e-09	-0.648	-1.57	1.18e-14	5.42e-13	-0.863	-1.82	6.81e-18	2.18e-16	-1.09	-2.12	2.3e-12	1.64e-10	-0.715	-1.64	2.66e-15	1.74e-13	-0.908	-1.88	1.96e-20	1.35e-18	-1.3	-2.46	0.0873	1	-0.126	-1.09	0.15	1	-0.106	-1.08	0.0527	1	-0.143	-1.1
ENSG00000197498	1.03e-12	8.64e-11	-1.21	-2.32	7.02e-16	4.91e-14	-1.56	-2.96	1.45e-17	4.26e-16	-1.78	-3.43	5.12e-13	4.46e-11	-1.24	-2.36	7.26e-16	6.05e-14	-1.57	-2.96	3e-17	7.98e-16	-1.74	-3.35	0.433	1	-0.0917	-1.07	0.162	1	-0.165	-1.12	0.304	1	-0.12	-1.09
ENSG00000177889	6.85e-09	1.67e-07	-0.664	-1.58	7.65e-14	2.77e-12	-1.02	-2.03	4.31e-20	2.56e-18	-1.59	-3.01	5.57e-09	1.38e-07	-0.669	-1.59	5.48e-14	2.32e-12	-1.03	-2.05	6.84e-21	5.55e-19	-1.68	-3.21	0.249	1	-0.106	-1.08	0.243	1	-0.107	-1.08	0.111	1	-0.146	-1.11
ENSG00000070190	3.39e-10	1.24e-08	1.66	3.15	6.2e-15	3.06e-13	2.36	5.13	5.67e-19	2.48e-17	3.25	9.51	1.49e-10	5.92e-09	1.7	3.25	1.67e-14	8.16e-13	2.3	4.91	3.77e-18	1.3e-16	3.1	8.55	0.817	1	0.0542	1.04	0.892	1	0.0317	1.02	0.114	1	0.397	1.32
ENSG00000100410	1.36e-08	3.11e-07	-0.478	-1.39	5.74e-15	2.88e-13	-0.828	-1.78	1.62e-18	6.1e-17	-1.07	-2.1	2.42e-10	9e-09	-0.564	-1.48	8.85e-15	4.74e-13	-0.819	-1.76	5.01e-20	3.1e-18	-1.19	-2.29	0.324	1	-0.0673	-1.05	0.21	1	-0.0859	-1.06	0.517	1	-0.0437	-1.03
ENSG00000173145	3.58e-12	2.53e-10	-1.22	-2.33	8.58e-15	4.11e-13	-1.55	-2.93	1.55e-18	5.87e-17	-2.12	-4.35	8.37e-13	6.83e-11	-1.29	-2.44	9.55e-14	3.88e-12	-1.43	-2.69	9.97e-17	2.32e-15	-1.84	-3.57	0.471	1	-0.0878	-1.06	0.428	1	-0.0974	-1.07	0.706	1	0.0456	1.03
ENSG00000235169	2.92e-08	6.02e-07	0.829	1.78	3.01e-15	1.69e-13	1.45	2.74	2.87e-20	1.82e-18	1.93	3.8	1.63e-07	2.65e-06	0.767	1.7	2.69e-14	1.24e-12	1.36	2.57	2.3e-19	1.16e-17	1.83	3.55	0.75	1	0.0422	1.03	0.462	1	0.0973	1.07	0.0914	1	0.216	1.16
ENSG00000069482	0.00151	0.00745	-0.349	-1.27	2.15e-12	5.32e-11	-1.06	-2.08	6.71e-22	8.21e-20	-2.3	-4.94	0.00119	0.00602	-0.357	-1.28	8.01e-13	2.44e-11	-1.1	-2.15	1.27e-21	1.45e-19	-2.27	-4.83	0.917	1	-0.0108	-1.01	0.188	1	-0.138	-1.1	0.146	1	-0.153	-1.11
ENSG00000182307	3.02e-11	1.61e-09	-0.864	-1.82	6.8e-16	4.8e-14	-1.25	-2.38	1.21e-16	2.78e-15	-1.35	-2.55	2.33e-12	1.66e-10	-0.947	-1.93	4.42e-16	4.04e-14	-1.27	-2.41	6.74e-18	2.15e-16	-1.49	-2.81	0.673	1	-0.04	-1.03	0.12	1	-0.15	-1.11	0.862	1	-0.0167	-1.01
ENSG00000010165	1.04e-11	6.34e-10	-0.658	-1.58	1.76e-13	5.71e-12	-0.769	-1.7	6.93e-20	3.86e-18	-1.22	-2.33	2.82e-12	1.92e-10	-0.688	-1.61	7.42e-14	3.09e-12	-0.793	-1.73	1.11e-19	6.18e-18	-1.21	-2.31	0.121	1	-0.111	-1.08	0.212	1	-0.0893	-1.06	0.0508	1	-0.142	-1.1
ENSG00000240972	0.0443	0.119	-0.214	-1.16	1.04e-06	6.97e-06	-0.603	-1.52	5.39e-23	1.06e-20	-2.28	-4.87	0.0084	0.031	-0.286	-1.22	2.25e-07	1.81e-06	-0.654	-1.57	2.52e-23	6.86e-21	-2.35	-5.1	0.624	1	-0.0513	-1.04	0.458	1	-0.0779	-1.06	0.162	1	-0.147	-1.11
ENSG00000136450	4.79e-07	6.92e-06	-0.463	-1.38	3.24e-15	1.8e-13	-0.964	-1.95	6.76e-19	2.88e-17	-1.24	-2.37	1.42e-07	2.38e-06	-0.492	-1.41	6.35e-15	3.6e-13	-0.945	-1.93	1.03e-19	5.82e-18	-1.32	-2.49	0.809	1	-0.0188	-1.01	0.542	1	-0.0477	-1.03	0.649	1	-0.0354	-1.02
ENSG00000215908	1.92e-09	5.63e-08	0.664	1.58	1.31e-14	5.96e-13	1.01	2.02	2.23e-20	1.49e-18	1.46	2.75	2.25e-09	6.23e-08	0.659	1.58	9.03e-14	3.7e-12	0.958	1.94	7.02e-18	2.24e-16	1.25	2.38	0.752	1	0.0286	1.02	0.563	1	0.0531	1.04	0.537	1	0.0559	1.04
ENSG00000086232	3.15e-07	4.78e-06	0.359	1.28	2.01e-11	3.78e-10	0.533	1.45	8.58e-21	6.56e-19	1	2	1.75e-06	2.1e-05	0.328	1.26	1.43e-12	4.08e-11	0.585	1.5	1.23e-21	1.45e-19	1.06	2.08	0.185	1	0.081	1.06	0.43	1	0.0476	1.03	0.359	1	0.0546	1.04
ENSG00000134809	2.86e-08	5.93e-07	-0.683	-1.61	4.55e-13	1.32e-11	-1.07	-2.1	2.3e-20	1.53e-18	-1.92	-3.78	4.43e-09	1.13e-07	-0.742	-1.67	4.43e-14	1.93e-12	-1.16	-2.24	1.55e-20	1.11e-18	-1.96	-3.89	0.175	1	-0.136	-1.1	0.0942	1	-0.17	-1.12	0.285	1	-0.108	-1.08
ENSG00000101084	5.86e-06	6.27e-05	-0.371	-1.29	6.95e-14	2.56e-12	-0.807	-1.75	2.52e-19	1.19e-17	-1.19	-2.29	4.72e-07	6.76e-06	-0.427	-1.34	1.12e-14	5.8e-13	-0.859	-1.81	5.81e-22	8.1e-20	-1.44	-2.71	0.515	1	-0.0468	-1.03	0.193	1	-0.0948	-1.07	0.055	1	-0.141	-1.1
ENSG00000164574	0.000109	0.000789	0.29	1.22	1.56e-13	5.17e-12	0.722	1.65	2.01e-22	3.06e-20	1.25	2.38	0.0027	0.012	0.217	1.16	1.55e-12	4.38e-11	0.671	1.59	9.03e-20	5.19e-18	1.07	2.1	0.595	1	0.0372	1.03	0.0643	1	0.132	1.1	0.536	1	0.0423	1.03
ENSG00000185414	5.64e-09	1.42e-07	-0.35	-1.27	1.81e-16	1.67e-14	-0.644	-1.56	1.35e-18	5.19e-17	-0.738	-1.67	1.72e-10	6.69e-09	-0.402	-1.32	1.77e-15	1.21e-13	-0.602	-1.52	1.06e-18	4.39e-17	-0.746	-1.68	0.354	1	-0.0448	-1.03	0.0304	1	-0.107	-1.08	0.508	1	-0.0315	-1.02
ENSG00000119715	4.21e-14	5.48e-12	-1.29	-2.45	1.02e-10	1.62e-09	-1.01	-2.02	4.89e-22	6.38e-20	-2.37	-5.18	2.64e-13	2.55e-11	-1.21	-2.31	2.13e-10	3.43e-09	-0.989	-1.98	3.16e-21	2.93e-19	-2.23	-4.7	3.32e-05	0.109	-0.511	-1.43	2.14e-05	0.0647	-0.551	-1.46	0.000216	0.55	-0.411	-1.33
ENSG00000067225	0.013	0.0446	-0.365	-1.29	1.51e-07	1.2e-06	-0.91	-1.88	4.51e-23	9.34e-21	-3.19	-9.1	0.0125	0.0426	-0.367	-1.29	4.6e-07	3.46e-06	-0.861	-1.82	1.89e-22	3.19e-20	-3.06	-8.32	0.915	1	0.015	1.01	0.634	1	-0.0677	-1.05	0.365	1	-0.129	-1.09
ENSG00000163026	3.52e-06	4e-05	-0.443	-1.36	5.56e-13	1.59e-11	-0.895	-1.86	1.85e-20	1.26e-18	-1.55	-2.93	1.32e-07	2.22e-06	-0.527	-1.44	1.97e-13	7.31e-12	-0.932	-1.91	3.68e-21	3.32e-19	-1.65	-3.14	0.828	1	-0.0179	-1.01	0.0621	1	-0.16	-1.12	0.271	1	-0.0905	-1.06
ENSG00000269600	6.23e-10	2.11e-08	1.84	3.58	6.75e-14	2.51e-12	2.54	5.8	2.49e-19	1.19e-17	3.63	12.4	7.55e-10	2.4e-08	1.82	3.54	1.32e-13	5.14e-12	2.49	5.61	5.4e-19	2.43e-17	3.56	11.8	0.275	1	0.281	1.22	0.626	1	0.128	1.09	0.445	1	0.204	1.15
ENSG00000058729	5.38e-12	3.61e-10	-0.758	-1.69	1.18e-15	7.5e-14	-1.02	-2.03	2.3e-18	8.28e-17	-1.25	-2.38	1.55e-12	1.16e-10	-0.791	-1.73	2.12e-14	1e-12	-0.928	-1.9	2.5e-17	6.8e-16	-1.17	-2.25	0.442	1	-0.0604	-1.04	0.196	1	-0.103	-1.07	0.415	1	-0.0644	-1.05
ENSG00000166133	2.2e-10	8.61e-09	-0.717	-1.64	2.06e-13	6.58e-12	-0.952	-1.94	1.35e-18	5.19e-17	-1.45	-2.74	4.12e-11	1.98e-09	-0.764	-1.7	2.05e-14	9.71e-13	-1.04	-2.05	5.29e-19	2.41e-17	-1.51	-2.86	0.554	1	-0.0499	-1.04	0.171	1	-0.118	-1.09	0.958	1	-0.00448	-1
ENSG00000156471	7.44e-12	4.74e-10	-0.419	-1.34	6.33e-16	4.55e-14	-0.572	-1.49	5.11e-18	1.69e-16	-0.659	-1.58	1.13e-12	8.91e-11	-0.447	-1.36	4.61e-16	4.17e-14	-0.579	-1.49	1.42e-19	7.63e-18	-0.734	-1.66	0.269	1	-0.0496	-1.04	0.00431	1	-0.134	-1.1	0.00356	1	-0.137	-1.1
ENSG00000138363	3.17e-06	3.65e-05	-0.405	-1.32	2.53e-13	7.9e-12	-0.809	-1.75	7.6e-21	5.88e-19	-1.35	-2.55	3.6e-06	3.96e-05	-0.401	-1.32	1.92e-12	5.26e-11	-0.756	-1.69	1.02e-19	5.74e-18	-1.26	-2.39	0.927	1	0.00692	1	0.741	1	-0.025	-1.02	0.818	1	-0.017	-1.01
ENSG00000117899	3.22e-08	6.57e-07	-0.534	-1.45	1.65e-14	7.18e-13	-0.933	-1.91	4.1e-19	1.84e-17	-1.3	-2.46	3.16e-08	6.41e-07	-0.533	-1.45	3.97e-14	1.75e-12	-0.909	-1.88	9.34e-21	7.28e-19	-1.46	-2.76	0.212	1	-0.0991	-1.07	0.0415	1	-0.165	-1.12	0.516	1	-0.0508	-1.04
ENSG00000114491	8.06e-12	5.1e-10	-0.762	-1.7	1.15e-14	5.29e-13	-0.963	-1.95	6.93e-17	1.7e-15	-1.15	-2.21	2.54e-12	1.76e-10	-0.793	-1.73	1.89e-14	9.05e-13	-0.949	-1.93	1.02e-18	4.27e-17	-1.32	-2.5	0.762	1	-0.0241	-1.02	0.444	1	-0.0612	-1.04	0.42	1	-0.0645	-1.05
ENSG00000249087	8.08e-12	5.1e-10	1.21	2.31	6.43e-15	3.17e-13	1.53	2.88	6.72e-19	2.87e-17	1.82	3.54	5.18e-12	3.28e-10	1.22	2.33	5.17e-14	2.21e-12	1.44	2.71	1.45e-18	5.78e-17	1.79	3.47	0.204	1	0.185	1.14	0.042	1	0.301	1.23	0.169	1	0.188	1.14
ENSG00000164687	2.73e-05	0.000238	-0.667	-1.59	2.55e-14	1.05e-12	-1.85	-3.61	1.67e-20	1.16e-18	-3.89	-14.8	1.73e-05	0.000156	-0.686	-1.61	8.81e-15	4.74e-13	-1.96	-3.88	4.33e-20	2.71e-18	-3.65	-12.5	0.457	1	-0.104	-1.07	0.211	1	-0.177	-1.13	0.158	1	-0.197	-1.15
ENSG00000133641	2.16e-13	2.25e-11	-0.928	-1.9	5.98e-15	2.99e-13	-1.06	-2.08	3.24e-17	8.68e-16	-1.26	-2.39	1.45e-12	1.1e-10	-0.865	-1.82	9.41e-15	4.98e-13	-1.05	-2.06	2.78e-17	7.47e-16	-1.27	-2.41	0.445	1	-0.0651	-1.05	0.522	1	-0.0545	-1.04	0.402	1	-0.071	-1.05
ENSG00000011198	6.64e-10	2.23e-08	1.16	2.23	1.6e-11	3.1e-10	1.33	2.51	6.55e-21	5.27e-19	2.51	5.69	1.1e-08	2.49e-07	1.03	2.05	1.11e-10	1.9e-09	1.24	2.36	1.57e-20	1.11e-18	2.46	5.49	0.37	1	0.137	1.1	0.535	1	0.0949	1.07	0.33	1	0.151	1.11
ENSG00000130935	1.87e-10	7.52e-09	-0.743	-1.67	1.22e-14	5.56e-13	-1.05	-2.08	4.15e-19	1.86e-17	-1.46	-2.75	1.13e-10	4.64e-09	-0.757	-1.69	5.04e-14	2.17e-12	-1.01	-2.01	1.62e-18	6.38e-17	-1.41	-2.65	0.638	1	-0.0413	-1.03	0.215	1	-0.11	-1.08	0.551	1	-0.0526	-1.04
ENSG00000136448	1.24e-06	1.59e-05	-0.216	-1.16	1.95e-13	6.26e-12	-0.411	-1.33	4.49e-20	2.62e-18	-0.648	-1.57	1.72e-08	3.72e-07	-0.265	-1.2	2.64e-13	9.4e-12	-0.407	-1.33	1.26e-21	1.45e-19	-0.718	-1.65	0.402	1	-0.0324	-1.02	0.0849	1	-0.0676	-1.05	0.0736	1	-0.0697	-1.05
ENSG00000170855	2.87e-09	7.85e-08	-0.7	-1.62	1.49e-14	6.65e-13	-1.11	-2.15	1.69e-19	8.37e-18	-1.63	-3.1	4.08e-10	1.43e-08	-0.758	-1.69	7.23e-15	4.02e-13	-1.14	-2.2	9.28e-20	5.29e-18	-1.67	-3.19	0.314	1	-0.0935	-1.07	0.0195	1	-0.224	-1.17	0.213	1	-0.117	-1.08
ENSG00000167635	1.39e-12	1.12e-10	-0.712	-1.64	3.74e-16	2.91e-14	-0.939	-1.92	6.23e-18	2.02e-16	-1.06	-2.09	1.8e-12	1.31e-10	-0.705	-1.63	1.96e-14	9.33e-13	-0.829	-1.78	3.44e-16	6.94e-15	-0.943	-1.92	0.663	1	-0.0308	-1.02	0.238	1	-0.0845	-1.06	0.524	1	-0.0452	-1.03
ENSG00000154743	2.39e-12	1.77e-10	-1.02	-2.02	1.27e-14	5.78e-13	-1.26	-2.39	1.14e-17	3.46e-16	-1.61	-3.05	3.96e-13	3.59e-11	-1.08	-2.12	2.95e-13	1.02e-11	-1.13	-2.19	6.27e-17	1.55e-15	-1.53	-2.88	0.526	1	-0.0635	-1.04	0.762	1	-0.0307	-1.02	0.939	1	0.00761	1.01
ENSG00000140263	1.7e-07	2.78e-06	0.733	1.66	1.38e-14	6.2e-13	1.33	2.51	6.55e-20	3.67e-18	1.83	3.55	1.5e-06	1.83e-05	0.657	1.58	9.5e-14	3.87e-12	1.25	2.38	1.87e-19	9.73e-18	1.78	3.44	0.366	1	0.111	1.08	0.588	1	0.0659	1.05	0.666	1	0.051	1.04
ENSG00000187266	1.56e-10	6.47e-09	1.2	2.3	3.98e-15	2.12e-13	1.72	3.3	7.59e-20	4.18e-18	2.37	5.15	1.65e-09	4.78e-08	1.1	2.14	7.32e-15	4.03e-13	1.7	3.24	4.52e-18	1.53e-16	2.13	4.37	0.174	1	0.209	1.16	0.0843	1	0.271	1.21	0.242	1	0.187	1.14
ENSG00000166068	1.2e-12	9.74e-11	-1.91	-3.76	7.68e-16	5.31e-14	-2.67	-6.35	8.88e-17	2.12e-15	-2.78	-6.85	2.43e-12	1.71e-10	-1.84	-3.59	9.98e-14	4e-12	-2.15	-4.43	1.36e-15	2.41e-14	-2.47	-5.54	0.567	1	0.0936	1.07	0.967	1	-0.00683	-1	0.869	1	-0.0259	-1.02
ENSG00000275045	2.59e-10	9.87e-09	-0.918	-1.89	3.92e-15	2.09e-13	-1.38	-2.6	1.7e-18	6.36e-17	-1.79	-3.45	1.79e-10	6.95e-09	-0.93	-1.91	2.46e-14	1.15e-12	-1.3	-2.46	4.08e-18	1.39e-16	-1.74	-3.35	0.638	1	-0.0512	-1.04	0.256	1	-0.124	-1.09	0.815	1	-0.0252	-1.02
ENSG00000204152	2.03e-15	3.99e-13	-0.882	-1.84	3.28e-14	1.32e-12	-0.838	-1.79	2.51e-16	5.37e-15	-0.962	-1.95	1.05e-15	2.31e-13	-0.899	-1.87	4.02e-14	1.77e-12	-0.836	-1.79	6.26e-15	9.59e-14	-0.87	-1.83	0.23	1	-0.0835	-1.06	0.111	1	-0.115	-1.08	0.909	1	0.00784	1.01
ENSG00000115657	2.07e-08	4.45e-07	0.817	1.76	8.81e-13	2.41e-11	1.2	2.3	8.27e-20	4.47e-18	1.94	3.82	4.61e-08	8.89e-07	0.788	1.73	5.21e-12	1.26e-10	1.13	2.19	1.06e-19	5.95e-18	1.93	3.8	0.659	1	0.0549	1.04	0.671	1	0.0533	1.04	0.908	1	-0.0148	-1.01
ENSG00000105447	3.54e-11	1.86e-09	-1.12	-2.18	3.46e-14	1.38e-12	-1.47	-2.78	3.52e-18	1.2e-16	-2.08	-4.21	4.17e-12	2.71e-10	-1.22	-2.32	2.24e-14	1.05e-12	-1.5	-2.83	6.56e-19	2.89e-17	-2.22	-4.66	0.387	1	-0.107	-1.08	0.276	1	-0.136	-1.1	0.198	1	-0.163	-1.12
ENSG00000132326	2.96e-16	8.35e-14	-1.4	-2.64	3.8e-15	2.04e-13	-1.36	-2.57	2.73e-13	3.09e-12	-1.2	-2.29	5.63e-15	9.35e-13	-1.25	-2.38	1.3e-14	6.59e-13	-1.31	-2.48	8.37e-14	1.04e-12	-1.27	-2.41	0.769	1	0.0281	1.02	0.509	1	-0.0667	-1.05	0.882	1	-0.0151	-1.01
ENSG00000156206	7.99e-11	3.62e-09	-1.88	-3.68	1.65e-14	7.18e-13	-3.12	-8.72	1.51e-18	5.75e-17	-4.9	-29.8	7.48e-11	3.28e-09	-1.87	-3.66	9.93e-13	2.95e-11	-2.43	-5.4	8.64e-19	3.67e-17	-4.61	-24.4	0.861	1	-0.0316	-1.02	0.776	1	-0.0517	-1.04	0.0357	1	-0.332	-1.26
ENSG00000171067	3.24e-11	1.72e-09	-0.98	-1.97	2.25e-14	9.39e-13	-1.34	-2.54	9.78e-19	3.94e-17	-1.84	-3.57	1.93e-11	1.02e-09	-0.997	-2	2.99e-14	1.37e-12	-1.34	-2.53	2.29e-18	8.48e-17	-1.8	-3.48	0.524	1	-0.0671	-1.05	0.402	1	-0.0907	-1.06	0.127	1	-0.161	-1.12
ENSG00000100395	6.12e-11	2.9e-09	-0.643	-1.56	1.11e-13	3.84e-12	-0.818	-1.76	1.74e-16	3.87e-15	-1.02	-2.03	2.03e-12	1.47e-10	-0.728	-1.66	1.71e-14	8.32e-13	-0.874	-1.83	1.2e-18	4.87e-17	-1.21	-2.31	0.928	1	-0.0066	-1	0.774	1	-0.0209	-1.01	0.581	1	-0.0404	-1.03
ENSG00000177169	5.11e-16	1.33e-13	1.16	2.24	8.38e-14	3.01e-12	0.988	1.98	6.91e-17	1.69e-15	1.19	2.27	1.05e-15	2.31e-13	1.14	2.2	1.02e-13	4.07e-12	0.983	1.98	3.48e-16	7.01e-15	1.14	2.2	0.0177	1	0.237	1.18	0.106	1	0.156	1.11	0.477	1	0.0659	1.05
ENSG00000181019	0.558	0.716	0.049	1.03	0.000316	0.00121	-0.335	-1.26	2.78e-23	6.42e-21	-1.93	-3.8	0.927	0.961	0.00769	1.01	0.000119	0.000527	-0.363	-1.29	4.79e-23	1.11e-20	-1.91	-3.75	0.844	1	0.0166	1.01	0.754	1	-0.0268	-1.02	0.244	1	-0.101	-1.07
ENSG00000162032	1.48e-12	1.19e-10	0.859	1.81	3.98e-15	2.12e-13	1.05	2.07	4.83e-17	1.22e-15	1.11	2.16	9e-13	7.27e-11	0.872	1.83	9.87e-15	5.21e-13	1.02	2.03	1.55e-15	2.73e-14	1.01	2.02	0.888	1	0.0133	1.01	0.168	1	0.132	1.1	0.646	1	-0.0406	-1.03
ENSG00000065427	4.68e-07	6.79e-06	-0.347	-1.27	4.5e-16	3.42e-14	-0.763	-1.7	6.19e-19	2.67e-17	-0.923	-1.9	5.16e-08	9.84e-07	-0.386	-1.31	1.83e-15	1.25e-13	-0.731	-1.66	2.66e-19	1.32e-17	-0.948	-1.93	0.514	1	-0.0382	-1.03	0.094	1	-0.0998	-1.07	0.229	1	-0.0703	-1.05
ENSG00000139233	2.27e-10	8.8e-09	-0.655	-1.58	4.57e-15	2.38e-13	-0.964	-1.95	2.4e-18	8.54e-17	-1.23	-2.35	3.53e-11	1.74e-09	-0.703	-1.63	8.89e-15	4.76e-13	-0.945	-1.93	2.33e-19	1.18e-17	-1.33	-2.51	0.0741	1	-0.143	-1.1	0.0593	1	-0.151	-1.11	0.258	1	-0.0893	-1.06
ENSG00000243335	4.33e-10	1.53e-08	0.632	1.55	1.22e-10	1.92e-09	0.685	1.61	9.68e-21	7.29e-19	1.36	2.56	4.5e-10	1.55e-08	0.63	1.55	6.38e-11	1.16e-09	0.702	1.63	1.81e-19	9.47e-18	1.26	2.4	0.753	1	0.0258	1.02	0.638	1	0.0397	1.03	0.424	1	0.0667	1.05
ENSG00000148218	8.75e-09	2.08e-07	1.32	2.5	2.45e-14	1.02e-12	2.1	4.28	5.72e-20	3.23e-18	2.96	7.78	7.44e-08	1.37e-06	1.21	2.31	3.58e-13	1.21e-11	1.94	3.83	2.21e-18	8.27e-17	2.69	6.47	0.843	1	0.0395	1.03	0.502	1	0.136	1.1	0.547	1	0.12	1.09
ENSG00000168883	2.82e-05	0.000243	-0.256	-1.19	2.51e-14	1.04e-12	-0.633	-1.55	3.72e-20	2.26e-18	-0.933	-1.91	3.49e-06	3.84e-05	-0.291	-1.22	1.85e-13	6.92e-12	-0.593	-1.51	2.19e-20	1.49e-18	-0.95	-1.93	0.771	1	-0.016	-1.01	0.464	1	-0.0404	-1.03	0.187	1	-0.072	-1.05
ENSG00000197771	8.52e-07	1.14e-05	-0.506	-1.42	3.3e-17	3.81e-15	-1.26	-2.4	2.53e-18	8.92e-17	-1.37	-2.59	2.48e-06	2.85e-05	-0.476	-1.39	7.5e-16	6.13e-14	-1.14	-2.21	1.16e-18	4.75e-17	-1.41	-2.66	0.798	1	-0.0223	-1.02	0.0899	1	-0.15	-1.11	0.388	1	-0.0752	-1.05
ENSG00000131844	0.000592	0.0034	-0.279	-1.21	8.15e-09	8.43e-08	-0.548	-1.46	3.2e-22	4.43e-20	-1.53	-2.88	0.00115	0.00586	-0.261	-1.2	1.93e-07	1.57e-06	-0.474	-1.39	1.02e-20	7.86e-19	-1.38	-2.61	0.872	1	0.0122	1.01	0.608	1	0.0387	1.03	0.823	1	0.0167	1.01
ENSG00000223768	9.3e-08	1.64e-06	0.729	1.66	9.94e-16	6.62e-14	1.43	2.69	1.43e-19	7.26e-18	1.83	3.56	5.13e-07	7.27e-06	0.671	1.59	3.79e-15	2.32e-13	1.38	2.6	4.51e-18	1.53e-16	1.67	3.19	0.473	1	0.086	1.06	0.118	1	0.194	1.14	0.523	1	0.0795	1.06
ENSG00000268869	1.68e-10	6.87e-09	2.37	5.15	1.63e-15	9.82e-14	4.07	16.8	1.8e-16	3.99e-15	4.26	19.2	2.03e-10	7.72e-09	2.35	5.09	1.56e-15	1.1e-13	4.08	16.9	1.91e-16	4.11e-15	4.26	19.2	0.893	1	0.0473	1.03	0.182	1	0.542	1.46	0.516	1	-0.298	-1.23
ENSG00000077232	1.16e-05	0.000113	-0.381	-1.3	1.56e-14	6.91e-13	-0.901	-1.87	6.81e-20	3.81e-18	-1.32	-2.5	9.48e-06	9.23e-05	-0.386	-1.31	1.31e-13	5.12e-12	-0.841	-1.79	3.51e-19	1.67e-17	-1.26	-2.4	0.577	1	0.0428	1.03	0.172	1	-0.106	-1.08	0.941	1	0.00559	1
ENSG00000161980	1.14e-10	4.96e-09	-0.797	-1.74	4.42e-15	2.31e-13	-1.15	-2.22	3e-17	8.09e-16	-1.36	-2.57	5.36e-11	2.5e-09	-0.82	-1.77	9.23e-17	1.13e-14	-1.31	-2.48	2.62e-18	9.54e-17	-1.48	-2.78	0.41	1	-0.0763	-1.05	0.0627	1	-0.176	-1.13	0.208	1	-0.118	-1.08
ENSG00000130119	5.75e-13	5.22e-11	-0.683	-1.61	6.38e-16	4.57e-14	-0.869	-1.83	4.87e-16	9.71e-15	-0.875	-1.83	1.55e-12	1.16e-10	-0.659	-1.58	4.9e-16	4.35e-14	-0.878	-1.84	1.47e-16	3.29e-15	-0.912	-1.88	0.121	1	-0.104	-1.07	0.997	1	-0.000238	-1	0.0893	1	-0.115	-1.08
ENSG00000153187	1.94e-09	5.66e-08	-0.425	-1.34	3.02e-16	2.51e-14	-0.734	-1.66	1.95e-18	7.16e-17	-0.854	-1.81	5.34e-10	1.8e-08	-0.447	-1.36	4.68e-16	4.2e-14	-0.725	-1.65	5.28e-18	1.74e-16	-0.831	-1.78	0.324	1	-0.0553	-1.04	0.148	1	-0.0817	-1.06	0.0917	1	-0.0957	-1.07
ENSG00000119638	1.68e-07	2.76e-06	0.302	1.23	5.96e-10	8.14e-09	0.384	1.3	6.94e-22	8.4e-20	0.878	1.84	1.13e-07	1.95e-06	0.307	1.24	7.78e-11	1.39e-09	0.415	1.33	5.29e-21	4.45e-19	0.834	1.78	0.273	1	0.0545	1.04	0.523	1	0.0315	1.02	0.0668	1	0.0909	1.07
ENSG00000118971	2.72e-13	2.77e-11	-1.89	-3.72	7.7e-16	5.31e-14	-2.47	-5.53	1.29e-17	3.82e-16	-2.74	-6.69	3.44e-13	3.18e-11	-1.87	-3.66	1.17e-14	6.01e-13	-2.21	-4.64	1.83e-15	3.17e-14	-2.25	-4.75	0.186	1	-0.218	-1.16	0.156	1	-0.236	-1.18	0.403	1	-0.132	-1.1
ENSG00000168439	2.34e-05	0.000209	-0.419	-1.34	1.29e-12	3.41e-11	-0.897	-1.86	2.23e-20	1.49e-18	-1.56	-2.95	1.82e-06	2.16e-05	-0.489	-1.4	5.1e-13	1.64e-11	-0.927	-1.9	2.7e-21	2.64e-19	-1.66	-3.17	0.489	1	-0.0612	-1.04	0.312	1	-0.0899	-1.06	0.119	1	-0.139	-1.1
ENSG00000178921	2.23e-09	6.37e-08	-0.94	-1.92	8.43e-14	3.02e-12	-1.4	-2.64	4.99e-19	2.2e-17	-2.1	-4.3	5.56e-10	1.87e-08	-0.995	-1.99	1.51e-13	5.74e-12	-1.38	-2.6	1.21e-18	4.91e-17	-2.05	-4.15	0.459	1	-0.0903	-1.06	0.609	1	-0.0626	-1.04	0.63	1	-0.0586	-1.04
ENSG00000275993	3.67e-14	4.86e-12	-2.58	-6	3.98e-14	1.57e-12	-3	-7.99	2.49e-15	4.23e-14	-3.38	-10.4	1.01e-14	1.57e-12	-2.76	-6.8	1.43e-13	5.5e-12	-2.79	-6.91	3.06e-15	5.06e-14	-3.37	-10.4	0.766	1	0.0505	1.04	0.816	1	-0.0421	-1.03	0.784	1	-0.0465	-1.03
ENSG00000197961	7.56e-15	1.27e-12	-0.929	-1.9	2.4e-16	2.11e-14	-1.04	-2.06	5.07e-14	6.55e-13	-0.868	-1.83	3.44e-14	4.53e-12	-0.881	-1.84	7.26e-15	4.02e-13	-0.933	-1.91	1.49e-12	1.47e-11	-0.776	-1.71	0.927	1	0.00695	1	0.307	1	-0.0784	-1.06	0.444	1	0.0577	1.04
ENSG00000179163	1.96e-12	1.5e-10	0.677	1.6	3.52e-16	2.8e-14	0.88	1.84	1.56e-17	4.54e-16	0.923	1.9	1e-11	5.73e-10	0.64	1.56	3.37e-16	3.18e-14	0.883	1.84	5.88e-16	1.13e-14	0.836	1.79	0.0139	1	0.186	1.14	0.433	1	0.0574	1.04	0.139	1	0.104	1.07
ENSG00000179409	7.47e-10	2.48e-08	-0.682	-1.6	5.42e-15	2.77e-13	-1.07	-2.1	1.34e-17	3.96e-16	-1.31	-2.49	1.29e-10	5.23e-09	-0.73	-1.66	9.95e-14	3.99e-12	-0.973	-1.96	3.25e-18	1.15e-16	-1.39	-2.62	0.949	1	-0.00535	-1	0.852	1	-0.0159	-1.01	0.461	1	-0.0632	-1.04
ENSG00000133773	1.26e-14	2e-12	-0.878	-1.84	1.24e-16	1.2e-14	-1.02	-2.03	1.33e-15	2.38e-14	-0.949	-1.93	7.56e-14	8.73e-12	-0.826	-1.77	1.19e-15	8.87e-14	-0.953	-1.94	6.28e-15	9.6e-14	-0.906	-1.87	0.102	1	-0.123	-1.09	0.0759	1	-0.134	-1.1	0.482	1	-0.0518	-1.04
ENSG00000135316	6.02e-09	1.5e-07	-0.684	-1.61	1.7e-14	7.36e-13	-1.1	-2.14	8.78e-19	3.59e-17	-1.5	-2.84	2.36e-09	6.5e-08	-0.711	-1.64	9.77e-14	3.94e-12	-1.04	-2.06	5.54e-19	2.48e-17	-1.53	-2.89	0.708	1	-0.035	-1.02	0.256	1	-0.107	-1.08	0.494	1	-0.0642	-1.05
ENSG00000184992	7.17e-07	9.85e-06	-0.512	-1.43	1.47e-12	3.84e-11	-0.904	-1.87	8.84e-20	4.74e-18	-1.54	-2.91	1.86e-07	2.97e-06	-0.548	-1.46	4.84e-11	9.16e-10	-0.796	-1.74	7.9e-21	6.23e-19	-1.67	-3.19	0.792	1	0.0231	1.02	0.885	1	-0.0127	-1.01	0.226	1	-0.106	-1.08
ENSG00000197172	2.28e-06	2.74e-05	-0.34	-1.27	1.68e-15	1.01e-13	-0.783	-1.72	4.07e-18	1.36e-16	-0.946	-1.93	6.81e-08	1.27e-06	-0.407	-1.33	5.94e-16	5.13e-14	-0.81	-1.75	2.07e-19	1.06e-17	-1.04	-2.05	0.858	1	0.0112	1.01	0.067	1	-0.117	-1.08	0.244	1	-0.0733	-1.05
ENSG00000005238	3.03e-10	1.13e-08	1.21	2.31	3.47e-15	1.89e-13	1.8	3.49	9.67e-17	2.29e-15	1.92	3.79	3.59e-11	1.76e-09	1.3	2.47	1.91e-15	1.29e-13	1.84	3.57	1.25e-16	2.85e-15	1.91	3.77	0.807	1	0.0405	1.03	0.368	1	0.153	1.11	0.958	1	-0.00862	-1.01
ENSG00000070182	0.000126	0.000893	0.37	1.29	9.27e-11	1.5e-09	0.758	1.69	7.47e-21	5.82e-19	1.53	2.89	0.00049	0.00284	0.331	1.26	9.77e-10	1.34e-08	0.695	1.62	2.16e-19	1.1e-17	1.4	2.64	0.512	1	-0.0592	-1.04	0.549	1	-0.0549	-1.04	0.274	1	-0.102	-1.07
ENSG00000165609	0.00574	0.0229	-0.17	-1.13	5.5e-12	1.21e-10	-0.569	-1.48	9.79e-21	7.32e-19	-1.06	-2.09	0.00049	0.00284	-0.222	-1.17	2.35e-12	6.3e-11	-0.588	-1.5	5.5e-22	7.79e-20	-1.16	-2.23	0.731	1	-0.0203	-1.01	0.127	1	-0.0919	-1.07	0.128	1	-0.0907	-1.06
ENSG00000161654	6.03e-11	2.88e-09	-0.562	-1.48	9.38e-15	4.4e-13	-0.769	-1.7	4.82e-18	1.6e-16	-0.964	-1.95	1.89e-10	7.29e-09	-0.537	-1.45	1.61e-14	7.95e-13	-0.757	-1.69	3.91e-18	1.34e-16	-0.974	-1.96	0.103	1	-0.107	-1.08	0.155	1	-0.0928	-1.07	0.883	1	-0.00937	-1.01
ENSG00000136045	3.88e-12	2.72e-10	-0.735	-1.66	6.64e-16	4.73e-14	-0.975	-1.97	4.29e-17	1.11e-15	-1.07	-2.11	2.72e-12	1.86e-10	-0.743	-1.67	1.91e-15	1.29e-13	-0.945	-1.93	2.14e-16	4.54e-15	-1.03	-2.04	0.229	1	-0.0917	-1.07	0.0329	1	-0.165	-1.12	0.9	1	-0.00948	-1.01
ENSG00000167112	3.08e-06	3.56e-05	-0.331	-1.26	3.41e-12	7.98e-11	-0.603	-1.52	1.84e-19	9.08e-18	-1.03	-2.04	1.78e-07	2.87e-06	-0.384	-1.31	3.52e-13	1.2e-11	-0.653	-1.57	8.2e-21	6.45e-19	-1.13	-2.19	0.86	1	-0.0108	-1.01	0.361	1	-0.0567	-1.04	0.363	1	-0.0567	-1.04
ENSG00000173638	6.92e-14	8.52e-12	-1.4	-2.64	2.61e-16	2.25e-14	-1.72	-3.29	2.73e-14	3.71e-13	-1.48	-2.8	3.91e-15	7.18e-13	-1.54	-2.91	5.34e-16	4.66e-14	-1.68	-3.21	1.51e-13	1.79e-12	-1.4	-2.64	0.817	1	-0.028	-1.02	0.318	1	-0.123	-1.09	0.211	1	-0.156	-1.11
ENSG00000150782	6.81e-12	4.4e-10	1.04	2.06	2.71e-15	1.54e-13	1.35	2.54	1.05e-15	1.93e-14	1.21	2.31	1.55e-09	4.54e-08	0.859	1.81	1.76e-16	1.9e-14	1.46	2.74	1.82e-17	5.23e-16	1.36	2.56	0.612	1	0.0631	1.04	0.115	1	0.198	1.15	0.735	1	0.0367	1.03
ENSG00000101294	1.04e-08	2.43e-07	-0.486	-1.4	1.02e-13	3.56e-12	-0.759	-1.69	4.7e-19	2.09e-17	-1.11	-2.15	6.11e-10	2e-08	-0.546	-1.46	1.04e-12	3.08e-11	-0.702	-1.63	1.69e-18	6.6e-17	-1.07	-2.1	0.993	1	0.000584	1	0.737	1	-0.023	-1.02	0.653	1	-0.0305	-1.02
ENSG00000130299	3.81e-09	1.01e-07	-0.585	-1.5	8.07e-16	5.54e-14	-1.03	-2.04	2.04e-18	7.46e-17	-1.23	-2.35	3.69e-09	9.64e-08	-0.585	-1.5	2.48e-14	1.15e-12	-0.921	-1.89	7.11e-19	3.09e-17	-1.28	-2.43	0.544	1	-0.0476	-1.03	0.174	1	-0.108	-1.08	0.169	1	-0.109	-1.08
ENSG00000100591	0.000351	0.00217	-0.392	-1.31	2.24e-11	4.18e-10	-0.931	-1.91	1.48e-20	1.04e-18	-1.85	-3.61	8.63e-06	8.51e-05	-0.513	-1.43	4.29e-12	1.06e-10	-0.991	-1.99	1.27e-21	1.45e-19	-2.01	-4.02	0.732	1	-0.0347	-1.02	0.22	1	-0.125	-1.09	0.197	1	-0.13	-1.09
ENSG00000127325	1.22e-05	0.000119	1.76	3.39	2.82e-11	5.16e-10	2.94	7.66	2.15e-20	1.44e-18	5.5	45.3	0.000131	0.000907	1.51	2.86	7e-11	1.26e-09	2.85	7.23	7.75e-20	4.55e-18	5.33	40.1	0.996	1	0.00231	1	0.788	1	-0.112	-1.08	0.898	1	0.0551	1.04
ENSG00000061273	7.23e-07	9.92e-06	-0.586	-1.5	4.72e-11	8.24e-10	-0.905	-1.87	6.65e-19	2.85e-17	-1.57	-2.97	1.4e-07	2.35e-06	-0.636	-1.55	2.44e-09	3.06e-08	-0.774	-1.71	2.68e-18	9.69e-17	-1.51	-2.85	0.0632	1	0.188	1.14	0.0336	1	0.217	1.16	0.208	1	0.121	1.09
ENSG00000135723	7.03e-08	1.29e-06	-0.458	-1.37	1.49e-11	2.92e-10	-0.65	-1.57	2.83e-19	1.32e-17	-1.13	-2.19	8.11e-10	2.55e-08	-0.556	-1.47	1.59e-11	3.45e-10	-0.649	-1.57	1.22e-19	6.69e-18	-1.16	-2.24	0.403	1	0.0586	1.04	0.879	1	0.0106	1.01	0.459	1	-0.0508	-1.04
ENSG00000112996	8.73e-14	1.01e-11	-0.71	-1.64	1.57e-15	9.55e-14	-0.813	-1.76	4.23e-16	8.6e-15	-0.838	-1.79	2.23e-14	3.06e-12	-0.741	-1.67	2.87e-15	1.86e-13	-0.799	-1.74	1.17e-14	1.7e-13	-0.756	-1.69	0.644	1	-0.0297	-1.02	0.142	1	-0.0957	-1.07	0.316	1	-0.0641	-1.05
ENSG00000055070	0.000268	0.00172	-0.211	-1.16	6.4e-10	8.68e-09	-0.429	-1.35	1.95e-19	9.54e-18	-0.876	-1.84	2.69e-06	3.08e-05	-0.288	-1.22	2.36e-11	4.86e-10	-0.487	-1.4	1.3e-22	2.36e-20	-1.08	-2.12	0.306	1	-0.0551	-1.04	0.341	1	-0.0513	-1.04	0.329	1	-0.0523	-1.04
ENSG00000225989	2.22e-09	6.33e-08	-0.681	-1.6	1.4e-13	4.73e-12	-0.99	-1.99	8.6e-19	3.53e-17	-1.48	-2.79	8.27e-10	2.6e-08	-0.709	-1.63	1.21e-13	4.75e-12	-0.998	-2	2.11e-19	1.08e-17	-1.56	-2.95	0.515	1	-0.0578	-1.04	0.235	1	-0.107	-1.08	0.295	1	-0.094	-1.07
ENSG00000105576	2.77e-13	2.81e-11	-0.687	-1.61	6.94e-14	2.56e-12	-0.73	-1.66	1.26e-16	2.86e-15	-0.896	-1.86	3.54e-14	4.63e-12	-0.735	-1.66	3.42e-14	1.54e-12	-0.749	-1.68	2.47e-17	6.73e-16	-0.944	-1.92	0.446	1	-0.0495	-1.03	0.357	1	-0.0605	-1.04	0.116	1	-0.104	-1.08
ENSG00000165861	9.39e-15	1.53e-12	1.03	2.05	3.56e-15	1.93e-13	1.07	2.1	1.51e-15	2.68e-14	1.06	2.09	4.95e-14	5.94e-12	0.982	1.97	6.32e-16	5.39e-14	1.13	2.19	2.74e-14	3.69e-13	0.979	1.97	0.0117	1	0.251	1.19	0.361	1	0.0892	1.06	0.83	1	0.0201	1.01
ENSG00000169230	0.000209	0.0014	-0.359	-1.28	3.01e-11	5.43e-10	-0.813	-1.76	4.12e-21	3.78e-19	-1.67	-3.19	5.84e-05	0.00045	-0.396	-1.32	4.01e-12	1e-10	-0.876	-1.84	1.32e-21	1.5e-19	-1.74	-3.33	0.43	1	-0.0704	-1.05	0.462	1	-0.066	-1.05	0.0478	1	-0.18	-1.13
ENSG00000183579	4.75e-13	4.43e-11	-1.18	-2.26	2.95e-16	2.48e-14	-1.62	-3.08	9.71e-16	1.8e-14	-1.59	-3.02	2.23e-13	2.2e-11	-1.21	-2.31	3.16e-14	1.43e-12	-1.37	-2.58	6.48e-15	9.87e-14	-1.5	-2.83	0.352	1	0.0965	1.07	0.0483	1	-0.219	-1.16	0.509	1	-0.0712	-1.05
ENSG00000164045	4.03e-10	1.44e-08	-0.72	-1.65	5.98e-17	6.39e-15	-1.25	-2.38	1.81e-14	2.54e-13	-1.04	-2.05	1.23e-11	6.82e-10	-0.821	-1.77	7.25e-17	9.34e-15	-1.24	-2.37	3.65e-16	7.32e-15	-1.18	-2.27	0.676	1	-0.0366	-1.03	0.608	1	-0.0449	-1.03	0.383	1	-0.0764	-1.05
ENSG00000091513	0.00121	0.0062	0.484	1.4	4.56e-12	1.03e-10	1.29	2.45	7.36e-21	5.76e-19	2.2	4.61	0.00115	0.00586	0.485	1.4	5.32e-10	7.78e-09	1.1	2.14	7.71e-20	4.55e-18	2.08	4.22	0.957	1	0.00797	1.01	0.762	1	-0.0456	-1.03	0.811	1	-0.0343	-1.02
ENSG00000134574	6.16e-15	1.07e-12	1.06	2.09	5.72e-12	1.26e-10	0.875	1.83	1.1e-16	2.56e-15	1.16	2.23	3.61e-15	6.78e-13	1.08	2.11	2.78e-11	5.6e-10	0.832	1.78	5.88e-18	1.91e-16	1.26	2.39	0.273	1	0.11	1.08	0.348	1	0.0942	1.07	0.181	1	0.128	1.09
ENSG00000189229	3.82e-06	4.31e-05	0.359	1.28	6.63e-09	7.01e-08	0.493	1.41	1.71e-21	1.81e-19	1.16	2.24	5.22e-05	0.000408	0.305	1.24	2.7e-08	2.69e-07	0.465	1.38	4.14e-22	6.11e-20	1.21	2.31	0.729	1	-0.0247	-1.02	0.0795	1	0.126	1.09	0.143	1	0.1	1.07
ENSG00000110321	3.72e-05	0.00031	-0.308	-1.24	2.62e-12	6.33e-11	-0.664	-1.58	1.16e-19	5.98e-18	-1.14	-2.2	1.21e-05	0.000115	-0.331	-1.26	5.13e-12	1.24e-10	-0.649	-1.57	3.25e-21	3e-19	-1.26	-2.4	0.977	1	-0.00189	-1	0.256	1	-0.0772	-1.05	0.519	1	-0.0438	-1.03
ENSG00000113643	1.73e-07	2.83e-06	-0.414	-1.33	9.18e-14	3.25e-12	-0.729	-1.66	1.78e-20	1.23e-18	-1.16	-2.24	1.86e-07	2.97e-06	-0.412	-1.33	3.81e-13	1.27e-11	-0.696	-1.62	4.14e-19	1.94e-17	-1.07	-2.09	0.631	1	-0.0318	-1.02	0.118	1	-0.105	-1.08	0.306	1	-0.0675	-1.05
ENSG00000162576	2.02e-10	7.98e-09	1.12	2.17	1.47e-16	1.4e-14	1.77	3.42	4.69e-17	1.19e-15	1.82	3.54	2.49e-09	6.79e-08	1.01	2.02	7.52e-16	6.13e-14	1.69	3.24	4.33e-15	6.96e-14	1.61	3.05	0.722	1	0.0514	1.04	0.504	1	0.0975	1.07	0.885	1	0.0212	1.01
ENSG00000167363	2.25e-07	3.57e-06	0.826	1.77	6.91e-14	2.55e-12	1.47	2.76	1.1e-20	8.09e-19	2.13	4.38	6.41e-06	6.57e-05	0.694	1.62	6.1e-13	1.93e-11	1.37	2.59	4.05e-19	1.9e-17	1.94	3.85	0.796	1	-0.038	-1.03	0.133	1	0.223	1.17	0.0913	1	0.235	1.18
ENSG00000141854	1.54e-14	2.32e-12	1.82	3.53	3.71e-15	2e-13	1.97	3.92	2.99e-15	4.97e-14	1.72	3.3	6.22e-13	5.27e-11	1.63	3.09	2.58e-15	1.7e-13	2	3.99	1.43e-13	1.7e-12	1.55	2.92	0.122	1	0.287	1.22	0.785	1	0.0531	1.04	0.958	1	0.00883	1.01
ENSG00000225828	6.05e-08	1.14e-06	0.948	1.93	2.79e-13	8.53e-12	1.48	2.78	7.61e-20	4.18e-18	2.2	4.58	1.06e-07	1.85e-06	0.923	1.9	4.23e-14	1.85e-12	1.57	2.96	1.45e-18	5.78e-17	2.04	4.1	0.202	1	0.201	1.15	0.32	1	0.155	1.11	0.478	1	0.108	1.08
ENSG00000215271	4.53e-10	1.58e-08	0.829	1.78	1.89e-16	1.73e-14	1.36	2.56	5.92e-17	1.47e-15	1.38	2.59	4.16e-10	1.45e-08	0.831	1.78	1.02e-15	7.97e-14	1.29	2.45	3.5e-16	7.04e-15	1.31	2.48	0.856	1	0.0198	1.01	0.278	1	0.121	1.09	0.538	1	0.0667	1.05
ENSG00000107815	2.61e-12	1.91e-10	-1.53	-2.89	9.61e-14	3.37e-12	-1.78	-3.43	2.17e-17	6.11e-16	-2.55	-5.87	4.8e-12	3.07e-10	-1.49	-2.81	4.04e-13	1.34e-11	-1.69	-3.22	2.21e-17	6.14e-16	-2.58	-5.99	0.862	1	-0.0255	-1.02	0.492	1	-0.102	-1.07	0.583	1	-0.0819	-1.06
ENSG00000114738	1.78e-11	1.02e-09	-0.722	-1.65	3.03e-15	1.7e-13	-0.984	-1.98	4.16e-18	1.39e-16	-1.21	-2.31	7.31e-11	3.22e-09	-0.684	-1.61	3.89e-15	2.35e-13	-0.978	-1.97	2.83e-19	1.39e-17	-1.32	-2.49	0.0373	1	-0.168	-1.12	0.0295	1	-0.177	-1.13	0.016	1	-0.195	-1.15
ENSG00000261211	3.22e-10	1.19e-08	1.3	2.47	2.44e-14	1.01e-12	1.82	3.53	2.46e-18	8.73e-17	2.31	4.95	1.51e-09	4.42e-08	1.23	2.34	1.78e-13	6.66e-12	1.72	3.3	3.05e-18	1.08e-16	2.3	4.93	0.291	1	0.19	1.14	0.57	1	0.105	1.08	0.357	1	0.167	1.12
ENSG00000113282	1.14e-11	6.86e-10	-0.491	-1.41	1.11e-13	3.84e-12	-0.578	-1.49	1.36e-18	5.22e-17	-0.813	-1.76	9.74e-13	7.79e-11	-0.535	-1.45	7.73e-13	2.37e-11	-0.543	-1.46	8.92e-18	2.75e-16	-0.772	-1.71	0.444	1	-0.0407	-1.03	0.135	1	-0.0803	-1.06	0.272	1	-0.0579	-1.04
ENSG00000117395	4.22e-05	0.000346	-0.519	-1.43	2.16e-12	5.35e-11	-1.15	-2.22	2.93e-20	1.83e-18	-2.07	-4.21	9.42e-06	9.18e-05	-0.573	-1.49	6.09e-13	1.93e-11	-1.21	-2.31	5.31e-21	4.45e-19	-2.2	-4.58	0.361	1	-0.104	-1.07	0.256	1	-0.131	-1.09	0.144	1	-0.169	-1.12
ENSG00000165138	6.18e-11	2.93e-09	-0.659	-1.58	9.95e-13	2.68e-11	-0.766	-1.7	8.52e-18	2.67e-16	-1.08	-2.12	5.79e-11	2.67e-09	-0.66	-1.58	4.62e-11	8.78e-10	-0.668	-1.59	8.35e-19	3.56e-17	-1.17	-2.25	0.925	1	-0.007	-1	0.775	1	0.0213	1.01	0.711	1	-0.0267	-1.02
ENSG00000189339	1.21e-12	9.82e-11	0.702	1.63	1.62e-15	9.82e-14	0.869	1.83	2.92e-17	7.93e-16	0.962	1.95	2.21e-12	1.58e-10	0.688	1.61	1.39e-15	9.91e-14	0.874	1.83	3.28e-16	6.65e-15	0.899	1.87	0.0578	1	0.141	1.1	0.11	1	0.118	1.09	0.311	1	0.0729	1.05
ENSG00000117461	1.73e-14	2.56e-12	1.26	2.39	6.18e-17	6.57e-15	1.52	2.87	8.33e-15	1.26e-13	1.37	2.58	1.85e-13	1.86e-11	1.17	2.25	7.29e-15	4.02e-13	1.33	2.51	1.45e-09	8.87e-09	0.92	1.89	0.832	1	0.0253	1.02	0.919	1	0.0124	1.01	0.656	1	0.0567	1.04
ENSG00000008083	4.49e-10	1.58e-08	0.453	1.37	1.17e-15	7.46e-14	0.703	1.63	2.14e-17	6.03e-16	0.772	1.71	4.19e-09	1.08e-07	0.415	1.33	3.63e-15	2.24e-13	0.68	1.6	3.51e-18	1.22e-16	0.814	1.76	0.163	1	0.0815	1.06	0.172	1	0.0803	1.06	0.458	1	0.0422	1.03
ENSG00000105889	4.98e-13	4.61e-11	-0.867	-1.82	1.06e-15	6.9e-14	-1.1	-2.15	5.66e-17	1.41e-15	-1.19	-2.28	3.88e-14	4.82e-12	-0.947	-1.93	2.17e-15	1.45e-13	-1.08	-2.12	3.95e-15	6.4e-14	-1.04	-2.05	0.0952	1	-0.137	-1.1	0.0045	1	-0.246	-1.19	0.626	1	-0.0384	-1.03
ENSG00000143578	9.6e-13	8.13e-11	0.978	1.97	7.69e-18	1.17e-15	1.41	2.65	3.19e-14	4.26e-13	1.03	2.04	1.17e-12	9.2e-11	0.97	1.96	2.53e-17	3.83e-15	1.37	2.58	6.64e-14	8.43e-13	1.01	2.01	0.0287	1	0.238	1.18	0.0354	1	0.232	1.17	0.722	1	0.0356	1.02
ENSG00000143126	6.65e-12	4.32e-10	0.954	1.94	4.68e-16	3.52e-14	1.3	2.46	2.67e-16	5.67e-15	1.3	2.47	3.71e-10	1.32e-08	0.826	1.77	1.37e-15	9.79e-14	1.26	2.39	1.28e-15	2.28e-14	1.25	2.38	0.741	1	0.0352	1.02	0.621	1	0.0528	1.04	0.461	1	0.0778	1.06
ENSG00000144407	0.000747	0.00413	0.48	1.39	8.95e-11	1.45e-09	1.11	2.15	1.9e-21	1.96e-19	2.21	4.61	0.000795	0.00429	0.476	1.39	1.07e-10	1.85e-09	1.1	2.15	2.34e-20	1.58e-18	2.08	4.22	0.632	1	-0.0688	-1.05	0.88	1	-0.0216	-1.02	0.124	1	0.218	1.16
ENSG00000119599	1.14e-10	4.95e-09	-0.753	-1.69	4.34e-13	1.27e-11	-0.938	-1.92	2.1e-18	7.64e-17	-1.36	-2.56	2.1e-11	1.09e-09	-0.803	-1.74	2.5e-11	5.1e-10	-0.809	-1.75	1.05e-18	4.37e-17	-1.4	-2.65	0.668	1	-0.0367	-1.03	0.596	1	-0.0453	-1.03	0.421	1	-0.0656	-1.05
ENSG00000226479	6.78e-10	2.27e-08	-0.719	-1.65	1.35e-13	4.56e-12	-1.01	-2.01	8.79e-17	2.1e-15	-1.33	-2.51	6.52e-10	2.12e-08	-0.719	-1.65	7.3e-13	2.26e-11	-0.954	-1.94	2.31e-18	8.58e-17	-1.51	-2.85	0.849	1	-0.0169	-1.01	0.987	1	-0.00144	-1	0.601	1	0.047	1.03
ENSG00000148411	3.29e-05	0.000279	-0.354	-1.28	1.69e-09	2.06e-08	-0.599	-1.51	1.13e-19	5.87e-18	-1.31	-2.47	7.13e-08	1.32e-06	-0.5	-1.41	5.42e-11	1.01e-09	-0.689	-1.61	4e-21	3.55e-19	-1.46	-2.74	0.18	1	0.103	1.07	0.835	1	0.016	1.01	0.153	1	-0.109	-1.08
ENSG00000160818	1.35e-11	8.05e-10	-1.61	-3.05	1.42e-14	6.39e-13	-2.13	-4.37	4.61e-17	1.18e-15	-2.8	-6.98	4.74e-12	3.05e-10	-1.67	-3.18	2.25e-14	1.06e-12	-2.1	-4.29	2.65e-17	7.17e-16	-2.91	-7.5	0.367	1	-0.15	-1.11	0.263	1	-0.189	-1.14	0.443	1	-0.13	-1.09
ENSG00000161179	1.87e-10	7.51e-09	-0.92	-1.89	3.07e-13	9.33e-12	-1.17	-2.25	8.9e-18	2.77e-16	-1.63	-3.1	6.61e-11	2.97e-09	-0.957	-1.94	8.75e-13	2.64e-11	-1.13	-2.19	7.45e-19	3.22e-17	-1.77	-3.41	0.935	1	0.00888	1.01	0.396	1	-0.0924	-1.07	0.403	1	-0.0906	-1.06
ENSG00000048140	1.21e-06	1.57e-05	0.479	1.39	8.9e-13	2.43e-11	0.851	1.8	3.51e-21	3.27e-19	1.49	2.82	1.79e-05	0.000161	0.41	1.33	2.5e-11	5.11e-10	0.761	1.69	2.46e-18	9.01e-17	1.26	2.39	0.622	1	0.0431	1.03	0.628	1	0.0424	1.03	0.732	1	0.0302	1.02
ENSG00000239789	9.56e-11	4.26e-09	-0.833	-1.78	1.6e-13	5.26e-12	-1.07	-2.1	1.34e-17	3.96e-16	-1.49	-2.81	4.51e-12	2.92e-10	-0.935	-1.91	1.29e-13	5.06e-12	-1.09	-2.12	2.23e-18	8.36e-17	-1.6	-3.04	0.565	1	-0.0544	-1.04	0.331	1	-0.0928	-1.07	0.251	1	-0.109	-1.08
ENSG00000132463	1.49e-08	3.36e-07	-0.482	-1.4	1.67e-12	4.27e-11	-0.688	-1.61	2.88e-20	1.82e-18	-1.19	-2.29	1.03e-08	2.37e-07	-0.489	-1.4	4.07e-11	7.85e-10	-0.615	-1.53	6.58e-19	2.9e-17	-1.09	-2.13	0.955	1	-0.00391	-1	0.412	1	-0.0565	-1.04	0.43	1	-0.0537	-1.04
ENSG00000070785	5.99e-08	1.13e-06	-0.585	-1.5	3.64e-16	2.86e-14	-1.18	-2.26	5.7e-18	1.86e-16	-1.33	-2.52	1.18e-08	2.64e-07	-0.629	-1.55	3.33e-16	3.16e-14	-1.18	-2.27	1.15e-17	3.49e-16	-1.31	-2.47	0.452	1	-0.0669	-1.05	0.0886	1	-0.153	-1.11	0.235	1	-0.105	-1.08
ENSG00000125166	1.5e-05	0.000141	-0.271	-1.21	6.13e-13	1.73e-11	-0.574	-1.49	4.35e-20	2.57e-18	-0.947	-1.93	2.79e-07	4.24e-06	-0.339	-1.26	3.8e-13	1.27e-11	-0.584	-1.5	5.33e-19	2.42e-17	-0.883	-1.84	0.626	1	0.0272	1.02	0.114	1	-0.0893	-1.06	0.697	1	-0.0214	-1.01
ENSG00000004779	0.00691	0.0266	-0.17	-1.12	3.02e-12	7.17e-11	-0.59	-1.51	3.1e-20	1.91e-18	-1.05	-2.07	0.000631	0.00354	-0.221	-1.17	1.49e-13	5.69e-12	-0.656	-1.58	4e-21	3.55e-19	-1.12	-2.17	0.567	1	-0.0347	-1.02	0.102	1	-0.1	-1.07	0.22	1	-0.0743	-1.05
ENSG00000148339	6.26e-15	1.08e-12	-0.823	-1.77	2.03e-15	1.18e-13	-0.864	-1.82	1.13e-16	2.62e-15	-0.933	-1.91	5e-14	5.96e-12	-0.767	-1.7	5.2e-15	3.04e-13	-0.84	-1.79	2.69e-16	5.58e-15	-0.912	-1.88	0.226	1	-0.083	-1.06	0.0196	1	-0.165	-1.12	0.0031	1	-0.211	-1.16
ENSG00000204161	2.22e-14	3.13e-12	-2.28	-4.87	1.29e-14	5.88e-13	-2.41	-5.32	7.27e-18	2.3e-16	-3.22	-9.3	3.56e-14	4.64e-12	-2.22	-4.66	1.31e-14	6.59e-13	-2.43	-5.38	2.45e-17	6.69e-16	-3.06	-8.36	0.00593	1	-0.507	-1.42	0.00242	0.977	-0.572	-1.49	0.00263	1	-0.544	-1.46
ENSG00000284901	2.2e-07	3.5e-06	-0.639	-1.56	1.52e-14	6.77e-13	-1.24	-2.37	2.75e-19	1.29e-17	-1.77	-3.4	3.24e-08	6.54e-07	-0.7	-1.62	9.59e-14	3.88e-12	-1.17	-2.25	1.26e-18	5.07e-17	-1.69	-3.23	0.461	1	-0.0758	-1.05	0.233	1	-0.123	-1.09	0.373	1	-0.0903	-1.06
ENSG00000134698	9.86e-13	8.32e-11	1.14	2.21	4.41e-14	1.71e-12	1.24	2.36	4.68e-17	1.19e-15	1.41	2.66	1.15e-12	9.04e-11	1.13	2.2	3.49e-15	2.16e-13	1.34	2.53	2.44e-17	6.67e-16	1.44	2.71	0.105	1	0.202	1.15	0.368	1	0.109	1.08	0.0293	1	0.245	1.19
ENSG00000096063	6.92e-10	2.31e-08	-0.602	-1.52	3.82e-15	2.05e-13	-0.925	-1.9	1.2e-17	3.59e-16	-1.09	-2.13	2.53e-10	9.37e-09	-0.626	-1.54	5.3e-14	2.26e-12	-0.851	-1.8	1.39e-16	3.11e-15	-1.01	-2.02	0.942	1	-0.00549	-1	0.435	1	-0.059	-1.04	0.963	1	-0.0034	-1
ENSG00000183569	2.32e-06	2.77e-05	0.51	1.42	9.4e-17	9.53e-15	1.23	2.34	2.7e-18	9.47e-17	1.24	2.35	2.4e-06	2.77e-05	0.508	1.42	2.9e-15	1.87e-13	1.12	2.17	7.71e-18	2.42e-16	1.2	2.3	0.793	1	-0.0263	-1.02	0.692	1	0.0399	1.03	0.016	1	0.222	1.17
ENSG00000175792	1.21e-07	2.07e-06	-0.694	-1.62	3.34e-14	1.35e-12	-1.28	-2.43	1.81e-19	8.95e-18	-1.91	-3.76	2.53e-08	5.26e-07	-0.746	-1.68	1.36e-13	5.24e-12	-1.22	-2.34	2.1e-18	7.93e-17	-1.77	-3.41	0.437	1	-0.084	-1.06	0.294	1	-0.114	-1.08	0.401	1	-0.0894	-1.06
ENSG00000159388	1.1e-07	1.91e-06	1.29	2.45	3.86e-13	1.14e-11	2.03	4.09	1.93e-20	1.3e-18	3.13	8.78	5.22e-07	7.38e-06	1.2	2.29	5.69e-12	1.37e-10	1.87	3.64	8.04e-19	3.44e-17	2.85	7.21	0.35	1	0.207	1.15	0.317	1	0.218	1.16	0.279	1	0.226	1.17
ENSG00000149679	5.62e-09	1.42e-07	0.837	1.79	9.31e-14	3.27e-12	1.23	2.34	3.32e-19	1.52e-17	1.72	3.3	3.14e-08	6.38e-07	0.778	1.71	1.27e-13	4.96e-12	1.22	2.32	4.03e-17	1.04e-15	1.52	2.87	0.614	1	0.0633	1.04	0.949	1	-0.00802	-1.01	0.484	1	0.0864	1.06
ENSG00000011260	5.26e-09	1.34e-07	-0.655	-1.57	1.07e-15	6.98e-14	-1.14	-2.21	4.4e-17	1.13e-15	-1.26	-2.4	1.95e-09	5.5e-08	-0.682	-1.6	2.41e-15	1.59e-13	-1.12	-2.17	1.18e-17	3.56e-16	-1.32	-2.5	0.57	1	-0.0505	-1.04	0.255	1	-0.101	-1.07	0.519	1	-0.0567	-1.04
ENSG00000101417	1e-13	1.14e-11	0.776	1.71	1.99e-14	8.47e-13	0.855	1.81	2.04e-16	4.46e-15	0.937	1.91	2.6e-14	3.48e-12	0.808	1.75	8.32e-15	4.5e-13	0.879	1.84	2.57e-14	3.49e-13	0.817	1.76	0.468	1	0.0561	1.04	0.0868	1	0.139	1.1	0.562	1	0.0447	1.03
ENSG00000068438	9.17e-10	2.97e-08	-0.672	-1.59	1.18e-14	5.42e-13	-1.02	-2.02	1.18e-17	3.53e-16	-1.27	-2.41	9.12e-11	3.9e-09	-0.735	-1.66	4.24e-14	1.86e-12	-0.977	-1.97	1.57e-17	4.6e-16	-1.26	-2.4	0.828	1	0.0183	1.01	0.116	1	-0.135	-1.1	0.616	1	-0.0418	-1.03
ENSG00000168575	7.96e-14	9.5e-12	-0.752	-1.68	3.25e-13	9.78e-12	-0.734	-1.66	5.79e-17	1.44e-15	-0.98	-1.97	1.38e-13	1.45e-11	-0.736	-1.67	1.6e-13	6.07e-12	-0.755	-1.69	2.56e-17	6.92e-16	-1.01	-2.02	0.286	1	-0.0723	-1.05	0.314	1	-0.0691	-1.05	0.103	1	-0.113	-1.08
ENSG00000134987	3.49e-12	2.47e-10	-1.21	-2.31	1.65e-14	7.18e-13	-1.47	-2.76	1.02e-16	2.38e-15	-1.72	-3.3	3.52e-12	2.33e-10	-1.21	-2.31	1.31e-13	5.09e-12	-1.37	-2.58	1.18e-15	2.11e-14	-1.6	-3.02	0.939	1	0.00922	1.01	0.501	1	-0.0817	-1.06	0.984	1	0.00244	1
ENSG00000183506	6.01e-12	3.94e-10	0.799	1.74	3.18e-15	1.77e-13	1.03	2.04	1.23e-16	2.82e-15	1.12	2.17	6.35e-12	3.92e-10	0.797	1.74	9.41e-15	4.98e-13	0.995	1.99	1.41e-15	2.5e-14	1.04	2.06	0.325	1	0.0866	1.06	0.287	1	0.0944	1.07	0.88	1	-0.0132	-1.01
ENSG00000154813	6.82e-09	1.67e-07	-0.528	-1.44	8e-13	2.2e-11	-0.757	-1.69	1.42e-19	7.26e-18	-1.24	-2.37	4.75e-09	1.2e-07	-0.536	-1.45	4.27e-13	1.41e-11	-0.776	-1.71	1.39e-19	7.46e-18	-1.25	-2.38	0.476	1	-0.0519	-1.04	0.0593	1	-0.141	-1.1	0.178	1	-0.0983	-1.07
ENSG00000128487	1.9e-08	4.14e-07	0.703	1.63	1.89e-12	4.72e-11	1	2	5.91e-20	3.33e-18	1.62	3.07	3.07e-08	6.25e-07	0.688	1.61	3.59e-12	9.14e-11	0.984	1.98	1.57e-18	6.19e-17	1.49	2.8	0.616	1	0.0536	1.04	0.406	1	0.0896	1.06	0.647	1	0.048	1.03
ENSG00000112659	1.28e-07	2.17e-06	0.525	1.44	1.29e-12	3.4e-11	0.832	1.78	3.92e-20	2.36e-18	1.33	2.51	1.26e-06	1.57e-05	0.468	1.38	5.56e-14	2.34e-12	0.921	1.89	9.41e-21	7.31e-19	1.38	2.61	0.264	1	0.0975	1.07	0.0127	1	0.226	1.17	0.015	1	0.213	1.16
ENSG00000150990	1.63e-12	1.28e-10	-1.29	-2.44	2.76e-14	1.14e-12	-1.51	-2.84	1.29e-17	3.83e-16	-2	-4	9.89e-13	7.89e-11	-1.31	-2.47	4.63e-14	2.01e-12	-1.48	-2.79	1.73e-17	4.99e-16	-1.99	-3.98	0.184	1	-0.169	-1.12	0.0833	1	-0.223	-1.17	0.112	1	-0.205	-1.15
ENSG00000206490	2.45e-09	6.87e-08	-0.69	-1.61	2.72e-13	8.38e-12	-0.986	-1.98	7.67e-19	3.22e-17	-1.52	-2.86	1.44e-09	4.24e-08	-0.705	-1.63	2.96e-13	1.02e-11	-0.986	-1.98	5.38e-19	2.43e-17	-1.55	-2.92	0.361	1	-0.0829	-1.06	0.262	1	-0.103	-1.07	0.296	1	-0.0954	-1.07
ENSG00000232169	2.45e-09	6.87e-08	-0.69	-1.61	2.72e-13	8.38e-12	-0.986	-1.98	7.67e-19	3.22e-17	-1.52	-2.86	1.44e-09	4.24e-08	-0.705	-1.63	2.96e-13	1.02e-11	-0.986	-1.98	5.38e-19	2.43e-17	-1.55	-2.92	0.361	1	-0.0829	-1.06	0.262	1	-0.103	-1.07	0.296	1	-0.0954	-1.07
ENSG00000236149	2.45e-09	6.87e-08	-0.69	-1.61	2.72e-13	8.38e-12	-0.986	-1.98	7.67e-19	3.22e-17	-1.52	-2.86	1.44e-09	4.24e-08	-0.705	-1.63	2.96e-13	1.02e-11	-0.986	-1.98	5.38e-19	2.43e-17	-1.55	-2.92	0.361	1	-0.0829	-1.06	0.262	1	-0.103	-1.07	0.296	1	-0.0954	-1.07
ENSG00000007202	3.73e-09	9.91e-08	-0.442	-1.36	5.27e-13	1.51e-11	-0.618	-1.53	5.39e-18	1.77e-16	-0.882	-1.84	3.56e-10	1.27e-08	-0.486	-1.4	3.7e-12	9.33e-11	-0.579	-1.49	1.69e-18	6.59e-17	-0.915	-1.89	0.967	1	0.00247	1	0.996	1	0.000331	1	0.768	1	-0.0174	-1.01
ENSG00000004939	0.00207	0.00977	1.42	2.68	1.27e-07	1.03e-06	2.44	5.43	5.2e-22	6.64e-20	6.47	88.7	0.00976	0.035	1.19	2.28	1.1e-06	7.68e-06	2.21	4.61	7.52e-21	6.02e-19	6.06	66.7	0.86	1	0.0866	1.06	0.826	1	0.0965	1.07	0.533	1	0.26	1.2
ENSG00000196275	4.34e-07	6.38e-06	0.776	1.71	1.6e-11	3.1e-10	1.2	2.3	4.24e-21	3.85e-19	2.35	5.1	7.22e-07	9.82e-06	0.755	1.69	1.2e-11	2.66e-10	1.21	2.32	1.62e-19	8.63e-18	2.15	4.43	0.912	1	0.0158	1.01	0.15	1	0.209	1.16	0.0773	1	0.274	1.21
ENSG00000171984	3.11e-07	4.73e-06	0.618	1.53	1.26e-12	3.32e-11	0.983	1.98	3.21e-19	1.47e-17	1.48	2.79	1.51e-05	0.000139	0.501	1.42	2.54e-11	5.18e-10	0.893	1.86	2.41e-18	8.9e-17	1.41	2.65	0.538	1	0.0679	1.05	0.116	1	-0.176	-1.13	0.936	1	-0.00855	-1.01
ENSG00000114315	7.26e-12	4.68e-10	-2.44	-5.42	1.09e-13	3.77e-12	-3.3	-9.83	7.43e-16	1.42e-14	-3.78	-13.8	7.95e-12	4.74e-10	-2.4	-5.29	8.59e-13	2.6e-11	-2.9	-7.49	8.41e-16	1.56e-14	-3.87	-14.6	0.487	1	0.139	1.1	0.482	1	0.142	1.1	0.433	1	0.144	1.1
ENSG00000171793	1.15e-09	3.6e-08	-0.755	-1.69	9.74e-16	6.52e-14	-1.25	-2.37	5.26e-17	1.32e-15	-1.38	-2.59	2.44e-09	6.7e-08	-0.731	-1.66	1.71e-15	1.18e-13	-1.23	-2.34	3.22e-17	8.51e-16	-1.4	-2.64	0.478	1	-0.0682	-1.05	0.234	1	-0.115	-1.08	0.534	1	-0.06	-1.04
ENSG00000166333	2.15e-08	4.6e-07	0.409	1.33	6.89e-16	4.84e-14	0.751	1.68	2.45e-17	6.79e-16	0.8	1.74	5.17e-06	5.43e-05	0.311	1.24	8.64e-15	4.66e-13	0.698	1.62	3.99e-16	7.93e-15	0.74	1.67	0.676	1	-0.0258	-1.02	0.553	1	0.0366	1.03	0.461	1	-0.044	-1.03
ENSG00000175662	1.62e-11	9.46e-10	0.996	1.99	2.46e-15	1.4e-13	1.35	2.55	8.85e-16	1.66e-14	1.35	2.54	3.74e-12	2.46e-10	1.04	2.06	1.39e-15	9.91e-14	1.38	2.6	1.39e-14	1.98e-13	1.25	2.38	0.242	1	0.141	1.1	0.788	1	0.0336	1.02	0.918	1	0.0124	1.01
ENSG00000111371	3.73e-11	1.93e-09	-0.895	-1.86	4.85e-16	3.61e-14	-1.32	-2.49	7.66e-17	1.85e-15	-1.38	-2.6	1.14e-09	3.45e-08	-0.782	-1.72	2.48e-14	1.15e-12	-1.16	-2.24	3.24e-15	5.32e-14	-1.23	-2.34	0.939	1	-0.00755	-1.01	0.616	1	-0.0498	-1.04	0.986	1	-0.0017	-1
ENSG00000155438	1.82e-12	1.4e-10	-1.28	-2.43	1.43e-14	6.39e-13	-1.52	-2.88	4.63e-16	9.3e-15	-1.73	-3.33	7.73e-13	6.42e-11	-1.32	-2.49	9.71e-14	3.93e-12	-1.43	-2.69	4.28e-16	8.48e-15	-1.75	-3.36	0.854	1	-0.023	-1.02	0.298	1	-0.131	-1.09	0.818	1	-0.0287	-1.02
ENSG00000151304	2.03e-13	2.14e-11	-1.14	-2.21	5.2e-14	1.97e-12	-1.26	-2.39	9.76e-17	2.31e-15	-1.58	-3	1.46e-13	1.51e-11	-1.15	-2.22	1.25e-12	3.63e-11	-1.12	-2.18	3.06e-16	6.26e-15	-1.53	-2.89	0.442	1	-0.0777	-1.06	0.354	1	-0.0964	-1.07	0.461	1	-0.0757	-1.05
ENSG00000122783	4.34e-05	0.000354	-0.271	-1.21	1.88e-12	4.7e-11	-0.602	-1.52	1.22e-17	3.64e-16	-0.888	-1.85	3.79e-06	4.14e-05	-0.316	-1.25	1.16e-12	3.4e-11	-0.613	-1.53	2.2e-20	1.5e-18	-1.08	-2.11	0.957	1	-0.00322	-1	0.936	1	-0.00481	-1	0.847	1	0.0116	1.01
ENSG00000141543	1.52e-07	2.53e-06	-0.552	-1.47	7.03e-14	2.58e-12	-0.987	-1.98	6.34e-19	2.72e-17	-1.44	-2.72	1.83e-08	3.91e-07	-0.609	-1.53	1.41e-14	7.03e-13	-1.04	-2.06	2.17e-19	1.1e-17	-1.5	-2.82	0.394	1	-0.0748	-1.05	0.09	1	-0.152	-1.11	0.128	1	-0.137	-1.1
ENSG00000111669	0.00649	0.0253	-0.176	-1.13	1.2e-08	1.19e-07	-0.441	-1.36	1.92e-21	1.97e-19	-1.17	-2.25	0.000699	0.00384	-0.225	-1.17	1.01e-09	1.38e-08	-0.49	-1.4	4.23e-22	6.22e-20	-1.22	-2.33	0.499	1	-0.0421	-1.03	0.0906	1	-0.107	-1.08	0.15	1	-0.0908	-1.06
ENSG00000185432	2.02e-12	1.54e-10	1.8	3.47	1.65e-14	7.18e-13	2.14	4.42	1.74e-16	3.87e-15	2.32	4.99	2.36e-12	1.67e-10	1.79	3.45	1.66e-14	8.11e-13	2.15	4.43	1.7e-16	3.73e-15	2.32	5.01	0.32	1	0.199	1.15	0.143	1	0.301	1.23	0.505	1	0.129	1.09
ENSG00000159322	5.02e-09	1.28e-07	-0.557	-1.47	5.92e-12	1.29e-10	-0.733	-1.66	4.79e-20	2.77e-18	-1.33	-2.52	1.86e-08	3.98e-07	-0.525	-1.44	2.76e-11	5.57e-10	-0.694	-1.62	7.32e-20	4.35e-18	-1.32	-2.5	0.84	1	-0.0152	-1.01	0.0689	1	-0.141	-1.1	0.177	1	-0.102	-1.07
ENSG00000140743	2.75e-09	7.58e-08	-0.608	-1.52	5.3e-15	2.72e-13	-1.02	-2.03	1.55e-18	5.88e-17	-1.29	-2.45	2.65e-09	7.14e-08	-0.608	-1.52	7.64e-13	2.35e-11	-0.863	-1.82	2.13e-18	8e-17	-1.29	-2.44	0.851	1	0.0149	1.01	0.147	1	-0.12	-1.09	0.144	1	-0.117	-1.08
ENSG00000260231	7.84e-11	3.58e-09	0.75	1.68	2.16e-16	1.92e-14	1.18	2.27	1.69e-17	4.87e-16	1.24	2.36	8.56e-11	3.68e-09	0.746	1.68	7.36e-16	6.09e-14	1.14	2.21	9.92e-17	2.31e-15	1.18	2.27	0.119	1	0.147	1.11	0.0322	1	0.215	1.16	0.0486	1	0.192	1.14
ENSG00000182117	6.11e-09	1.52e-07	-0.51	-1.42	3.97e-14	1.56e-12	-0.804	-1.75	7.57e-19	3.19e-17	-1.12	-2.18	4.9e-10	1.68e-08	-0.566	-1.48	1.33e-14	6.69e-13	-0.836	-1.79	9.16e-20	5.25e-18	-1.21	-2.31	0.176	1	-0.0959	-1.07	0.00926	1	-0.191	-1.14	0.0176	1	-0.171	-1.13
ENSG00000006747	2.02e-06	2.45e-05	0.979	1.97	1.62e-11	3.12e-10	1.58	3	4.07e-20	2.44e-18	2.76	6.77	3.81e-06	4.16e-05	0.945	1.93	2.2e-11	4.57e-10	1.57	2.97	2.3e-19	1.16e-17	2.64	6.25	0.814	1	0.0446	1.03	0.95	1	-0.0118	-1.01	0.592	1	0.0978	1.07
ENSG00000017427	9.15e-15	1.5e-12	-2.99	-7.93	2.17e-16	1.92e-14	-4.69	-25.8	1.59e-15	2.81e-14	-5.47	-44.4	1.03e-14	1.58e-12	-2.92	-7.59	3.07e-16	2.95e-14	-4.38	-20.9	8.79e-16	1.61e-14	-5.18	-36.4	0.000175	0.25	-0.802	-1.74	7.8e-08	0.000945	-1.34	-2.53	1.96e-05	0.158	-0.915	-1.89
ENSG00000102144	0.00321	0.0142	-0.222	-1.17	2.79e-10	4.09e-09	-0.595	-1.51	5.52e-21	4.64e-19	-1.3	-2.47	0.000499	0.00288	-0.269	-1.2	7.98e-11	1.42e-09	-0.626	-1.54	2.96e-21	2.8e-19	-1.33	-2.52	0.545	1	-0.0435	-1.03	0.236	1	-0.0858	-1.06	0.301	1	-0.074	-1.05
ENSG00000149136	2.47e-05	0.000218	-0.236	-1.18	9.95e-14	3.48e-12	-0.55	-1.46	3.37e-19	1.54e-17	-0.805	-1.75	1.85e-05	0.000165	-0.24	-1.18	6.21e-14	2.6e-12	-0.559	-1.47	9.37e-20	5.33e-18	-0.837	-1.79	0.975	1	0.00155	1	0.149	1	-0.0736	-1.05	0.367	1	-0.0452	-1.03
ENSG00000262877	1.12e-09	3.53e-08	1.22	2.34	1.86e-11	3.54e-10	1.45	2.72	4.87e-19	2.16e-17	2.38	5.21	1.44e-10	5.78e-09	1.32	2.49	1.6e-12	4.51e-11	1.57	2.96	2.91e-18	1.04e-16	2.28	4.86	0.373	1	0.158	1.12	0.426	1	0.143	1.1	0.508	1	0.12	1.09
ENSG00000187678	1.57e-13	1.7e-11	-4.3	-19.7	2.42e-13	7.57e-12	-4.77	-27.3	2.32e-15	3.96e-14	-5.45	-43.6	2.38e-13	2.32e-11	-4.78	-27.4	2.64e-13	9.4e-12	-4.61	-24.5	4.26e-15	6.85e-14	-5.43	-43.2	0.446	1	0.166	1.12	0.584	1	0.119	1.09	0.337	1	-0.188	-1.14
ENSG00000275131	1.45e-14	2.23e-12	-2.75	-6.71	4.4e-14	1.71e-12	-2.75	-6.75	7.07e-17	1.73e-15	-3.46	-11	2.39e-14	3.27e-12	-2.65	-6.29	3.42e-13	1.17e-11	-2.5	-5.67	1.16e-16	2.67e-15	-3.44	-10.9	0.0223	1	-0.448	-1.36	0.00681	1	-0.553	-1.47	0.131	1	-0.274	-1.21
ENSG00000167977	3.3e-10	1.21e-08	-0.535	-1.45	1.79e-12	4.52e-11	-0.655	-1.57	1.05e-17	3.19e-16	-0.965	-1.95	3.85e-11	1.87e-09	-0.58	-1.49	1.74e-12	4.83e-11	-0.658	-1.58	2.73e-19	1.35e-17	-1.08	-2.12	0.838	1	0.0133	1.01	0.192	1	-0.086	-1.06	0.208	1	-0.0822	-1.06
ENSG00000117597	1.83e-10	7.4e-09	-0.872	-1.83	1.14e-13	3.92e-12	-1.17	-2.25	7.25e-18	2.3e-16	-1.67	-3.17	3.06e-11	1.54e-09	-0.934	-1.91	4.22e-13	1.39e-11	-1.12	-2.17	4.62e-17	1.18e-15	-1.57	-2.98	0.768	1	-0.03	-1.02	0.503	1	-0.0685	-1.05	0.672	1	-0.0434	-1.03
ENSG00000167085	0.000874	0.00471	-0.339	-1.26	1.11e-09	1.42e-08	-0.751	-1.68	5.13e-21	4.41e-19	-1.77	-3.41	0.000306	0.00189	-0.372	-1.29	5.85e-11	1.08e-09	-0.845	-1.8	6.35e-22	8.6e-20	-1.89	-3.7	0.396	1	-0.0812	-1.06	0.132	1	-0.146	-1.11	0.0666	1	-0.177	-1.13
ENSG00000111641	5.19e-11	2.54e-09	-1.37	-2.59	3.4e-14	1.36e-12	-1.83	-3.56	1.51e-17	4.41e-16	-2.47	-5.54	1.18e-11	6.63e-10	-1.45	-2.73	1.37e-13	5.28e-12	-1.74	-3.35	2.59e-17	6.99e-16	-2.44	-5.42	0.437	1	-0.117	-1.08	0.302	1	-0.157	-1.11	0.357	1	-0.14	-1.1
ENSG00000117153	1.9e-08	4.14e-07	0.37	1.29	1.65e-12	4.22e-11	0.533	1.45	2.13e-19	1.03e-17	0.846	1.8	2.59e-08	5.38e-07	0.365	1.29	7.29e-12	1.7e-10	0.508	1.42	5.84e-20	3.57e-18	0.878	1.84	0.533	1	0.0343	1.02	0.37	1	0.0499	1.04	0.125	1	0.0851	1.06
ENSG00000084090	1.55e-05	0.000145	-0.28	-1.21	1.22e-13	4.16e-12	-0.632	-1.55	6.98e-19	2.96e-17	-0.921	-1.89	9.2e-06	9e-05	-0.289	-1.22	4.12e-13	1.36e-11	-0.607	-1.52	2.32e-20	1.57e-18	-1.02	-2.03	0.499	1	-0.0391	-1.03	0.21	1	-0.0733	-1.05	0.289	1	-0.0619	-1.04
ENSG00000097096	1.84e-09	5.46e-08	0.78	1.72	3.42e-12	7.98e-11	1	2.01	9.46e-14	1.16e-12	1.06	2.09	8.31e-11	3.59e-09	0.873	1.83	1.32e-12	3.8e-11	1.04	2.05	6.05e-18	1.96e-16	1.4	2.64	0.364	1	-0.103	-1.07	0.253	1	-0.133	-1.1	0.233	1	-0.13	-1.09
ENSG00000179041	4.27e-13	4.05e-11	-1.63	-3.09	7.25e-14	2.66e-12	-1.79	-3.47	1.46e-16	3.29e-15	-2.38	-5.2	1.38e-13	1.45e-11	-1.69	-3.23	8.97e-14	3.68e-12	-1.79	-3.45	3.85e-16	7.65e-15	-2.31	-4.95	0.342	1	-0.141	-1.1	0.319	1	-0.15	-1.11	0.254	1	-0.174	-1.13
ENSG00000104969	4.34e-11	2.18e-09	-0.591	-1.51	3.88e-14	1.54e-12	-0.76	-1.69	1.28e-16	2.91e-15	-0.91	-1.88	2.08e-11	1.08e-09	-0.607	-1.52	1.27e-14	6.44e-13	-0.789	-1.73	6.58e-18	2.11e-16	-0.999	-2	0.902	1	-0.00823	-1.01	0.206	1	-0.0853	-1.06	0.124	1	-0.104	-1.07
ENSG00000120889	5.45e-10	1.87e-08	-1.44	-2.72	5.88e-13	1.67e-11	-2.06	-4.18	2.31e-19	1.11e-17	-3.24	-9.46	1.14e-08	2.57e-07	-1.24	-2.36	1.95e-11	4.13e-10	-1.77	-3.41	8.32e-18	2.59e-16	-2.72	-6.61	0.652	1	-0.073	-1.05	0.66	1	-0.0725	-1.05	0.46	1	-0.105	-1.08
ENSG00000198478	7.91e-08	1.43e-06	0.789	1.73	6.28e-11	1.06e-09	1.05	2.07	1.22e-20	8.8e-19	1.99	3.96	1.01e-06	1.31e-05	0.697	1.62	1.08e-09	1.46e-08	0.949	1.93	1.33e-18	5.34e-17	1.76	3.38	0.571	1	0.0729	1.05	0.985	1	0.00242	1	0.906	1	0.0148	1.01
ENSG00000163322	0.0208	0.065	0.243	1.18	1.22e-07	9.91e-07	0.633	1.55	2e-21	2.03e-19	1.71	3.26	0.00272	0.0121	0.321	1.25	5.23e-08	4.85e-07	0.659	1.58	6.16e-21	5.1e-19	1.66	3.16	0.448	1	-0.0796	-1.06	0.287	1	-0.111	-1.08	0.386	1	0.0868	1.06
ENSG00000137692	8.78e-09	2.09e-07	-0.486	-1.4	8.28e-14	2.97e-12	-0.75	-1.68	2.78e-19	1.3e-17	-1.1	-2.14	2.58e-09	6.99e-08	-0.512	-1.43	3.16e-14	1.43e-12	-0.776	-1.71	2.43e-18	8.91e-17	-1.03	-2.04	0.299	1	-0.0708	-1.05	0.0402	1	-0.143	-1.1	0.167	1	-0.0931	-1.07
ENSG00000212694	2.29e-07	3.62e-06	0.643	1.56	1.91e-11	3.62e-10	0.94	1.92	2.4e-19	1.15e-17	1.59	3.01	1.29e-09	3.86e-08	0.8	1.74	5.24e-12	1.27e-10	0.984	1.98	6.97e-19	3.04e-17	1.55	2.93	0.5	1	0.075	1.05	0.317	1	0.111	1.08	0.728	1	0.0381	1.03
ENSG00000129244	1.24e-09	3.84e-08	1.26	2.39	8.13e-13	2.23e-11	1.69	3.22	1.46e-18	5.57e-17	2.38	5.19	1.44e-08	3.17e-07	1.14	2.21	3.02e-12	7.77e-11	1.62	3.08	2.66e-18	9.65e-17	2.34	5.08	0.58	1	0.101	1.07	0.59	1	0.102	1.07	0.586	1	0.0995	1.07
ENSG00000184489	1.32e-13	1.46e-11	-1.73	-3.32	2.27e-13	7.15e-12	-1.86	-3.64	1.48e-16	3.32e-15	-2.31	-4.97	6.29e-13	5.31e-11	-1.61	-3.05	3.2e-12	8.2e-11	-1.67	-3.19	1.09e-16	2.52e-15	-2.38	-5.21	0.517	1	-0.0911	-1.07	0.624	1	0.0719	1.05	0.0325	1	-0.308	-1.24
ENSG00000170088	1.21e-13	1.36e-11	-0.717	-1.64	4.11e-14	1.61e-12	-0.753	-1.69	2.75e-15	4.61e-14	-0.831	-1.78	1.24e-13	1.33e-11	-0.715	-1.64	5.41e-15	3.13e-13	-0.809	-1.75	1.63e-14	2.31e-13	-0.787	-1.73	0.382	1	-0.0571	-1.04	0.0596	1	-0.126	-1.09	0.651	1	0.0295	1.02
ENSG00000264066	5.92e-11	2.85e-09	2.62	6.17	3.97e-14	1.56e-12	3.43	10.8	4.4e-18	1.46e-16	4.57	23.7	8.94e-10	2.78e-08	2.39	5.23	3.61e-12	9.17e-11	3	8	5.85e-17	1.46e-15	4.27	19.2	0.107	1	0.575	1.49	0.194	1	0.484	1.4	0.166	1	0.538	1.45
ENSG00000198890	9.05e-11	4.05e-09	-0.614	-1.53	5.09e-12	1.14e-10	-0.697	-1.62	3.56e-18	1.21e-16	-1.11	-2.16	1.45e-10	5.79e-09	-0.602	-1.52	6.33e-12	1.51e-10	-0.693	-1.62	2.67e-18	9.67e-17	-1.12	-2.18	0.987	1	-0.00115	-1	0.503	1	-0.0482	-1.03	0.465	1	-0.0525	-1.04
ENSG00000168066	6.79e-10	2.27e-08	-0.514	-1.43	2.86e-14	1.17e-12	-0.741	-1.67	8.4e-17	2.02e-15	-0.892	-1.86	1.68e-10	6.56e-09	-0.542	-1.46	2.05e-13	7.56e-12	-0.696	-1.62	3.43e-18	1.2e-16	-0.985	-1.98	0.587	1	-0.035	-1.02	0.276	1	-0.0709	-1.05	0.642	1	-0.03	-1.02
ENSG00000112578	7.89e-14	9.47e-12	-1.11	-2.16	1.99e-14	8.47e-13	-1.18	-2.26	1.1e-15	2.01e-14	-1.31	-2.48	3.62e-14	4.66e-12	-1.14	-2.2	5.32e-14	2.26e-12	-1.14	-2.21	2.94e-15	4.89e-14	-1.28	-2.42	0.387	1	-0.0853	-1.06	0.153	1	-0.144	-1.1	0.303	1	-0.103	-1.07
ENSG00000128059	6.29e-13	5.64e-11	-0.961	-1.95	2.06e-15	1.19e-13	-1.17	-2.25	4.39e-16	8.89e-15	-1.21	-2.32	4.47e-13	3.95e-11	-0.971	-1.96	2.62e-14	1.21e-12	-1.08	-2.11	2.12e-14	2.93e-13	-1.07	-2.1	0.713	1	-0.0338	-1.02	0.0989	1	-0.155	-1.11	0.576	1	-0.0507	-1.04
ENSG00000162236	2.62e-13	2.69e-11	0.694	1.62	2.25e-12	5.51e-11	0.653	1.57	2.59e-16	5.53e-15	0.838	1.79	7.97e-13	6.58e-11	0.669	1.59	7.22e-13	2.24e-11	0.679	1.6	3.58e-15	5.84e-14	0.778	1.72	0.3	1	0.0725	1.05	0.743	1	-0.0229	-1.02	0.654	1	-0.0303	-1.02
ENSG00000177479	2.23e-11	1.25e-09	-0.484	-1.4	1.28e-15	8.06e-14	-0.671	-1.59	9.61e-16	1.78e-14	-0.665	-1.59	1.29e-11	7.09e-10	-0.493	-1.41	1.08e-13	4.27e-12	-0.583	-1.5	1.52e-16	3.37e-15	-0.706	-1.63	0.644	1	0.0246	1.02	0.153	1	-0.077	-1.05	0.38	1	-0.0459	-1.03
ENSG00000165113	2.03e-10	8.01e-09	0.939	1.92	6.07e-13	1.72e-11	1.22	2.32	5.69e-18	1.86e-16	1.43	2.69	3.28e-09	8.67e-08	0.846	1.8	4.73e-14	2.05e-12	1.32	2.49	5.08e-18	1.69e-16	1.44	2.71	0.157	1	0.178	1.13	0.144	1	0.195	1.14	0.652	1	0.0502	1.04
ENSG00000100342	7.04e-16	1.67e-13	-1.26	-2.39	4.39e-14	1.7e-12	-1.12	-2.17	1.82e-17	5.21e-16	-1.39	-2.61	5.58e-18	3.56e-15	-1.48	-2.79	1.67e-15	1.16e-13	-1.27	-2.4	1.45e-17	4.31e-16	-1.41	-2.66	3.22e-08	0.00039	-0.648	-1.57	4.36e-10	1.06e-05	-0.799	-1.74	1.83e-07	0.00444	-0.569	-1.48
ENSG00000189007	2.67e-13	2.73e-11	-0.769	-1.7	3.07e-17	3.62e-15	-1.04	-2.06	3.62e-12	3.36e-11	-0.695	-1.62	2.44e-12	1.71e-10	-0.71	-1.64	1.23e-15	9.11e-14	-0.927	-1.9	2.91e-10	1.99e-09	-0.592	-1.51	0.736	1	-0.0242	-1.02	0.94	1	0.00538	1	0.405	1	0.0587	1.04
ENSG00000058262	2.74e-10	1.04e-08	-0.397	-1.32	3.4e-15	1.87e-13	-0.592	-1.51	4.51e-17	1.16e-15	-0.678	-1.6	6.5e-12	3.99e-10	-0.456	-1.37	7.15e-15	3.99e-13	-0.579	-1.49	1.51e-17	4.46e-16	-0.702	-1.63	0.514	1	-0.0316	-1.02	0.0248	1	-0.113	-1.08	0.0832	1	-0.0858	-1.06
ENSG00000137955	2.89e-08	5.96e-07	-0.525	-1.44	5.75e-15	2.88e-13	-0.934	-1.91	1.15e-19	5.98e-18	-1.29	-2.44	6.97e-07	9.53e-06	-0.449	-1.37	2.76e-12	7.18e-11	-0.76	-1.69	2e-18	7.57e-17	-1.19	-2.28	0.273	1	-0.0851	-1.06	0.129	1	-0.118	-1.09	0.177	1	-0.104	-1.07
ENSG00000099800	4.91e-06	5.37e-05	-0.462	-1.38	3.07e-13	9.33e-12	-0.952	-1.93	5.8e-19	2.53e-17	-1.47	-2.76	4.27e-07	6.17e-06	-0.528	-1.44	9.46e-14	3.86e-12	-0.993	-1.99	3.7e-20	2.36e-18	-1.6	-3.04	0.4	1	-0.0746	-1.05	0.109	1	-0.144	-1.11	0.0987	1	-0.149	-1.11
ENSG00000101361	1.68e-08	3.74e-07	-0.882	-1.84	1.99e-13	6.36e-12	-1.37	-2.59	5.6e-18	1.84e-16	-1.95	-3.86	3.89e-09	1.01e-07	-0.94	-1.92	3.06e-13	1.06e-11	-1.36	-2.56	5.51e-19	2.48e-17	-2.1	-4.29	0.532	1	-0.0782	-1.06	0.332	1	-0.122	-1.09	0.364	1	-0.114	-1.08
ENSG00000245849	0.000233	0.00153	0.659	1.58	4.94e-10	6.89e-09	1.27	2.42	7.11e-21	5.57e-19	2.48	5.59	8.99e-06	8.84e-05	0.817	1.76	3.09e-10	4.78e-09	1.3	2.46	1.45e-20	1.05e-18	2.44	5.44	0.273	1	0.194	1.14	0.228	1	0.211	1.16	0.207	1	0.206	1.15
ENSG00000141873	9.5e-12	5.9e-10	-0.732	-1.66	1.06e-15	6.9e-14	-1	-2	3.1e-15	5.15e-14	-0.952	-1.93	1.98e-11	1.04e-09	-0.712	-1.64	3.64e-14	1.62e-12	-0.893	-1.86	5.59e-15	8.68e-14	-0.937	-1.91	0.773	1	0.0224	1.02	0.576	1	-0.0435	-1.03	0.798	1	-0.0195	-1.01
ENSG00000163702	6.05e-12	3.96e-10	1.02	2.03	3.14e-16	2.56e-14	1.41	2.65	3.03e-14	4.07e-13	1.13	2.19	4.56e-10	1.57e-08	0.875	1.83	7.9e-17	9.97e-15	1.46	2.76	1.89e-15	3.25e-14	1.23	2.35	0.047	1	0.238	1.18	0.11	1	0.194	1.14	0.929	1	0.00982	1.01
ENSG00000198000	9.96e-12	6.12e-10	-0.806	-1.75	1.39e-13	4.69e-12	-0.942	-1.92	2.95e-16	6.17e-15	-1.16	-2.23	2.54e-12	1.76e-10	-0.846	-1.8	9.69e-13	2.89e-11	-0.882	-1.84	2.36e-16	4.98e-15	-1.17	-2.25	0.959	1	0.00437	1	0.459	1	-0.0635	-1.04	0.999	1	0.000117	1
ENSG00000119285	2.62e-10	9.95e-09	-0.907	-1.88	4.54e-14	1.75e-12	-1.24	-2.37	1.45e-17	4.26e-16	-1.6	-3.02	3.6e-10	1.28e-08	-0.895	-1.86	1.81e-13	6.77e-12	-1.19	-2.28	1.75e-16	3.83e-15	-1.48	-2.79	0.797	1	-0.0278	-1.02	0.641	1	-0.0504	-1.04	0.727	1	-0.0373	-1.03
ENSG00000135838	2.87e-05	0.000248	0.609	1.53	2.55e-13	7.94e-12	1.35	2.55	1.08e-19	5.61e-18	2.1	4.29	1.2e-05	0.000114	0.643	1.56	7.85e-13	2.4e-11	1.31	2.48	3.77e-18	1.3e-16	1.91	3.77	0.922	1	-0.0134	-1.01	0.996	1	-0.000651	-1	0.329	1	0.138	1.1
ENSG00000069345	3.22e-08	6.57e-07	-0.413	-1.33	1.48e-13	4.95e-12	-0.665	-1.59	9.52e-19	3.84e-17	-0.96	-1.94	6.99e-09	1.68e-07	-0.442	-1.36	3.17e-13	1.09e-11	-0.65	-1.57	5.3e-19	2.41e-17	-0.979	-1.97	0.325	1	-0.0606	-1.04	0.238	1	-0.0728	-1.05	0.147	1	-0.0892	-1.06
ENSG00000145414	1.59e-10	6.56e-09	-0.641	-1.56	2.77e-12	6.65e-11	-0.764	-1.7	2.4e-17	6.68e-16	-1.11	-2.15	5.29e-13	4.58e-11	-0.792	-1.73	1.67e-12	4.67e-11	-0.781	-1.72	2.42e-16	5.08e-15	-1.03	-2.05	0.748	1	0.024	1.02	0.919	1	0.0077	1.01	0.343	1	-0.0704	-1.05
ENSG00000143627	0.00029	0.00184	0.575	1.49	5.89e-11	1e-09	1.25	2.37	1.22e-20	8.8e-19	2.4	5.28	0.000514	0.00296	0.547	1.46	3.37e-10	5.16e-09	1.17	2.25	2.55e-20	1.7e-18	2.36	5.13	0.881	1	0.0225	1.02	0.925	1	0.0141	1.01	0.241	1	0.177	1.13
ENSG00000247271	6.54e-08	1.21e-06	0.921	1.89	3.22e-12	7.57e-11	1.32	2.49	8.87e-19	3.61e-17	2.03	4.08	5.77e-09	1.42e-07	1.02	2.02	1.13e-12	3.33e-11	1.36	2.57	1.23e-18	4.98e-17	2.02	4.05	0.233	1	0.185	1.14	0.603	1	0.0795	1.06	0.404	1	0.128	1.09
ENSG00000161547	1.06e-06	1.39e-05	-0.477	-1.39	3.92e-13	1.16e-11	-0.883	-1.84	3.35e-16	6.95e-15	-1.12	-2.17	4.62e-08	8.91e-07	-0.558	-1.47	2.08e-13	7.67e-12	-0.904	-1.87	4.7e-19	2.16e-17	-1.37	-2.58	0.573	1	0.0471	1.03	0.771	1	-0.0243	-1.02	0.825	1	0.0185	1.01
ENSG00000018699	9.02e-08	1.6e-06	-0.556	-1.47	1.16e-14	5.33e-13	-1.03	-2.04	1.22e-18	4.78e-17	-1.36	-2.57	8.38e-08	1.51e-06	-0.557	-1.47	1.99e-14	9.45e-13	-1.01	-2.01	1.5e-17	4.42e-16	-1.26	-2.4	0.525	1	-0.0547	-1.04	0.11	1	-0.139	-1.1	0.459	1	-0.0627	-1.04
ENSG00000183258	4.4e-10	1.54e-08	-0.482	-1.4	2.18e-14	9.19e-13	-0.69	-1.61	4.07e-16	8.28e-15	-0.777	-1.71	1.06e-10	4.4e-09	-0.509	-1.42	9.02e-15	4.81e-13	-0.711	-1.64	6.42e-18	2.07e-16	-0.885	-1.85	0.884	1	-0.00865	-1.01	0.293	1	-0.063	-1.04	0.136	1	-0.0892	-1.06
ENSG00000171490	2.92e-12	2.12e-10	-0.866	-1.82	4.21e-15	2.21e-13	-1.08	-2.12	9.29e-16	1.73e-14	-1.14	-2.2	1.42e-12	1.08e-10	-0.887	-1.85	4.18e-14	1.83e-12	-1.01	-2.01	3.25e-15	5.33e-14	-1.09	-2.13	0.548	1	-0.053	-1.04	0.18	1	-0.119	-1.09	0.814	1	-0.0207	-1.01
ENSG00000182810	3.76e-10	1.35e-08	-0.715	-1.64	1.57e-14	6.94e-13	-1.07	-2.1	1.78e-16	3.95e-15	-1.29	-2.45	3.8e-11	1.85e-09	-0.781	-1.72	1.79e-12	4.96e-11	-0.907	-1.87	1.83e-17	5.24e-16	-1.41	-2.66	0.301	1	-0.0895	-1.06	0.179	1	-0.119	-1.09	0.707	1	0.033	1.02
ENSG00000168452	7.7e-09	1.86e-07	1.13	2.19	3.37e-14	1.35e-12	1.83	3.56	2.37e-18	8.49e-17	2.5	5.67	1.5e-08	3.29e-07	1.1	2.14	1.09e-13	4.3e-12	1.77	3.41	3.49e-17	9.1e-16	2.34	5.05	0.564	1	0.1	1.07	0.227	1	0.224	1.17	0.356	1	0.182	1.13
ENSG00000125968	3.83e-12	2.69e-10	-2.19	-4.58	3.24e-13	9.76e-12	-2.51	-5.69	8.17e-17	1.97e-15	-3.53	-11.6	1.28e-12	9.96e-11	-2.29	-4.89	6.97e-13	2.17e-11	-2.44	-5.41	7.6e-17	1.84e-15	-3.63	-12.4	0.471	1	-0.142	-1.1	0.461	1	-0.146	-1.11	0.148	1	-0.278	-1.21
ENSG00000164163	6.39e-09	1.58e-07	-0.79	-1.73	1.04e-14	4.86e-13	-1.3	-2.46	1.75e-17	5.01e-16	-1.59	-3.01	4.33e-09	1.11e-07	-0.802	-1.74	1.05e-13	4.19e-12	-1.2	-2.3	9.26e-17	2.18e-15	-1.51	-2.86	0.932	1	-0.00919	-1.01	0.493	1	-0.0739	-1.05	0.74	1	-0.0356	-1.02
ENSG00000111364	6.41e-10	2.16e-08	-0.729	-1.66	2.61e-13	8.08e-12	-0.987	-1.98	1.05e-17	3.2e-16	-1.37	-2.58	3.08e-10	1.12e-08	-0.749	-1.68	3.37e-13	1.15e-11	-0.981	-1.97	8.35e-18	2.6e-16	-1.38	-2.61	0.377	1	-0.0802	-1.06	0.366	1	-0.0826	-1.06	0.542	1	-0.0549	-1.04
ENSG00000178409	2.35e-09	6.66e-08	-0.775	-1.71	1.39e-15	8.6e-14	-1.41	-2.66	1.5e-14	2.14e-13	-1.34	-2.53	1.21e-10	4.92e-09	-0.877	-1.84	1.16e-15	8.73e-14	-1.43	-2.69	2.19e-15	3.72e-14	-1.46	-2.75	0.577	1	-0.0552	-1.04	0.738	1	-0.0336	-1.02	0.773	1	0.0293	1.02
ENSG00000106591	5.25e-12	3.53e-10	-0.606	-1.52	5.41e-15	2.77e-13	-0.764	-1.7	4.5e-17	1.16e-15	-0.884	-1.84	1.04e-12	8.23e-11	-0.641	-1.56	1.07e-13	4.25e-12	-0.694	-1.62	1.03e-15	1.86e-14	-0.804	-1.75	0.249	1	-0.0734	-1.05	0.0394	1	-0.133	-1.1	0.434	1	-0.0489	-1.03
ENSG00000107651	5.26e-06	5.71e-05	-0.413	-1.33	1.96e-11	3.71e-10	-0.736	-1.67	4.77e-20	2.77e-18	-1.42	-2.67	1.04e-06	1.34e-05	-0.452	-1.37	5.56e-11	1.03e-09	-0.71	-1.64	9.92e-19	4.18e-17	-1.3	-2.46	0.391	1	0.0677	1.05	0.389	1	-0.0686	-1.05	0.598	1	-0.0414	-1.03
ENSG00000136929	2.92e-08	6.02e-07	0.843	1.79	2.25e-11	4.19e-10	1.12	2.17	8.03e-20	4.37e-18	1.99	3.96	3.91e-08	7.69e-07	0.831	1.78	6.47e-12	1.54e-10	1.17	2.25	3.01e-20	1.96e-18	2.04	4.12	0.06	1	0.246	1.19	0.143	1	0.19	1.14	0.0512	1	0.255	1.19
ENSG00000101844	2.22e-07	3.53e-06	0.458	1.37	1.54e-08	1.5e-07	0.52	1.43	3.79e-20	2.28e-18	1.19	2.28	4.82e-07	6.89e-06	0.44	1.36	4.02e-08	3.82e-07	0.5	1.41	1.75e-19	9.18e-18	1.14	2.21	0.00818	1	0.212	1.16	0.231	1	-0.0949	-1.07	0.869	1	-0.0126	-1.01
ENSG00000084453	1.44e-08	3.27e-07	1.57	2.97	8.02e-11	1.32e-09	1.84	3.58	1.34e-18	5.18e-17	2.78	6.87	1.08e-08	2.45e-07	1.59	3	2.48e-11	5.08e-10	1.92	3.78	1.96e-18	7.47e-17	2.76	6.78	0.905	1	-0.0317	-1.02	0.712	1	0.0919	1.07	0.916	1	0.0236	1.02
ENSG00000148225	5.14e-07	7.37e-06	0.747	1.68	4.5e-14	1.73e-12	1.41	2.66	4.04e-18	1.36e-16	1.71	3.27	1.12e-09	3.41e-08	0.966	1.95	1.91e-13	7.11e-12	1.36	2.56	1.01e-18	4.23e-17	1.78	3.43	0.586	1	0.0753	1.05	0.0197	1	0.337	1.26	0.208	1	0.168	1.12
ENSG00000118513	4.91e-08	9.5e-07	-0.964	-1.95	1.96e-11	3.71e-10	-1.36	-2.56	7.93e-20	4.33e-18	-2.58	-5.96	6.87e-07	9.44e-06	-0.843	-1.79	5.03e-09	5.86e-08	-1.09	-2.12	2.27e-18	8.45e-17	-2.32	-4.98	0.621	1	0.0702	1.05	0.776	1	-0.041	-1.03	0.946	1	-0.00949	-1.01
ENSG00000177192	1.16e-10	5e-09	-0.986	-1.98	1.59e-13	5.25e-12	-1.28	-2.43	5.73e-18	1.87e-16	-1.85	-3.61	9.6e-11	4.07e-09	-0.992	-1.99	1.56e-12	4.41e-11	-1.18	-2.27	4.57e-17	1.17e-15	-1.73	-3.33	0.769	1	-0.0331	-1.02	0.284	1	-0.123	-1.09	0.358	1	-0.105	-1.08
ENSG00000134817	1.01e-06	1.33e-05	0.843	1.79	2.39e-14	9.92e-13	1.73	3.32	2.52e-19	1.19e-17	2.1	4.28	2.59e-06	2.97e-05	0.801	1.74	1.58e-14	7.83e-13	1.76	3.38	7.45e-17	1.81e-15	1.81	3.5	0.914	1	-0.0177	-1.01	0.0977	1	0.288	1.22	0.2	1	0.194	1.14
ENSG00000115525	8.56e-08	1.53e-06	0.856	1.81	5.16e-12	1.15e-10	1.28	2.43	3.44e-18	1.18e-16	1.82	3.52	4.75e-08	9.15e-07	0.876	1.84	5.35e-11	9.97e-10	1.19	2.28	1.99e-17	5.62e-16	1.74	3.34	0.592	1	-0.0795	-1.06	0.905	1	-0.0183	-1.01	0.354	1	-0.134	-1.1
ENSG00000115816	2.15e-10	8.44e-09	-0.843	-1.79	6.62e-14	2.47e-12	-1.13	-2.19	9.79e-17	2.31e-15	-1.39	-2.62	5.2e-11	2.44e-09	-0.889	-1.85	1.77e-13	6.65e-12	-1.1	-2.14	1.04e-16	2.4e-15	-1.39	-2.63	0.762	1	-0.0303	-1.02	0.326	1	-0.0985	-1.07	0.825	1	-0.0219	-1.02
ENSG00000120526	2.08e-09	6.02e-08	-0.849	-1.8	9.26e-14	3.26e-12	-1.25	-2.38	1.15e-18	4.52e-17	-1.78	-3.45	1.02e-09	3.12e-08	-0.874	-1.83	1.03e-12	3.07e-11	-1.15	-2.22	2.73e-17	7.35e-16	-1.62	-3.07	0.283	1	-0.119	-1.09	0.221	1	-0.135	-1.1	0.477	1	-0.0763	-1.05
ENSG00000114686	6.81e-06	7.11e-05	-0.463	-1.38	5.97e-14	2.24e-12	-1.02	-2.03	8.01e-19	3.32e-17	-1.46	-2.75	3.07e-06	3.45e-05	-0.485	-1.4	1.97e-13	7.31e-12	-0.985	-1.98	1.63e-18	6.41e-17	-1.43	-2.7	0.851	1	-0.0169	-1.01	0.179	1	-0.123	-1.09	0.526	1	-0.0572	-1.04
ENSG00000105176	6.34e-10	2.15e-08	-0.563	-1.48	4.45e-13	1.3e-11	-0.739	-1.67	1.38e-17	4.06e-16	-1.03	-2.04	9.37e-11	3.99e-09	-0.606	-1.52	3.51e-13	1.19e-11	-0.746	-1.68	1.23e-17	3.72e-16	-1.04	-2.05	0.507	1	-0.0467	-1.03	0.11	1	-0.114	-1.08	0.749	1	-0.0223	-1.02
ENSG00000180817	2.25e-06	2.7e-05	-0.321	-1.25	5.7e-15	2.87e-13	-0.708	-1.63	1.41e-18	5.41e-17	-0.903	-1.87	1.91e-07	3.03e-06	-0.365	-1.29	8.83e-15	4.74e-13	-0.699	-1.62	7.5e-18	2.36e-16	-0.862	-1.82	0.414	1	-0.0482	-1.03	0.0673	1	-0.11	-1.08	0.262	1	-0.0657	-1.05
ENSG00000152102	2.14e-07	3.42e-06	-0.345	-1.27	1.91e-14	8.2e-13	-0.648	-1.57	2.29e-16	4.95e-15	-0.752	-1.68	1.13e-08	2.55e-07	-0.395	-1.32	2.74e-15	1.79e-13	-0.69	-1.61	3.69e-18	1.28e-16	-0.854	-1.81	0.481	1	-0.0396	-1.03	0.141	1	-0.0835	-1.06	0.697	1	-0.0219	-1.02
ENSG00000213782	2.48e-09	6.94e-08	-0.595	-1.51	8.06e-13	2.21e-11	-0.816	-1.76	5.23e-19	2.29e-17	-1.31	-2.47	7.94e-10	2.51e-08	-0.623	-1.54	5.46e-14	2.31e-12	-0.897	-1.86	5.78e-18	1.88e-16	-1.22	-2.33	0.18	1	-0.106	-1.08	0.022	1	-0.186	-1.14	0.221	1	-0.0968	-1.07
ENSG00000175110	5.89e-06	6.29e-05	-0.35	-1.27	2.21e-12	5.44e-11	-0.673	-1.59	2.07e-18	7.55e-17	-1.04	-2.05	3.79e-07	5.58e-06	-0.407	-1.33	8.65e-13	2.61e-11	-0.696	-1.62	4.56e-18	1.54e-16	-1.02	-2.02	0.822	1	0.0152	1.01	0.891	1	0.00925	1.01	0.977	1	-0.00189	-1
ENSG00000065548	1.09e-10	4.8e-09	-0.553	-1.47	1.73e-15	1.03e-13	-0.809	-1.75	1.41e-16	3.18e-15	-0.87	-1.83	8.06e-11	3.5e-09	-0.559	-1.47	5.29e-15	3.09e-13	-0.782	-1.72	1.02e-15	1.85e-14	-0.82	-1.77	0.671	1	-0.0274	-1.02	0.119	1	-0.102	-1.07	0.293	1	-0.0678	-1.05
ENSG00000073060	1.57e-09	4.73e-08	-0.904	-1.87	9.36e-12	1.92e-10	-1.11	-2.17	3.53e-19	1.6e-17	-1.92	-3.8	2.06e-08	4.36e-07	-0.806	-1.75	1.31e-09	1.74e-08	-0.919	-1.89	4.74e-18	1.59e-16	-1.78	-3.43	0.632	1	0.0551	1.04	0.661	1	-0.0506	-1.04	0.646	1	-0.0515	-1.04
ENSG00000138442	2.21e-08	4.72e-07	-0.63	-1.55	3.17e-13	9.61e-12	-0.968	-1.96	3.49e-18	1.19e-16	-1.4	-2.63	1.5e-08	3.28e-07	-0.64	-1.56	1.11e-12	3.28e-11	-0.928	-1.9	1.25e-17	3.76e-16	-1.35	-2.55	0.849	1	-0.0173	-1.01	0.388	1	-0.0782	-1.06	0.92	1	-0.00898	-1.01
ENSG00000104112	1.04e-08	2.43e-07	-0.868	-1.83	2.06e-13	6.58e-12	-1.35	-2.54	1.8e-21	1.88e-19	-2.56	-5.89	7.11e-08	1.32e-06	-0.793	-1.73	2.31e-13	8.4e-12	-1.34	-2.54	2.68e-20	1.78e-18	-2.34	-5.07	0.00114	0.674	-0.423	-1.34	8.31e-07	0.00503	-0.717	-1.64	9.81e-06	0.119	-0.622	-1.54
ENSG00000099864	1.94e-07	3.12e-06	1.23	2.34	2.86e-14	1.17e-12	2.1	4.28	3.86e-18	1.3e-16	2.11	4.3	3.3e-08	6.65e-07	1.32	2.5	1.07e-13	4.25e-12	2.02	4.07	2.9e-17	7.76e-16	2	4	0.569	1	0.128	1.09	0.13	1	0.328	1.26	0.644	1	0.0769	1.05
ENSG00000089053	2.12e-07	3.38e-06	-0.255	-1.19	4.07e-15	2.15e-13	-0.499	-1.41	7.21e-18	2.29e-16	-0.6	-1.52	1.18e-07	2.02e-06	-0.262	-1.2	1.39e-14	6.94e-13	-0.481	-1.4	1.91e-17	5.46e-16	-0.584	-1.5	0.742	1	0.0136	1.01	0.121	1	-0.065	-1.05	0.238	1	-0.0485	-1.03
ENSG00000174437	1.25e-09	3.89e-08	-0.555	-1.47	9.7e-14	3.4e-12	-0.789	-1.73	2.08e-18	7.55e-17	-1.1	-2.14	1.58e-09	4.61e-08	-0.549	-1.46	1.7e-13	6.42e-12	-0.776	-1.71	7.56e-18	2.37e-16	-1.06	-2.09	0.401	1	-0.0601	-1.04	0.0581	1	-0.139	-1.1	0.231	1	-0.086	-1.06
ENSG00000108799	8.7e-07	1.17e-05	0.555	1.47	1.28e-08	1.27e-07	0.687	1.61	9.94e-20	5.25e-18	1.53	2.89	1.09e-06	1.39e-05	0.548	1.46	2.63e-09	3.27e-08	0.734	1.66	1.59e-19	8.47e-18	1.52	2.86	0.746	1	0.0326	1.02	0.907	1	0.0119	1.01	0.845	1	-0.0196	-1.01
ENSG00000101608	1.89e-11	1.08e-09	-0.82	-1.77	8.09e-15	3.9e-13	-1.08	-2.11	6.7e-16	1.29e-14	-1.14	-2.2	1.17e-11	6.57e-10	-0.834	-1.78	2.64e-13	9.4e-12	-0.961	-1.95	4.96e-16	9.73e-15	-1.15	-2.22	0.507	1	-0.0591	-1.04	0.643	1	-0.0412	-1.03	0.459	1	-0.0643	-1.05
ENSG00000182831	2.85e-08	5.91e-07	-0.497	-1.41	1.55e-11	3.02e-10	-0.678	-1.6	1.35e-19	6.88e-18	-1.22	-2.32	7.44e-08	1.37e-06	-0.475	-1.39	9.85e-12	2.24e-10	-0.691	-1.61	1.99e-18	7.57e-17	-1.13	-2.18	0.52	1	-0.0471	-1.03	0.366	1	-0.0664	-1.05	0.458	1	-0.0537	-1.04
ENSG00000274675	6.06e-10	2.06e-08	-0.811	-1.75	3.16e-14	1.28e-12	-1.19	-2.28	3.53e-17	9.38e-16	-1.49	-2.82	7.53e-11	3.29e-09	-0.88	-1.84	6.13e-13	1.94e-11	-1.07	-2.1	2.7e-16	5.6e-15	-1.4	-2.65	0.61	1	-0.0507	-1.04	0.198	1	-0.13	-1.09	0.936	1	0.00791	1.01
ENSG00000171316	2.51e-10	9.62e-09	-0.726	-1.65	2.1e-13	6.71e-12	-0.953	-1.94	6.4e-17	1.58e-15	-1.2	-2.29	1.76e-10	6.84e-09	-0.735	-1.66	1.5e-11	3.28e-10	-0.82	-1.77	8.5e-17	2.03e-15	-1.19	-2.29	0.798	1	0.0221	1.02	0.982	1	0.00197	1	0.811	1	-0.0201	-1.01
ENSG00000101407	6.74e-10	2.26e-08	-0.444	-1.36	3.37e-15	1.86e-13	-0.688	-1.61	1.13e-15	2.08e-14	-0.701	-1.63	6.02e-11	2.74e-09	-0.487	-1.4	5.35e-14	2.27e-12	-0.631	-1.55	1.18e-16	2.72e-15	-0.754	-1.69	0.401	1	-0.047	-1.03	0.542	1	-0.0342	-1.02	0.525	1	-0.035	-1.02
ENSG00000177469	2.86e-05	0.000247	-0.461	-1.38	1.64e-07	1.29e-06	-0.624	-1.54	2.54e-19	1.2e-17	-1.61	-3.06	2.34e-06	2.72e-05	-0.538	-1.45	3.02e-07	2.37e-06	-0.606	-1.52	1.43e-19	7.67e-18	-1.64	-3.13	0.232	1	0.118	1.09	0.0543	1	0.192	1.14	0.742	1	0.0315	1.02
ENSG00000050426	2.18e-06	2.62e-05	0.263	1.2	2.44e-09	2.86e-08	0.362	1.29	3.86e-19	1.74e-17	0.734	1.66	5.05e-07	7.18e-06	0.284	1.22	1.82e-10	2.97e-09	0.401	1.32	3.85e-20	2.44e-18	0.783	1.72	0.331	1	0.0481	1.03	0.0795	1	0.0875	1.06	0.803	1	-0.012	-1.01
ENSG00000108651	2.39e-09	6.73e-08	-0.699	-1.62	6.57e-14	2.45e-12	-1.03	-2.04	3.51e-18	1.2e-16	-1.4	-2.65	7.23e-10	2.31e-08	-0.733	-1.66	5.38e-13	1.72e-11	-0.962	-1.95	1.53e-17	4.5e-16	-1.35	-2.54	0.323	1	-0.0911	-1.07	0.173	1	-0.126	-1.09	0.303	1	-0.0939	-1.07
ENSG00000108797	8.87e-10	2.89e-08	1.2	2.29	3.01e-16	2.51e-14	1.95	3.85	1.12e-15	2.04e-14	1.86	3.62	1.02e-09	3.12e-08	1.19	2.28	7.85e-15	4.28e-13	1.78	3.44	2.27e-14	3.11e-13	1.71	3.27	0.171	1	0.234	1.18	0.818	1	0.0403	1.03	0.752	1	0.0547	1.04
ENSG00000162889	3.07e-15	5.77e-13	-0.785	-1.72	6.65e-14	2.48e-12	-0.718	-1.64	1.32e-09	8.24e-09	-0.494	-1.41	3.76e-16	9.21e-14	-0.837	-1.79	5.4e-11	1e-09	-0.568	-1.48	5.18e-11	4e-10	-0.563	-1.48	0.234	1	0.076	1.05	0.428	1	0.0508	1.04	0.842	1	-0.0126	-1.01
ENSG00000131871	4.44e-08	8.71e-07	-0.48	-1.39	5.25e-13	1.51e-11	-0.763	-1.7	8.8e-19	3.6e-17	-1.19	-2.28	1.16e-10	4.75e-09	-0.617	-1.53	1.49e-13	5.69e-12	-0.8	-1.74	1.18e-18	4.81e-17	-1.18	-2.27	0.0724	1	-0.132	-1.1	0.017	1	-0.179	-1.13	0.0886	1	-0.125	-1.09
ENSG00000205542	0.0197	0.0621	-0.231	-1.17	1.36e-08	1.35e-07	-0.682	-1.6	4.81e-21	4.21e-19	-1.76	-3.38	0.00951	0.0343	-0.258	-1.2	1.32e-08	1.4e-07	-0.684	-1.61	1.34e-20	9.79e-19	-1.71	-3.27	0.836	1	-0.0198	-1.01	0.514	1	-0.0628	-1.04	0.529	1	-0.0592	-1.04
ENSG00000130309	1.11e-09	3.49e-08	-0.594	-1.51	2.19e-13	6.95e-12	-0.82	-1.77	2.79e-17	7.64e-16	-1.09	-2.12	7.84e-10	2.48e-08	-0.602	-1.52	5.3e-13	1.7e-11	-0.797	-1.74	3.08e-18	1.09e-16	-1.16	-2.24	0.485	1	-0.0531	-1.04	0.437	1	-0.0593	-1.04	0.181	1	-0.102	-1.07
ENSG00000100941	2.3e-11	1.28e-09	-0.577	-1.49	4.2e-16	3.23e-14	-0.833	-1.78	1.67e-14	2.36e-13	-0.732	-1.66	1.2e-11	6.69e-10	-0.59	-1.51	7.43e-16	6.12e-14	-0.819	-1.76	4.01e-14	5.26e-13	-0.713	-1.64	0.103	1	-0.105	-1.08	0.595	1	-0.0338	-1.02	0.451	1	-0.0473	-1.03
ENSG00000120053	0.00242	0.0111	-0.246	-1.19	2.39e-12	5.81e-11	-0.767	-1.7	1.19e-20	8.63e-19	-1.37	-2.58	0.00569	0.0223	-0.222	-1.17	4.6e-12	1.13e-10	-0.751	-1.68	6.75e-19	2.96e-17	-1.22	-2.32	0.866	1	0.013	1.01	0.117	1	-0.123	-1.09	0.337	1	-0.072	-1.05
ENSG00000122644	2.75e-11	1.49e-09	-1.03	-2.04	1.65e-14	7.18e-13	-1.34	-2.54	5.35e-17	1.34e-15	-1.59	-3.01	5.85e-11	2.69e-09	-0.997	-2	3.79e-13	1.27e-11	-1.21	-2.31	4.77e-16	9.39e-15	-1.49	-2.8	0.375	1	-0.0996	-1.07	0.19	1	-0.148	-1.11	0.552	1	-0.065	-1.05
ENSG00000104660	1.78e-09	5.3e-08	-0.501	-1.42	7.17e-14	2.63e-12	-0.733	-1.66	5.92e-17	1.47e-15	-0.902	-1.87	2.27e-10	8.5e-09	-0.544	-1.46	1.61e-14	7.95e-13	-0.772	-1.71	2e-17	5.65e-16	-0.936	-1.91	0.582	1	-0.036	-1.03	0.0368	1	-0.14	-1.1	0.388	1	-0.0553	-1.04
ENSG00000131171	0.00016	0.0011	0.31	1.24	7.21e-10	9.61e-09	0.591	1.51	1.59e-21	1.71e-19	1.31	2.48	8.28e-05	0.000612	0.325	1.25	5.54e-11	1.03e-09	0.651	1.57	1.49e-20	1.07e-18	1.24	2.36	0.291	1	0.0822	1.06	0.437	1	0.0604	1.04	0.00177	1	0.249	1.19
ENSG00000144233	2.59e-10	9.87e-09	-0.551	-1.47	8.84e-13	2.41e-11	-0.691	-1.61	5.73e-17	1.42e-15	-0.957	-1.94	9.89e-11	4.17e-09	-0.571	-1.49	9.5e-11	1.65e-09	-0.584	-1.5	7.93e-18	2.48e-16	-1.03	-2.04	0.67	1	0.0281	1.02	0.12	1	-0.106	-1.08	0.865	1	-0.0113	-1.01
ENSG00000100354	2.31e-14	3.24e-12	0.782	1.72	2.08e-14	8.84e-13	0.795	1.74	3.79e-12	3.5e-11	0.658	1.58	7.38e-14	8.55e-12	0.754	1.69	4.89e-14	2.11e-12	0.775	1.71	2.6e-12	2.47e-11	0.668	1.59	0.295	1	0.0759	1.05	0.415	1	0.0595	1.04	0.0912	1	-0.123	-1.09
ENSG00000249693	2.81e-09	7.71e-08	1.43	2.7	9.76e-12	2e-10	1.7	3.25	1.88e-19	9.22e-18	2.51	5.69	1.8e-06	2.15e-05	1.08	2.11	1.19e-09	1.59e-08	1.45	2.73	2.59e-16	5.4e-15	2.09	4.26	0.915	1	0.0239	1.02	0.799	1	0.0543	1.04	0.519	1	-0.126	-1.09
ENSG00000186416	5e-08	9.65e-07	-0.514	-1.43	2.9e-13	8.85e-12	-0.825	-1.77	1.94e-17	5.52e-16	-1.13	-2.18	1.02e-07	1.78e-06	-0.496	-1.41	4.95e-13	1.6e-11	-0.812	-1.76	5.06e-17	1.28e-15	-1.1	-2.14	0.324	1	0.0761	1.05	0.947	1	0.00505	1	0.613	1	-0.0385	-1.03
ENSG00000160746	1.99e-10	7.89e-09	0.558	1.47	8.48e-17	8.67e-15	0.899	1.87	4.21e-15	6.79e-14	0.783	1.72	1.43e-08	3.15e-07	0.47	1.39	1.48e-16	1.63e-14	0.887	1.85	7.27e-16	1.37e-14	0.827	1.77	0.164	1	0.0974	1.07	0.0586	1	0.134	1.1	0.202	1	0.087	1.06
ENSG00000144355	0.000527	0.00307	-0.445	-1.36	8.57e-12	1.78e-10	-1.23	-2.35	9.53e-19	3.84e-17	-2.28	-4.86	6.57e-05	0.0005	-0.527	-1.44	9.74e-10	1.33e-08	-1.01	-2.01	2.61e-18	9.51e-17	-2.21	-4.64	0.312	1	0.118	1.09	0.141	1	0.175	1.13	0.809	1	0.0279	1.02
ENSG00000134627	1.39e-05	0.000132	-0.613	-1.53	5.14e-14	1.95e-12	-1.5	-2.82	5.88e-19	2.55e-17	-2.36	-5.15	2.24e-05	0.000195	-0.592	-1.51	6.53e-13	2.05e-11	-1.36	-2.57	2.96e-18	1.06e-16	-2.24	-4.71	0.939	1	-0.00937	-1.01	0.0662	1	-0.229	-1.17	0.483	1	-0.0844	-1.06
ENSG00000126602	1.57e-05	0.000147	-0.367	-1.29	1.66e-13	5.4e-12	-0.822	-1.77	7.93e-19	3.3e-17	-1.19	-2.28	8.6e-06	8.48e-05	-0.381	-1.3	1.37e-12	3.93e-11	-0.766	-1.7	6.19e-19	2.75e-17	-1.2	-2.3	0.717	1	-0.0273	-1.02	0.342	1	-0.0722	-1.05	0.248	1	-0.0871	-1.06
ENSG00000160111	7.3e-12	4.68e-10	1.44	2.71	5.57e-15	2.83e-13	1.84	3.59	3.82e-15	6.22e-14	1.73	3.31	1.39e-11	7.61e-10	1.41	2.65	2.87e-15	1.86e-13	1.88	3.69	3.19e-15	5.25e-14	1.74	3.35	0.0596	1	0.33	1.26	0.171	1	0.245	1.18	0.357	1	0.152	1.11
ENSG00000188747	3.33e-06	3.8e-05	1.66	3.16	1.9e-11	3.62e-10	2.83	7.09	1.56e-18	5.9e-17	3.77	13.6	3.91e-05	0.000316	1.44	2.72	1.8e-11	3.84e-10	2.83	7.13	2.19e-19	1.11e-17	3.97	15.6	0.983	1	0.00788	1.01	0.303	1	0.385	1.31	0.194	1	0.403	1.32
ENSG00000184451	1.72e-11	9.89e-10	1.31	2.48	1.1e-15	7.14e-14	1.74	3.34	2.2e-14	3.04e-13	1.5	2.83	3.36e-10	1.21e-08	1.18	2.27	9.13e-16	7.23e-14	1.75	3.37	3.33e-14	4.43e-13	1.49	2.8	0.169	1	0.225	1.17	0.427	1	0.127	1.09	0.695	1	0.0587	1.04
ENSG00000127080	1.48e-08	3.35e-07	-0.519	-1.43	3.31e-12	7.77e-11	-0.747	-1.68	1.01e-18	4.07e-17	-1.23	-2.35	2.93e-09	7.8e-08	-0.556	-1.47	6.83e-12	1.62e-10	-0.731	-1.66	2.41e-19	1.2e-17	-1.3	-2.47	0.557	1	-0.0432	-1.03	0.146	1	-0.11	-1.08	0.0285	1	-0.166	-1.12
ENSG00000115241	1.04e-09	3.31e-08	-0.489	-1.4	7.31e-14	2.67e-12	-0.695	-1.62	1.38e-16	3.12e-15	-0.843	-1.79	1.97e-10	7.56e-09	-0.522	-1.44	2.52e-13	9.09e-12	-0.668	-1.59	3.36e-17	8.83e-16	-0.882	-1.84	0.52	1	-0.0403	-1.03	0.229	1	-0.0759	-1.05	0.63	1	-0.0299	-1.02
ENSG00000159063	9.69e-06	9.67e-05	-0.399	-1.32	1.25e-12	3.31e-11	-0.815	-1.76	1.05e-18	4.19e-17	-1.28	-2.42	2.44e-05	0.00021	-0.375	-1.3	1.45e-11	3.18e-10	-0.747	-1.68	1.03e-18	4.28e-17	-1.28	-2.43	0.924	1	-0.00753	-1.01	0.592	1	-0.0426	-1.03	0.811	1	-0.0187	-1.01
ENSG00000233593	6.63e-07	9.21e-06	0.543	1.46	1.13e-13	3.88e-12	0.968	1.96	2.42e-20	1.57e-18	1.41	2.65	7.41e-06	7.44e-05	0.476	1.39	9.05e-11	1.58e-09	0.779	1.72	1.06e-18	4.38e-17	1.28	2.43	0.797	1	0.0257	1.02	0.477	1	0.0693	1.05	0.00239	1	0.288	1.22
ENSG00000233822	3.39e-05	0.000286	0.346	1.27	2.91e-09	3.35e-08	0.571	1.49	3.11e-18	1.07e-16	1.04	2.06	1.11e-05	0.000106	0.37	1.29	2.57e-11	5.22e-10	0.682	1.6	2.43e-20	1.64e-18	1.19	2.29	0.731	1	-0.0269	-1.02	0.116	1	0.127	1.09	0.925	1	-0.00707	-1
ENSG00000104419	7.36e-08	1.35e-06	1.62	3.08	1.07e-10	1.71e-09	2.1	4.29	8.26e-19	3.4e-17	3.32	10	2.75e-07	4.19e-06	1.53	2.89	2.29e-10	3.65e-09	2.05	4.15	3.62e-18	1.25e-16	3.21	9.24	0.645	1	0.134	1.1	0.77	1	0.0856	1.06	0.686	1	-0.112	-1.08
ENSG00000102181	4.67e-09	1.2e-07	0.502	1.42	4.55e-14	1.75e-12	0.758	1.69	2.51e-19	1.19e-17	1.05	2.08	1.1e-08	2.5e-07	0.484	1.4	1.06e-13	4.23e-12	0.739	1.67	6.19e-17	1.54e-15	0.908	1.88	0.0512	1	0.141	1.1	0.0983	1	0.119	1.09	0.0542	1	0.136	1.1
ENSG00000241258	4.06e-14	5.32e-12	-0.797	-1.74	1.63e-14	7.16e-13	-0.836	-1.78	1.02e-13	1.24e-12	-0.782	-1.72	4.48e-14	5.48e-12	-0.793	-1.73	2.42e-14	1.13e-12	-0.827	-1.77	6.5e-15	9.89e-14	-0.861	-1.82	0.165	1	-0.0985	-1.07	0.178	1	-0.0962	-1.07	0.152	1	-0.102	-1.07
ENSG00000161956	1.34e-09	4.12e-08	-0.715	-1.64	2.59e-13	8.04e-12	-0.993	-1.99	5.56e-17	1.39e-15	-1.31	-2.48	3.33e-10	1.2e-08	-0.755	-1.69	6.71e-13	2.1e-11	-0.963	-1.95	3.57e-18	1.24e-16	-1.44	-2.71	0.354	1	-0.0851	-1.06	0.333	1	-0.0892	-1.06	0.204	1	-0.117	-1.08
ENSG00000223855	1.45e-07	2.44e-06	1.86	3.63	9.98e-12	2.03e-10	2.6	6.05	1.09e-18	4.33e-17	3.83	14.2	3.64e-08	7.23e-07	1.97	3.91	6.86e-11	1.24e-09	2.44	5.44	3.35e-18	1.17e-16	3.73	13.3	0.929	1	0.0314	1.02	0.159	1	0.466	1.38	0.401	1	0.266	1.2
ENSG00000165516	3.38e-12	2.41e-10	0.791	1.73	1.55e-12	4.01e-11	0.811	1.75	5.71e-16	1.12e-14	1	2	1.72e-12	1.26e-10	0.808	1.75	3.51e-13	1.19e-11	0.853	1.81	2.33e-17	6.42e-16	1.1	2.14	0.0797	1	0.155	1.11	0.157	1	0.124	1.09	0.334	1	0.0808	1.06
ENSG00000184557	1.01e-11	6.19e-10	-2.6	-6.05	1.09e-12	2.93e-11	-2.96	-7.8	2.84e-16	5.96e-15	-3.66	-12.6	1.01e-11	5.75e-10	-2.57	-5.93	1.65e-12	4.64e-11	-2.93	-7.65	5.07e-16	9.91e-15	-3.62	-12.3	0.773	1	0.0601	1.04	0.553	1	-0.125	-1.09	0.249	1	-0.211	-1.16
ENSG00000154945	1.23e-10	5.25e-09	-0.519	-1.43	3.31e-16	2.68e-14	-0.816	-1.76	1.08e-15	1.99e-14	-0.791	-1.73	2.02e-10	7.71e-09	-0.509	-1.42	1.33e-14	6.71e-13	-0.727	-1.65	7.22e-16	1.36e-14	-0.805	-1.75	0.286	1	-0.0653	-1.05	0.118	1	-0.0972	-1.07	0.206	1	-0.0783	-1.06
ENSG00000156030	3.19e-12	2.29e-10	-0.914	-1.88	1.58e-11	3.07e-10	-0.882	-1.84	4.85e-16	9.69e-15	-1.24	-2.36	3.44e-11	1.7e-09	-0.833	-1.78	2.6e-09	3.24e-08	-0.719	-1.65	9.14e-16	1.67e-14	-1.22	-2.33	0.288	1	0.0967	1.07	0.269	1	0.102	1.07	0.998	1	-0.00028	-1
ENSG00000277053	9.19e-10	2.97e-08	1.22	2.33	2.77e-13	8.49e-12	1.61	3.05	1.02e-17	3.13e-16	2.04	4.11	1.91e-09	5.39e-08	1.19	2.28	4.65e-13	1.51e-11	1.58	3	7.44e-17	1.81e-15	1.93	3.82	0.252	1	0.193	1.14	0.606	1	0.0856	1.06	0.323	1	0.153	1.11
ENSG00000102409	1.62e-10	6.67e-09	-0.681	-1.6	3.5e-12	8.14e-11	-0.787	-1.73	1.42e-13	1.69e-12	-0.882	-1.84	1.59e-11	8.55e-10	-0.742	-1.67	2.57e-10	4.03e-09	-0.671	-1.59	8.95e-14	1.11e-12	-0.898	-1.86	0.0133	1	0.205	1.15	0.0838	1	0.14	1.1	0.124	1	0.124	1.09
ENSG00000260592	0.000272	0.00174	0.986	1.98	2.21e-11	4.13e-10	2.11	4.31	5.1e-19	2.24e-17	3.35	10.2	0.000153	0.00104	1.03	2.04	3.19e-10	4.92e-09	1.93	3.81	3.07e-19	1.49e-17	3.4	10.5	0.491	1	-0.199	-1.15	0.935	1	0.0228	1.02	0.583	1	0.147	1.11
ENSG00000115306	1.64e-09	4.94e-08	-1.13	-2.18	8.99e-12	1.86e-10	-1.39	-2.62	6.16e-19	2.66e-17	-2.42	-5.35	6.43e-09	1.56e-07	-1.06	-2.08	5.69e-10	8.26e-09	-1.18	-2.27	2.16e-17	6.04e-16	-2.16	-4.46	0.559	1	0.083	1.06	0.661	1	-0.0627	-1.04	0.344	1	-0.133	-1.1
ENSG00000123643	3.01e-07	4.59e-06	0.532	1.45	1.4e-11	2.76e-10	0.82	1.77	2.44e-19	1.16e-17	1.38	2.6	2.32e-06	2.69e-05	0.479	1.39	7.43e-11	1.33e-09	0.775	1.71	2.22e-17	6.17e-16	1.23	2.34	0.704	1	-0.0352	-1.02	0.544	1	0.0575	1.04	0.972	1	-0.00326	-1
ENSG00000256269	0.00457	0.0189	0.361	1.28	3.19e-10	4.64e-09	0.978	1.97	1.87e-20	1.27e-18	2	4.01	0.0158	0.0516	0.303	1.23	8.28e-10	1.15e-08	0.944	1.92	3.8e-19	1.8e-17	1.85	3.62	0.6	1	0.0649	1.05	0.902	1	0.0153	1.01	0.883	1	0.0184	1.01
ENSG00000272153	0.000234	0.00153	0.67	1.59	1.88e-13	6.06e-12	1.68	3.2	3.08e-20	1.91e-18	2.39	5.23	0.00329	0.0142	0.523	1.44	2.25e-12	6.04e-11	1.56	2.95	2.38e-17	6.54e-16	2.03	4.07	0.105	1	0.293	1.23	0.0704	1	0.329	1.26	0.526	1	0.108	1.08
ENSG00000167552	5.26e-07	7.52e-06	0.825	1.77	1.53e-13	5.09e-12	1.5	2.82	1.07e-16	2.5e-15	1.81	3.51	2.59e-07	3.97e-06	0.853	1.81	1.05e-14	5.47e-13	1.62	3.08	8.78e-17	2.09e-15	1.83	3.55	0.893	1	0.0202	1.01	0.83	1	0.0331	1.02	0.776	1	0.0429	1.03
ENSG00000213341	4.67e-09	1.2e-07	-0.605	-1.52	7.32e-14	2.68e-12	-0.924	-1.9	5.55e-18	1.82e-16	-1.25	-2.38	3.83e-09	9.98e-08	-0.609	-1.53	4.72e-12	1.16e-10	-0.8	-1.74	7.54e-18	2.37e-16	-1.24	-2.37	0.54	1	-0.05	-1.04	0.104	1	-0.135	-1.1	0.3	1	-0.084	-1.06
ENSG00000084731	1.31e-15	2.75e-13	1.26	2.39	3.11e-16	2.55e-14	1.33	2.52	1.04e-09	6.55e-09	0.756	1.69	7.01e-15	1.14e-12	1.2	2.29	1.36e-16	1.51e-14	1.37	2.58	7.39e-11	5.57e-10	0.836	1.78	0.0956	1	0.19	1.14	0.0221	1	0.265	1.2	0.207	1	0.131	1.09
ENSG00000136933	3.53e-08	7.14e-07	-0.734	-1.66	7.66e-13	2.12e-11	-1.14	-2.21	1.77e-18	6.57e-17	-1.79	-3.46	4.63e-09	1.17e-07	-0.803	-1.74	3.17e-13	1.09e-11	-1.18	-2.27	4.83e-18	1.62e-16	-1.74	-3.35	0.3	1	-0.112	-1.08	0.216	1	-0.134	-1.1	0.115	1	-0.17	-1.13
ENSG00000134453	9.21e-10	2.97e-08	-0.415	-1.33	1.15e-14	5.31e-13	-0.623	-1.54	1.15e-15	2.1e-14	-0.67	-1.59	5.87e-10	1.94e-08	-0.422	-1.34	1.85e-14	8.9e-13	-0.615	-1.53	1.99e-17	5.62e-16	-0.761	-1.69	0.318	1	-0.0531	-1.04	0.202	1	-0.0683	-1.05	0.259	1	-0.0601	-1.04
ENSG00000135624	0.0018	0.00866	-0.219	-1.16	2.09e-11	3.93e-10	-0.605	-1.52	1.03e-19	5.4e-18	-1.1	-2.15	0.000151	0.00103	-0.274	-1.21	3.01e-12	7.76e-11	-0.649	-1.57	1.65e-20	1.16e-18	-1.17	-2.24	0.358	1	-0.0612	-1.04	0.0778	1	-0.119	-1.09	0.0691	1	-0.122	-1.09
ENSG00000181915	3.89e-09	1.02e-07	-0.513	-1.43	6.26e-13	1.76e-11	-0.725	-1.65	6.29e-17	1.55e-15	-0.975	-1.97	9.84e-09	2.27e-07	-0.491	-1.41	2.37e-12	6.33e-11	-0.694	-1.62	6.86e-17	1.68e-15	-0.979	-1.97	0.227	1	0.0831	1.06	0.222	1	-0.0849	-1.06	0.966	1	0.00292	1
ENSG00000123297	5.93e-06	6.32e-05	-0.425	-1.34	1.65e-11	3.18e-10	-0.766	-1.7	1.28e-18	5e-17	-1.33	-2.51	7.25e-07	9.85e-06	-0.478	-1.39	1.15e-11	2.56e-10	-0.778	-1.71	7.29e-20	4.34e-18	-1.46	-2.76	0.906	1	-0.00965	-1.01	0.0857	1	-0.144	-1.1	0.299	1	-0.0856	-1.06
ENSG00000151465	3.5e-05	0.000294	-0.342	-1.27	6.57e-12	1.42e-10	-0.709	-1.63	6.57e-19	2.82e-17	-1.19	-2.28	4.67e-06	4.96e-05	-0.389	-1.31	3.02e-12	7.77e-11	-0.73	-1.66	6.52e-20	3.9e-18	-1.27	-2.42	0.171	1	-0.103	-1.07	0.0656	1	-0.14	-1.1	0.323	1	-0.0732	-1.05
ENSG00000104783	5.55e-10	1.9e-08	1.42	2.68	2.79e-14	1.15e-12	1.86	3.62	1.27e-17	3.77e-16	2.13	4.39	4.66e-09	1.18e-07	1.31	2.48	2.25e-13	8.21e-12	1.75	3.35	2.84e-16	5.86e-15	1.96	3.9	0.441	1	0.153	1.11	0.163	1	0.257	1.19	0.227	1	0.202	1.15
ENSG00000165526	4.56e-14	5.88e-12	-0.67	-1.59	1.56e-14	6.91e-13	-0.706	-1.63	1.96e-14	2.72e-13	-0.696	-1.62	2.63e-15	5.1e-13	-0.734	-1.66	1.09e-12	3.21e-11	-0.613	-1.53	1.81e-12	1.77e-11	-0.599	-1.51	0.225	1	-0.0727	-1.05	0.34	1	-0.0575	-1.04	0.4	1	-0.0502	-1.04
ENSG00000206172	0.00149	0.00738	0.494	1.41	2.97e-09	3.41e-08	1.08	2.11	1.47e-21	1.61e-19	2.55	5.84	0.025	0.0746	0.339	1.26	2.19e-07	1.77e-06	0.894	1.86	1.2e-19	6.59e-18	2.28	4.84	0.65	1	0.0678	1.05	0.427	1	0.119	1.09	0.351	1	0.139	1.1
ENSG00000067836	1.23e-13	1.37e-11	0.985	1.98	3.99e-18	6.67e-16	1.34	2.53	2.85e-11	2.32e-10	0.796	1.74	6.16e-12	3.83e-10	0.867	1.82	1.61e-16	1.75e-14	1.21	2.32	4.55e-09	2.58e-08	0.661	1.58	0.258	1	0.112	1.08	0.111	1	0.159	1.12	0.593	1	0.0503	1.04
ENSG00000101773	2.42e-08	5.12e-07	-0.575	-1.49	6.41e-16	4.58e-14	-1.11	-2.16	5.52e-14	7.07e-13	-0.946	-1.93	4.55e-09	1.15e-07	-0.619	-1.54	3.24e-15	2.05e-13	-1.06	-2.08	7.64e-15	1.15e-13	-1.02	-2.02	0.948	1	0.00542	1	0.428	1	-0.0667	-1.05	0.414	1	0.0671	1.05
ENSG00000232859	3.97e-07	5.91e-06	1.1	2.15	6.95e-13	1.94e-11	1.81	3.5	1.33e-18	5.14e-17	2.56	5.9	3.04e-08	6.21e-07	1.23	2.35	4.41e-12	1.08e-10	1.71	3.28	2.25e-18	8.38e-17	2.53	5.79	0.619	1	0.104	1.07	0.324	1	0.203	1.15	0.0212	1	0.469	1.38
ENSG00000241015	1.65e-11	9.58e-10	-0.666	-1.59	2.2e-13	6.99e-12	-0.801	-1.74	5.22e-16	1.04e-14	-0.991	-1.99	1.45e-11	7.9e-10	-0.668	-1.59	2.44e-12	6.46e-11	-0.738	-1.67	1.06e-17	3.24e-16	-1.14	-2.2	0.0724	1	-0.131	-1.1	0.0485	1	-0.147	-1.11	0.64	1	-0.0337	-1.02
ENSG00000171861	1.71e-09	5.11e-08	-0.616	-1.53	3.45e-13	1.03e-11	-0.858	-1.81	8.65e-18	2.7e-16	-1.24	-2.36	2.11e-09	5.91e-08	-0.609	-1.53	1.18e-13	4.63e-12	-0.894	-1.86	9.58e-18	2.94e-16	-1.24	-2.36	0.313	1	-0.0804	-1.06	0.0912	1	-0.136	-1.1	0.108	1	-0.128	-1.09
ENSG00000179010	0.0186	0.0596	-0.125	-1.09	1.25e-09	1.57e-08	-0.402	-1.32	2.89e-20	1.82e-18	-0.885	-1.85	0.000385	0.0023	-0.198	-1.15	1.07e-11	2.41e-10	-0.483	-1.4	3.9e-21	3.49e-19	-0.939	-1.92	0.353	1	-0.0483	-1.03	0.109	1	-0.0843	-1.06	0.0158	1	-0.128	-1.09
ENSG00000107833	0.000523	0.00306	-0.295	-1.23	1.44e-11	2.83e-10	-0.746	-1.68	1.8e-19	8.89e-18	-1.34	-2.53	2.32e-05	0.000201	-0.375	-1.3	6.32e-13	1.99e-11	-0.837	-1.79	1.29e-19	7.01e-18	-1.36	-2.56	0.334	1	-0.0768	-1.05	0.242	1	-0.0938	-1.07	0.0767	1	-0.141	-1.1
ENSG00000023734	4.42e-05	0.000359	-0.325	-1.25	9.39e-13	2.55e-11	-0.733	-1.66	3.11e-19	1.43e-17	-1.17	-2.24	2.02e-05	0.000178	-0.343	-1.27	2.48e-12	6.55e-11	-0.71	-1.64	3.35e-18	1.17e-16	-1.09	-2.13	0.85	1	-0.0136	-1.01	0.253	1	-0.0826	-1.06	0.502	1	-0.0478	-1.03
ENSG00000164068	5.6e-08	1.06e-06	0.638	1.56	5.19e-13	1.5e-11	0.988	1.98	5.91e-19	2.56e-17	1.45	2.73	7.96e-07	1.07e-05	0.561	1.48	3.2e-12	8.2e-11	0.932	1.91	1.48e-17	4.37e-16	1.33	2.52	0.409	1	0.0834	1.06	0.273	1	0.111	1.08	0.371	1	0.0886	1.06
ENSG00000136937	1.46e-06	1.83e-05	-0.36	-1.28	1.97e-14	8.42e-13	-0.746	-1.68	2.91e-17	7.91e-16	-0.911	-1.88	8.35e-08	1.51e-06	-0.416	-1.33	4.5e-13	1.47e-11	-0.674	-1.6	4.59e-17	1.17e-15	-0.901	-1.87	0.749	1	0.0205	1.01	0.16	1	-0.0914	-1.07	0.943	1	-0.00455	-1
ENSG00000116898	3.23e-06	3.71e-05	-0.275	-1.21	1.44e-13	4.83e-12	-0.559	-1.47	8.35e-18	2.63e-16	-0.758	-1.69	1.24e-07	2.1e-06	-0.326	-1.25	2.4e-14	1.12e-12	-0.594	-1.51	1.47e-18	5.85e-17	-0.8	-1.74	0.251	1	-0.0597	-1.04	0.0209	1	-0.123	-1.09	0.318	1	-0.0516	-1.04
ENSG00000172269	1.7e-05	0.000158	-0.43	-1.35	3.27e-10	4.73e-09	-0.743	-1.67	7.53e-20	4.16e-18	-1.55	-2.93	1.55e-06	1.89e-05	-0.495	-1.41	9.72e-10	1.33e-08	-0.712	-1.64	3.07e-19	1.49e-17	-1.49	-2.81	0.605	1	0.0456	1.03	0.566	1	-0.0509	-1.04	0.22	1	-0.107	-1.08
ENSG00000163902	0.000266	0.00171	-0.22	-1.16	3.85e-12	8.87e-11	-0.541	-1.45	7.93e-19	3.3e-17	-0.872	-1.83	1.52e-05	0.00014	-0.27	-1.21	2.38e-12	6.33e-11	-0.551	-1.46	1.37e-19	7.39e-18	-0.921	-1.89	0.782	1	-0.0154	-1.01	0.0825	1	-0.0988	-1.07	0.323	1	-0.0549	-1.04
ENSG00000134186	9.53e-12	5.9e-10	-0.67	-1.59	7.95e-14	2.87e-12	-0.795	-1.74	3.4e-16	7.04e-15	-0.939	-1.92	8.4e-11	3.62e-09	-0.617	-1.53	9.63e-13	2.87e-11	-0.732	-1.66	1.98e-16	4.24e-15	-0.957	-1.94	0.535	1	-0.0443	-1.03	0.342	1	-0.0682	-1.05	0.28	1	-0.0769	-1.05
ENSG00000168071	7.97e-05	0.0006	1.28	2.43	4.96e-11	8.59e-10	2.53	5.78	1.5e-19	7.54e-18	4.24	18.9	0.000153	0.00104	1.22	2.33	1.63e-10	2.68e-09	2.43	5.39	4.8e-19	2.2e-17	4.12	17.4	0.986	1	-0.00593	-1	0.309	1	0.337	1.26	0.301	1	0.323	1.25
ENSG00000006744	6.12e-08	1.15e-06	-0.408	-1.33	8.98e-14	3.19e-12	-0.684	-1.61	2.05e-17	5.78e-16	-0.895	-1.86	3.41e-09	8.98e-08	-0.463	-1.38	9.75e-14	3.94e-12	-0.683	-1.61	4.6e-18	1.55e-16	-0.939	-1.92	0.801	1	-0.0157	-1.01	0.0747	1	-0.113	-1.08	0.0903	1	-0.107	-1.08
ENSG00000113356	2.56e-08	5.37e-07	-1.14	-2.2	4.89e-12	1.1e-10	-1.68	-3.2	1.77e-18	6.57e-17	-3.01	-8.03	1.68e-08	3.63e-07	-1.16	-2.24	9.66e-12	2.2e-10	-1.64	-3.11	5.34e-18	1.76e-16	-2.9	-7.44	0.68	1	-0.0662	-1.05	0.303	1	-0.168	-1.12	0.277	1	-0.172	-1.13
ENSG00000108312	0.00928	0.034	-0.138	-1.1	1.01e-08	1.02e-07	0.359	1.28	1.81e-20	1.24e-18	0.866	1.82	0.000326	0.00199	-0.199	-1.15	3.31e-07	2.57e-06	0.307	1.24	2.05e-18	7.75e-17	0.763	1.7	0.582	1	0.0282	1.02	0.48	1	-0.0365	-1.03	0.609	1	-0.0268	-1.02
ENSG00000174109	1.34e-09	4.13e-08	-0.881	-1.84	5e-12	1.12e-10	-1.14	-2.21	4.84e-17	1.23e-15	-1.78	-3.42	3.85e-11	1.87e-09	-1.02	-2.03	2.37e-12	6.33e-11	-1.18	-2.27	4.74e-18	1.59e-16	-1.96	-3.89	0.159	1	-0.157	-1.11	0.301	1	-0.116	-1.08	0.269	1	-0.123	-1.09
ENSG00000261740	1.37e-06	1.74e-05	-0.43	-1.35	3.93e-11	6.95e-10	-0.697	-1.62	3.04e-18	1.06e-16	-1.2	-2.3	8.54e-08	1.53e-06	-0.496	-1.41	7.58e-12	1.76e-10	-0.744	-1.67	3.57e-18	1.24e-16	-1.21	-2.31	0.306	1	-0.0787	-1.06	0.432	1	-0.0605	-1.04	0.79	1	0.02	1.01
ENSG00000108561	0.000994	0.00525	-0.373	-1.3	2.04e-11	3.84e-10	-0.981	-1.97	1.46e-19	7.39e-18	-1.8	-3.49	0.00111	0.00567	-0.369	-1.29	6.5e-11	1.18e-09	-0.941	-1.92	2.35e-19	1.19e-17	-1.78	-3.44	0.967	1	-0.00436	-1	0.59	1	-0.0571	-1.04	0.379	1	-0.0929	-1.07
ENSG00000154582	8.72e-07	1.17e-05	-0.372	-1.29	4e-14	1.57e-12	-0.735	-1.66	8.42e-18	2.64e-16	-0.952	-1.93	1.35e-07	2.27e-06	-0.409	-1.33	1.17e-15	8.81e-14	-0.826	-1.77	1.04e-18	4.34e-17	-1.02	-2.02	0.169	1	-0.0902	-1.06	0.00369	1	-0.199	-1.15	0.0176	1	-0.158	-1.12
ENSG00000118246	3.02e-06	3.5e-05	-0.46	-1.38	1.72e-13	5.58e-12	-0.934	-1.91	5.68e-17	1.42e-15	-1.23	-2.35	8.58e-07	1.14e-05	-0.492	-1.41	5.15e-14	2.21e-12	-0.976	-1.97	8.81e-17	2.09e-15	-1.22	-2.33	0.9	1	-0.0107	-1.01	0.42	1	-0.0685	-1.05	0.678	1	0.035	1.02
ENSG00000125124	2.22e-11	1.25e-09	0.718	1.64	2.87e-14	1.17e-12	0.904	1.87	2.03e-14	2.82e-13	0.896	1.86	2.98e-12	2.01e-10	0.767	1.7	3.51e-16	3.29e-14	1.03	2.04	1.84e-16	4e-15	1.03	2.04	0.0401	1	0.178	1.13	0.0312	1	0.189	1.14	0.0437	1	0.173	1.13
ENSG00000090273	1.31e-05	0.000126	-0.481	-1.4	1.66e-12	4.24e-11	-0.99	-1.99	3.89e-18	1.31e-16	-1.5	-2.82	1.35e-06	1.67e-05	-0.55	-1.46	4.63e-13	1.51e-11	-1.04	-2.05	2.86e-19	1.4e-17	-1.62	-3.08	0.502	1	-0.0656	-1.05	0.264	1	-0.11	-1.08	0.132	1	-0.149	-1.11
ENSG00000288632	1.11e-10	4.85e-09	-0.895	-1.86	1.06e-14	4.93e-13	-1.28	-2.43	4.3e-16	8.74e-15	-1.44	-2.72	9.42e-11	4e-09	-0.898	-1.86	2.85e-13	1e-11	-1.14	-2.21	6.59e-15	1e-13	-1.32	-2.5	0.332	1	0.0961	1.07	0.0505	1	-0.201	-1.15	0.338	1	-0.0948	-1.07
ENSG00000221914	4.44e-05	0.000361	-0.286	-1.22	4.88e-11	8.46e-10	-0.563	-1.48	1.46e-19	7.39e-18	-1.05	-2.07	6.41e-06	6.57e-05	-0.324	-1.25	1.41e-11	3.1e-10	-0.591	-1.51	3.49e-19	1.67e-17	-1.03	-2.04	0.506	1	-0.0421	-1.03	0.246	1	-0.0743	-1.05	0.235	1	-0.0751	-1.05
ENSG00000115761	8.36e-10	2.74e-08	-0.798	-1.74	1.81e-13	5.84e-12	-1.1	-2.14	9.93e-17	2.34e-15	-1.42	-2.68	5.72e-10	1.91e-08	-0.809	-1.75	2.9e-13	1.01e-11	-1.08	-2.12	3.38e-17	8.87e-16	-1.48	-2.79	0.336	1	-0.0964	-1.07	0.204	1	-0.128	-1.09	0.35	1	-0.0939	-1.07
ENSG00000141384	1.53e-10	6.41e-09	-1.05	-2.07	2.25e-13	7.1e-12	-1.35	-2.55	2.05e-16	4.48e-15	-1.7	-3.25	1.94e-10	7.46e-09	-1.04	-2.05	1.24e-11	2.74e-10	-1.16	-2.24	1.79e-14	2.52e-13	-1.45	-2.74	0.227	1	0.142	1.1	0.455	1	-0.0876	-1.06	0.817	1	0.0261	1.02
ENSG00000227748	2.28e-11	1.27e-09	-2.57	-5.94	1.35e-12	3.53e-11	-3.15	-8.86	2.59e-15	4.38e-14	-3.95	-15.5	8.11e-12	4.8e-10	-2.73	-6.63	7.75e-12	1.8e-10	-2.84	-7.16	7.6e-15	1.14e-13	-3.69	-12.9	0.942	1	-0.0159	-1.01	0.634	1	0.104	1.07	0.603	1	0.104	1.07
ENSG00000148840	1.04e-11	6.34e-10	-1.31	-2.49	8e-14	2.89e-12	-1.6	-3.03	1.76e-15	3.08e-14	-1.87	-3.67	2.96e-11	1.5e-09	-1.26	-2.39	1.16e-12	3.4e-11	-1.45	-2.74	2.25e-15	3.82e-14	-1.87	-3.66	0.756	1	-0.042	-1.03	0.539	1	-0.084	-1.06	0.622	1	-0.0676	-1.05
ENSG00000198952	5.97e-10	2.04e-08	-0.388	-1.31	5.44e-15	2.77e-13	-0.587	-1.5	4.16e-14	5.45e-13	-0.551	-1.47	3.9e-10	1.37e-08	-0.394	-1.31	1.03e-15	8.02e-14	-0.62	-1.54	3.94e-15	6.38e-14	-0.596	-1.51	0.407	1	-0.0405	-1.03	0.259	1	-0.0556	-1.04	0.958	1	-0.00257	-1
ENSG00000087274	5.7e-09	1.43e-07	0.404	1.32	7.44e-14	2.71e-12	0.608	1.52	2.33e-17	6.49e-16	0.771	1.71	2.67e-07	4.08e-06	0.339	1.27	3.96e-13	1.32e-11	0.577	1.49	1.96e-15	3.37e-14	0.679	1.6	0.356	1	0.0526	1.04	0.666	1	0.0246	1.02	0.712	1	-0.0209	-1.01
ENSG00000187555	4.15e-09	1.08e-07	-0.438	-1.36	5.28e-14	2e-12	-0.667	-1.59	2.75e-16	5.8e-15	-0.786	-1.72	2.01e-09	5.65e-08	-0.452	-1.37	2.5e-13	9.04e-12	-0.634	-1.55	9.31e-17	2.19e-15	-0.814	-1.76	0.76	1	-0.0181	-1.01	0.421	1	-0.048	-1.03	0.468	1	-0.043	-1.03
ENSG00000203710	5.29e-05	0.000419	0.77	1.71	1.55e-12	4.01e-11	1.59	3.02	2.4e-19	1.15e-17	2.48	5.58	1.23e-06	1.54e-05	0.954	1.94	2.38e-12	6.33e-11	1.58	2.98	5.91e-18	1.91e-16	2.29	4.9	0.0932	1	0.314	1.24	0.187	1	0.242	1.18	0.186	1	0.247	1.19
ENSG00000121579	1.25e-08	2.89e-07	-0.602	-1.52	4.41e-15	2.31e-13	-1.04	-2.06	1.32e-15	2.37e-14	-1.08	-2.12	5.57e-09	1.38e-07	-0.623	-1.54	1.08e-14	5.61e-13	-1.01	-2.02	6.12e-16	1.17e-14	-1.11	-2.16	0.779	1	-0.0238	-1.02	0.28	1	-0.0923	-1.07	0.59	1	-0.0456	-1.03
ENSG00000148843	5.48e-10	1.88e-08	-1.05	-2.07	1.58e-13	5.23e-12	-1.43	-2.7	1.92e-16	4.21e-15	-1.8	-3.47	2.47e-10	9.18e-09	-1.08	-2.12	4.39e-13	1.44e-11	-1.39	-2.61	1.38e-16	3.1e-15	-1.82	-3.54	0.381	1	-0.113	-1.08	0.305	1	-0.133	-1.1	0.578	1	-0.0714	-1.05
ENSG00000172785	5.32e-08	1.02e-06	-0.569	-1.48	1.02e-11	2.07e-10	-0.831	-1.78	1.21e-18	4.76e-17	-1.4	-2.64	7.99e-08	1.45e-06	-0.557	-1.47	3.28e-11	6.45e-10	-0.797	-1.74	5.59e-18	1.83e-16	-1.34	-2.54	0.144	1	-0.126	-1.09	0.65	1	-0.039	-1.03	0.517	1	-0.0541	-1.04
ENSG00000185163	9.32e-12	5.81e-10	-1.03	-2.04	1.61e-12	4.15e-11	-1.13	-2.18	1.49e-15	2.64e-14	-1.49	-2.81	6.53e-12	3.99e-10	-1.04	-2.06	1.3e-12	3.75e-11	-1.14	-2.21	2.52e-16	5.26e-15	-1.61	-3.05	0.782	1	-0.0289	-1.02	0.373	1	-0.0949	-1.07	0.344	1	-0.102	-1.07
ENSG00000170606	5.83e-06	6.25e-05	-0.335	-1.26	9.85e-13	2.66e-11	-0.66	-1.58	3.16e-18	1.08e-16	-0.978	-1.97	8.6e-07	1.14e-05	-0.373	-1.3	1.43e-12	4.08e-11	-0.653	-1.57	5.73e-18	1.87e-16	-0.963	-1.95	0.908	1	-0.00751	-1.01	0.424	1	-0.052	-1.04	0.457	1	-0.0479	-1.03
ENSG00000107957	2.03e-07	3.27e-06	-0.645	-1.56	6.02e-10	8.2e-09	-0.85	-1.8	4.07e-18	1.36e-16	-1.68	-3.21	5.67e-09	1.4e-07	-0.764	-1.7	3.19e-09	3.89e-08	-0.794	-1.73	3.13e-17	8.3e-16	-1.58	-2.99	0.129	1	0.154	1.11	0.791	1	0.0266	1.02	0.93	1	0.00859	1.01
ENSG00000160214	2.21e-10	8.63e-09	-1.11	-2.16	3.76e-12	8.7e-11	-1.31	-2.48	4.84e-17	1.23e-15	-1.94	-3.84	5.41e-11	2.52e-09	-1.17	-2.25	9.56e-12	2.18e-10	-1.27	-2.41	1.58e-17	4.62e-16	-2.02	-4.06	0.432	1	-0.103	-1.07	0.375	1	-0.117	-1.08	0.242	1	-0.155	-1.11
ENSG00000004478	7.14e-07	9.82e-06	-0.888	-1.85	8.74e-13	2.39e-11	-1.58	-2.99	2.61e-18	9.21e-17	-2.38	-5.2	1.63e-07	2.65e-06	-0.958	-1.94	4.82e-12	1.17e-10	-1.49	-2.8	5.39e-18	1.77e-16	-2.33	-5.04	0.431	1	-0.119	-1.09	0.331	1	-0.146	-1.11	0.445	1	-0.112	-1.08
ENSG00000129187	7.4e-09	1.8e-07	-0.36	-1.28	9.87e-15	4.63e-13	-0.593	-1.51	2.48e-16	5.32e-15	-0.666	-1.59	1.28e-09	3.85e-08	-0.387	-1.31	9.12e-13	2.73e-11	-0.512	-1.43	2.09e-15	3.57e-14	-0.625	-1.54	0.327	1	-0.0493	-1.03	0.867	1	0.00835	1.01	0.692	1	-0.0198	-1.01
ENSG00000276482	5.81e-05	0.000455	1.2	2.29	2.75e-09	3.18e-08	1.87	3.66	3.77e-19	1.7e-17	3.62	12.3	3.71e-05	0.000302	1.23	2.34	7.4e-10	1.04e-08	1.97	3.92	1.89e-18	7.27e-17	3.48	11.1	0.934	1	-0.0253	-1.02	0.68	1	-0.123	-1.09	0.751	1	-0.0929	-1.07
ENSG00000137822	1.18e-08	2.74e-07	-0.395	-1.32	5.41e-14	2.04e-12	-0.632	-1.55	1.42e-15	2.54e-14	-0.695	-1.62	2.14e-09	5.96e-08	-0.425	-1.34	8.78e-14	3.62e-12	-0.623	-1.54	5.5e-15	8.56e-14	-0.668	-1.59	0.624	1	-0.0274	-1.02	0.886	1	0.008	1.01	0.634	1	0.026	1.02
ENSG00000156261	1.16e-06	1.51e-05	-0.334	-1.26	4.69e-15	2.44e-13	-0.713	-1.64	9.85e-18	3.02e-16	-0.855	-1.81	5.06e-07	7.18e-06	-0.348	-1.27	3.24e-14	1.46e-12	-0.671	-1.59	6.49e-17	1.6e-15	-0.81	-1.75	0.74	1	-0.0195	-1.01	0.0666	1	-0.11	-1.08	0.214	1	-0.0734	-1.05
ENSG00000051382	3.21e-10	1.19e-08	-0.621	-1.54	7.45e-12	1.58e-10	-0.72	-1.65	3.05e-16	6.37e-15	-0.985	-1.98	1.66e-10	6.5e-09	-0.636	-1.55	1.87e-10	3.05e-09	-0.639	-1.56	4.17e-15	6.71e-14	-0.909	-1.88	0.136	1	0.113	1.08	0.974	1	-0.00241	-1	0.545	1	0.0443	1.03
ENSG00000166947	5.25e-06	5.69e-05	2.03	4.08	3.19e-11	5.75e-10	3.43	10.8	8.34e-19	3.42e-17	5.56	47.3	1.8e-05	0.000162	1.89	3.71	1.18e-10	2e-09	3.28	9.74	4.4e-18	1.49e-16	5.32	40.1	0.954	1	0.027	1.02	0.292	1	0.489	1.4	0.721	1	0.166	1.12
ENSG00000120705	5.87e-12	3.89e-10	-0.674	-1.6	8.49e-15	4.07e-13	-0.844	-1.8	1.6e-15	2.82e-14	-0.886	-1.85	6.53e-12	3.99e-10	-0.671	-1.59	5.02e-14	2.16e-12	-0.798	-1.74	2.14e-14	2.95e-13	-0.818	-1.76	0.332	1	-0.069	-1.05	0.228	1	-0.086	-1.06	0.205	1	-0.09	-1.06
ENSG00000102393	0.000289	0.00184	-0.279	-1.21	1.3e-09	1.62e-08	-0.571	-1.49	1.77e-19	8.76e-18	-1.23	-2.34	0.000138	0.000951	-0.296	-1.23	3.88e-11	7.5e-10	-0.659	-1.58	6.18e-20	3.76e-18	-1.28	-2.43	0.423	1	-0.0573	-1.04	0.352	1	-0.0677	-1.05	0.233	1	-0.0852	-1.06
ENSG00000055483	1.08e-12	9e-11	-1.4	-2.64	1.52e-13	5.07e-12	-1.53	-2.89	1.29e-14	1.86e-13	-1.69	-3.24	5.73e-13	4.9e-11	-1.43	-2.7	1.43e-12	4.08e-11	-1.41	-2.66	9.28e-15	1.37e-13	-1.72	-3.3	0.69	1	-0.0531	-1.04	0.373	1	-0.121	-1.09	0.504	1	-0.0904	-1.06
ENSG00000185825	0.00477	0.0196	-0.189	-1.14	1.28e-08	1.27e-07	-0.455	-1.37	5.64e-20	3.19e-18	-1.09	-2.13	0.000447	0.00262	-0.242	-1.18	5.48e-10	8e-09	-0.52	-1.43	5.07e-21	4.29e-19	-1.17	-2.25	0.573	1	-0.0362	-1.03	0.128	1	-0.0995	-1.07	0.0821	1	-0.113	-1.08
ENSG00000136682	9.06e-06	9.12e-05	-0.307	-1.24	1e-11	2.04e-10	-0.581	-1.5	6.77e-18	2.17e-16	-0.927	-1.9	3.34e-07	4.97e-06	-0.369	-1.29	1.52e-11	3.31e-10	-0.573	-1.49	5.31e-18	1.75e-16	-0.939	-1.92	0.83	1	-0.0131	-1.01	0.619	1	-0.0305	-1.02	0.937	1	0.00484	1
ENSG00000104980	2.58e-09	7.16e-08	-0.626	-1.54	8.07e-15	3.9e-13	-1	-2	2.03e-16	4.44e-15	-1.12	-2.18	1.81e-09	5.15e-08	-0.634	-1.55	4.06e-14	1.79e-12	-0.95	-1.93	3.07e-16	6.26e-15	-1.11	-2.16	0.46	1	-0.0611	-1.04	0.133	1	-0.126	-1.09	0.249	1	-0.0957	-1.07
ENSG00000213516	3.68e-08	7.39e-07	-0.566	-1.48	1.53e-13	5.09e-12	-0.926	-1.9	1.05e-16	2.46e-15	-1.17	-2.25	1.15e-08	2.59e-07	-0.596	-1.51	3.07e-13	1.06e-11	-0.907	-1.87	2.32e-17	6.4e-16	-1.24	-2.37	0.883	1	-0.0123	-1.01	0.133	1	-0.127	-1.09	0.497	1	-0.0555	-1.04
ENSG00000011478	0.00393	0.0168	-0.304	-1.23	1.06e-08	1.07e-07	-0.727	-1.65	5.11e-21	4.4e-19	-2	-3.99	0.0374	0.103	-0.212	-1.16	7.18e-06	4.19e-05	-0.516	-1.43	3.48e-20	2.24e-18	-1.88	-3.68	0.958	1	0.0052	1	0.537	1	-0.061	-1.04	0.208	1	-0.119	-1.09
ENSG00000131620	0.000388	0.00236	2.26	4.79	8.72e-12	1.81e-10	4.35	20.4	9.86e-18	3.02e-16	7.12	140	0.00177	0.00841	1.98	3.95	1.41e-11	3.1e-10	4.28	19.5	4.31e-17	1.11e-15	6.84	114	0.565	1	0.409	1.33	0.398	1	0.488	1.4	0.207	1	0.794	1.73
ENSG00000198301	1.09e-08	2.55e-07	-0.796	-1.74	4.33e-12	9.85e-11	-1.1	-2.14	2.46e-17	6.81e-16	-1.68	-3.2	5.11e-09	1.28e-07	-0.822	-1.77	2.1e-11	4.4e-10	-1.04	-2.05	2.04e-17	5.73e-16	-1.7	-3.25	0.804	1	-0.0274	-1.02	0.335	1	-0.107	-1.08	0.894	1	-0.0147	-1.01
ENSG00000125912	5.52e-11	2.68e-09	-0.712	-1.64	6.46e-12	1.4e-10	-0.778	-1.71	1.67e-16	3.74e-15	-1.11	-2.16	3.97e-12	2.59e-10	-0.783	-1.72	6.56e-12	1.56e-10	-0.779	-1.72	1.62e-17	4.71e-16	-1.2	-2.29	0.383	1	-0.0707	-1.05	0.134	1	-0.123	-1.09	0.17	1	-0.113	-1.08
ENSG00000188157	3.84e-06	4.33e-05	0.506	1.42	2.56e-11	4.73e-10	0.853	1.81	2.09e-19	1.02e-17	1.47	2.77	0.000144	0.000982	0.399	1.32	2.29e-10	3.65e-09	0.789	1.73	3.29e-17	8.7e-16	1.28	2.43	0.437	1	0.0763	1.05	0.744	1	0.032	1.02	0.709	1	-0.036	-1.03
ENSG00000174243	9.49e-08	1.67e-06	-0.424	-1.34	2.28e-11	4.24e-10	-0.604	-1.52	1.2e-17	3.59e-16	-0.964	-1.95	7.86e-09	1.86e-07	-0.474	-1.39	3.3e-12	8.42e-11	-0.648	-1.57	9.45e-20	5.36e-18	-1.12	-2.17	0.054	1	-0.13	-1.09	0.0685	1	-0.123	-1.09	0.117	1	-0.105	-1.08
ENSG00000183474	9.54e-10	3.06e-08	-0.841	-1.79	1.09e-13	3.77e-12	-1.22	-2.33	1.38e-15	2.47e-14	-1.41	-2.66	5.78e-10	1.92e-08	-0.856	-1.81	5.02e-11	9.42e-10	-0.97	-1.96	1.97e-16	4.21e-15	-1.53	-2.89	0.639	1	-0.0485	-1.03	0.782	1	-0.0287	-1.02	0.754	1	0.0318	1.02
ENSG00000214708	1.36e-07	2.3e-06	1.31	2.49	1.21e-11	2.41e-10	1.96	3.9	2.17e-18	7.86e-17	3	8.01	4.03e-08	7.9e-07	1.38	2.61	1.62e-10	2.67e-09	1.81	3.5	2.43e-16	5.1e-15	2.66	6.32	0.88	1	-0.0363	-1.03	0.661	1	0.11	1.08	0.88	1	-0.0378	-1.03
ENSG00000179431	1.6e-12	1.26e-10	-2.63	-6.18	1.04e-13	3.61e-12	-3.56	-11.8	6.41e-14	8.09e-13	-4.36	-20.5	3.46e-13	3.18e-11	-2.84	-7.17	2.91e-13	1.01e-11	-3.17	-9	2.24e-13	2.58e-12	-4.71	-26.3	0.907	1	0.022	1.02	0.245	1	-0.224	-1.17	0.378	1	-0.16	-1.12
ENSG00000174080	3.7e-08	7.41e-07	1.13	2.19	2.81e-12	6.73e-11	1.58	3	7.81e-18	2.46e-16	2.14	4.4	1.57e-07	2.58e-06	1.06	2.08	1.31e-11	2.89e-10	1.51	2.85	2.85e-18	1.03e-16	2.2	4.6	0.535	1	0.117	1.08	0.233	1	0.221	1.17	0.225	1	0.209	1.16
ENSG00000132507	0.00129	0.00653	-0.303	-1.23	1.84e-09	2.23e-08	-0.686	-1.61	1.23e-19	6.32e-18	-1.51	-2.84	0.00048	0.00279	-0.333	-1.26	4.58e-10	6.8e-09	-0.727	-1.66	1.41e-20	1.02e-18	-1.61	-3.05	0.403	1	-0.0742	-1.05	0.29	1	-0.0947	-1.07	0.13	1	-0.137	-1.1
ENSG00000153574	1.71e-09	5.11e-08	-0.663	-1.58	1.68e-14	7.27e-13	-1.02	-2.03	1e-15	1.86e-14	-1.11	-2.16	9.66e-11	4.08e-09	-0.743	-1.67	3.83e-15	2.33e-13	-1.08	-2.11	2.54e-15	4.26e-14	-1.08	-2.11	0.227	1	-0.104	-1.08	0.0563	1	-0.167	-1.12	0.582	1	-0.0463	-1.03
ENSG00000288046	3.17e-09	8.58e-08	2.28	4.85	2.32e-14	9.66e-13	3.86	14.5	5.49e-16	1.08e-14	3.71	13.1	4.04e-08	7.92e-07	2.06	4.16	1.72e-13	6.48e-12	3.64	12.5	1.33e-14	1.91e-13	3.4	10.5	0.504	1	-0.268	-1.2	0.0372	1	0.855	1.81	0.0476	1	0.707	1.63
ENSG00000197170	2.05e-05	0.000186	-0.397	-1.32	1.67e-11	3.22e-10	-0.771	-1.71	8.22e-19	3.39e-17	-1.33	-2.51	7.4e-07	1e-05	-0.483	-1.4	3.11e-12	7.99e-11	-0.82	-1.77	8.55e-19	3.64e-17	-1.33	-2.51	0.397	1	-0.0706	-1.05	0.284	1	-0.0897	-1.06	0.183	1	-0.111	-1.08
ENSG00000183576	2.25e-06	2.7e-05	-0.361	-1.28	2.12e-14	8.98e-13	-0.769	-1.7	3.97e-18	1.34e-16	-0.984	-1.98	8.26e-07	1.1e-05	-0.381	-1.3	5.85e-13	1.86e-11	-0.689	-1.61	2.84e-18	1.02e-16	-0.999	-2	0.701	1	-0.0253	-1.02	0.0341	1	-0.144	-1.1	0.0632	1	-0.122	-1.09
ENSG00000198039	1.55e-07	2.57e-06	0.768	1.7	1.23e-09	1.56e-08	0.932	1.91	2.89e-18	1.01e-16	1.75	3.35	2.9e-08	5.95e-07	0.827	1.77	6.11e-11	1.12e-09	1.04	2.06	7.79e-19	3.36e-17	1.81	3.51	0.329	1	0.127	1.09	0.721	1	-0.0457	-1.03	0.162	1	0.18	1.13
ENSG00000171574	2.68e-09	7.43e-08	-0.694	-1.62	1.62e-12	4.16e-11	-0.956	-1.94	8.05e-16	1.53e-14	-1.23	-2.35	7.29e-11	3.22e-09	-0.803	-1.74	7.1e-12	1.67e-10	-0.909	-1.88	5.37e-17	1.35e-15	-1.36	-2.57	0.954	1	-0.0052	-1	0.58	1	-0.0505	-1.04	0.6	1	-0.0467	-1.03
ENSG00000110080	5.08e-11	2.5e-09	-0.813	-1.76	3.93e-17	4.41e-15	-1.41	-2.65	1.23e-11	1.06e-10	-0.867	-1.82	6.22e-12	3.86e-10	-0.882	-1.84	6.87e-15	3.87e-13	-1.18	-2.26	2.12e-13	2.46e-12	-1.02	-2.03	0.737	1	-0.0298	-1.02	0.0712	1	-0.167	-1.12	0.589	1	-0.0474	-1.03
ENSG00000188725	1.91e-09	5.6e-08	-0.639	-1.56	4.28e-13	1.25e-11	-0.88	-1.84	5.13e-16	1.02e-14	-1.1	-2.14	3.78e-10	1.34e-08	-0.682	-1.6	2.34e-13	8.49e-12	-0.901	-1.87	1.54e-16	3.42e-15	-1.14	-2.21	0.648	1	-0.0379	-1.03	0.355	1	-0.0773	-1.06	0.513	1	-0.0543	-1.04
ENSG00000205593	1.76e-07	2.87e-06	0.864	1.82	1.15e-14	5.29e-13	1.55	2.93	5.73e-17	1.42e-15	1.67	3.18	6.53e-07	9.04e-06	0.81	1.75	1.37e-14	6.88e-13	1.55	2.93	1.57e-15	2.76e-14	1.53	2.89	0.308	1	0.155	1.11	0.269	1	0.168	1.12	0.479	1	0.0995	1.07
ENSG00000100104	3.28e-08	6.67e-07	-0.529	-1.44	5.21e-12	1.16e-10	-0.768	-1.7	3.09e-16	6.44e-15	-1.06	-2.08	2.24e-10	8.41e-09	-0.654	-1.57	1.06e-11	2.4e-10	-0.75	-1.68	9.64e-17	2.26e-15	-1.11	-2.15	0.74	1	-0.0257	-1.02	0.981	1	0.00181	1	0.949	1	0.00483	1
ENSG00000089558	3.56e-11	1.87e-09	-1.7	-3.25	1.33e-13	4.53e-12	-2.24	-4.73	2.01e-15	3.48e-14	-3.3	-9.85	1.39e-11	7.58e-10	-1.77	-3.41	8.12e-14	3.36e-12	-2.36	-5.12	3.61e-15	5.89e-14	-3.31	-9.9	0.537	1	-0.0996	-1.07	0.328	1	-0.156	-1.11	0.0466	1	-0.325	-1.25
ENSG00000260563	3.97e-06	4.45e-05	1.08	2.11	7.26e-10	9.67e-09	1.62	3.08	3.81e-18	1.29e-16	2.73	6.65	3.33e-06	3.69e-05	1.09	2.13	6.2e-09	7.11e-08	1.5	2.83	1.84e-19	9.6e-18	2.96	7.8	0.925	1	0.0216	1.02	0.556	1	0.138	1.1	0.708	1	0.0839	1.06
ENSG00000076706	1.5e-05	0.000141	-0.811	-1.75	2.18e-09	2.59e-08	-1.28	-2.43	4.93e-17	1.25e-15	-2.35	-5.11	1.12e-05	0.000107	-0.825	-1.77	2.46e-08	2.47e-07	-1.15	-2.21	8.57e-17	2.04e-15	-2.33	-5.01	0.156	1	0.23	1.17	0.019	1	0.38	1.3	0.0624	1	0.283	1.22
ENSG00000140688	0.00251	0.0115	0.277	1.21	9.04e-10	1.18e-08	0.672	1.59	9.24e-20	4.91e-18	1.33	2.52	0.00202	0.00939	0.283	1.22	5.44e-10	7.96e-09	0.686	1.61	1.2e-19	6.6e-18	1.33	2.51	0.262	1	0.0997	1.07	0.482	1	0.0624	1.04	0.334	1	0.0833	1.06
ENSG00000119227	4.88e-05	0.000391	1.14	2.2	1.4e-11	2.76e-10	2.11	4.31	1.03e-18	4.11e-17	3.2	9.21	3e-05	0.000252	1.17	2.26	2.01e-11	4.23e-10	2.09	4.25	1.19e-18	4.85e-17	3.2	9.18	0.691	1	0.114	1.08	0.425	1	0.215	1.16	0.0486	1	0.505	1.42
ENSG00000237429	4.03e-07	5.97e-06	1.52	2.87	5.44e-11	9.33e-10	2.11	4.32	2.45e-18	8.71e-17	3.3	9.82	1.9e-07	3.02e-06	1.57	2.97	2.73e-11	5.52e-10	2.16	4.48	3.38e-18	1.18e-16	3.28	9.69	0.33	1	0.286	1.22	0.189	1	0.371	1.29	0.0726	1	0.489	1.4
ENSG00000128294	2.06e-11	1.17e-09	-0.622	-1.54	3.09e-14	1.26e-12	-0.784	-1.72	2.2e-13	2.52e-12	-0.712	-1.64	1.2e-12	9.39e-11	-0.688	-1.61	1.99e-12	5.44e-11	-0.681	-1.6	2.37e-13	2.72e-12	-0.713	-1.64	0.454	1	0.0508	1.04	0.946	1	0.00457	1	0.543	1	-0.0401	-1.03
ENSG00000106153	0.000559	0.00323	-0.213	-1.16	1.06e-10	1.7e-09	-0.495	-1.41	1.03e-18	4.12e-17	-0.894	-1.86	4.42e-05	0.000351	-0.261	-1.2	1.13e-11	2.52e-10	-0.538	-1.45	8.03e-20	4.68e-18	-0.965	-1.95	0.406	1	-0.0481	-1.03	0.166	1	-0.081	-1.06	0.232	1	-0.0689	-1.05
ENSG00000181610	7.48e-11	3.43e-09	-0.564	-1.48	3.73e-14	1.48e-12	-0.74	-1.67	1.19e-13	1.43e-12	-0.712	-1.64	5.44e-12	3.44e-10	-0.62	-1.54	2.99e-15	1.93e-13	-0.804	-1.75	5.96e-16	1.15e-14	-0.847	-1.8	0.435	1	-0.0509	-1.04	0.0806	1	-0.116	-1.08	0.122	1	-0.102	-1.07
ENSG00000135365	7.85e-13	6.86e-11	0.709	1.63	1.33e-14	6.04e-13	0.822	1.77	3.72e-10	2.53e-09	0.56	1.47	9.33e-14	1.06e-11	0.758	1.69	5.46e-15	3.14e-13	0.846	1.8	3.63e-13	4.01e-12	0.715	1.64	0.534	1	0.0457	1.03	0.293	1	0.0786	1.06	0.732	1	0.0244	1.02
ENSG00000166169	4.02e-08	8e-07	0.56	1.47	7.22e-13	2.01e-11	0.862	1.82	6.51e-17	1.6e-15	1.09	2.13	1.11e-07	1.91e-06	0.535	1.45	2.63e-12	6.92e-11	0.828	1.78	2.02e-17	5.69e-16	1.13	2.19	0.399	1	0.0753	1.05	0.677	1	0.038	1.03	0.472	1	0.0626	1.04
ENSG00000167881	3.32e-05	0.000281	-0.219	-1.16	8.7e-12	1.8e-10	-0.448	-1.36	1.23e-17	3.67e-16	-0.691	-1.61	5.6e-07	7.88e-06	-0.278	-1.21	4.71e-12	1.16e-10	-0.459	-1.37	2.95e-19	1.43e-17	-0.773	-1.71	0.411	1	-0.0392	-1.03	0.217	1	-0.0595	-1.04	0.317	1	-0.0479	-1.03
ENSG00000229043	2.34e-10	9.04e-09	0.743	1.67	3.6e-13	1.07e-11	0.952	1.93	2.6e-17	7.15e-16	1.25	2.38	7.12e-10	2.28e-08	0.712	1.64	2.67e-11	5.4e-10	0.83	1.78	4.21e-16	8.34e-15	1.16	2.24	0.218	1	0.121	1.09	0.232	1	0.12	1.09	0.558	1	0.0585	1.04
ENSG00000146701	0.000605	0.00346	-0.201	-1.15	1.31e-09	1.63e-08	-0.427	-1.34	2.76e-19	1.29e-17	-0.883	-1.84	0.000154	0.00104	-0.226	-1.17	2.6e-09	3.23e-08	-0.415	-1.33	1.17e-19	6.46e-18	-0.907	-1.87	0.89	1	0.00753	1.01	0.289	1	-0.0586	-1.04	0.57	1	-0.0309	-1.02
ENSG00000198336	0.000489	0.00289	0.451	1.37	5.18e-10	7.2e-09	0.95	1.93	1.46e-20	1.03e-18	1.96	3.89	0.00292	0.0128	0.378	1.3	4.2e-09	4.99e-08	0.876	1.84	5.64e-19	2.52e-17	1.78	3.44	0.858	1	0.022	1.02	0.449	1	0.0934	1.07	0.186	1	0.162	1.12
ENSG00000229488	2.65e-07	4.11e-06	0.935	1.91	4.01e-13	1.18e-11	1.59	3.01	6.61e-18	2.12e-16	2.21	4.64	1.86e-09	5.3e-08	1.15	2.21	4.92e-12	1.2e-10	1.47	2.78	4.57e-17	1.17e-15	2.11	4.32	0.22	1	0.211	1.16	0.25	1	0.204	1.15	0.023	1	0.417	1.33
ENSG00000118985	2.56e-07	3.99e-06	0.78	1.72	1.15e-11	2.31e-10	1.18	2.27	9.55e-18	2.94e-16	1.82	3.54	5.55e-07	7.82e-06	0.751	1.68	1.84e-11	3.94e-10	1.17	2.25	3.01e-17	8.01e-16	1.77	3.41	0.567	1	0.0765	1.05	0.947	1	0.00906	1.01	0.916	1	0.0145	1.01
ENSG00000143799	0.00712	0.0273	-0.169	-1.12	1.38e-10	2.14e-09	-0.512	-1.43	2.63e-19	1.23e-17	-0.975	-1.97	0.000684	0.00378	-0.219	-1.16	2.19e-10	3.51e-09	-0.504	-1.42	1.79e-19	9.39e-18	-0.988	-1.98	0.71	1	-0.0224	-1.02	0.505	1	-0.0402	-1.03	0.349	1	-0.0563	-1.04
ENSG00000188976	1.38e-05	0.000131	-0.558	-1.47	2.17e-12	5.36e-11	-1.14	-2.21	2.16e-18	7.83e-17	-1.79	-3.45	5.9e-06	6.1e-05	-0.588	-1.5	2.07e-12	5.62e-11	-1.15	-2.21	1.12e-18	4.61e-17	-1.83	-3.55	0.481	1	-0.0799	-1.06	0.183	1	-0.153	-1.11	0.162	1	-0.16	-1.12
ENSG00000250722	1.43e-06	1.8e-05	1.28	2.42	2.38e-10	3.55e-09	1.83	3.56	3.48e-18	1.19e-16	2.76	6.8	2.52e-05	0.000216	1.09	2.13	2.13e-10	3.43e-09	1.84	3.59	1e-18	4.23e-17	2.86	7.27	0.495	1	0.176	1.13	0.777	1	-0.0739	-1.05	0.348	1	0.21	1.16
ENSG00000128626	3.96e-08	7.9e-07	-0.773	-1.71	2.47e-12	5.98e-11	-1.16	-2.24	9.72e-18	2.98e-16	-1.85	-3.61	2.31e-09	6.38e-08	-0.877	-1.84	1.86e-12	5.13e-11	-1.18	-2.27	3.69e-17	9.6e-16	-1.78	-3.43	0.407	1	-0.0941	-1.07	0.299	1	-0.118	-1.09	0.207	1	-0.144	-1.11
ENSG00000009335	1.43e-11	8.47e-10	-0.465	-1.38	4.95e-14	1.89e-12	-0.568	-1.48	4.11e-14	5.39e-13	-0.567	-1.48	2.52e-11	1.3e-09	-0.455	-1.37	5.15e-13	1.65e-11	-0.527	-1.44	8.52e-16	1.57e-14	-0.643	-1.56	0.661	1	-0.0222	-1.02	0.119	1	-0.0804	-1.06	0.703	1	-0.0191	-1.01
ENSG00000145907	1.79e-08	3.94e-07	-0.439	-1.36	1.18e-12	3.14e-11	-0.642	-1.56	4.62e-16	9.28e-15	-0.829	-1.78	2.96e-08	6.06e-07	-0.429	-1.35	1.74e-12	4.85e-11	-0.635	-1.55	1.35e-16	3.05e-15	-0.864	-1.82	0.747	1	-0.0204	-1.01	0.799	1	-0.0162	-1.01	0.784	1	0.0173	1.01
ENSG00000165702	6.41e-09	1.58e-07	0.677	1.6	1.44e-11	2.83e-10	0.862	1.82	1.12e-18	4.43e-17	1.41	2.67	4.06e-09	1.05e-07	0.689	1.61	8.73e-13	2.63e-11	0.948	1.93	3.72e-16	7.44e-15	1.21	2.31	0.0204	1	0.231	1.17	0.333	1	0.095	1.07	0.38	1	0.086	1.06
ENSG00000186350	3.59e-10	1.3e-08	0.703	1.63	1.8e-14	7.76e-13	0.992	1.99	7.5e-17	1.82e-15	1.16	2.24	9.94e-09	2.28e-07	0.616	1.53	3.44e-13	1.17e-11	0.906	1.87	2.37e-13	2.72e-12	0.918	1.89	0.33	1	0.0885	1.06	0.223	1	0.112	1.08	0.751	1	-0.029	-1.02
ENSG00000184916	4.4e-10	1.54e-08	-1.02	-2.03	7.41e-14	2.7e-12	-1.44	-2.72	2.1e-14	2.91e-13	-1.5	-2.82	8.44e-12	4.97e-10	-1.19	-2.28	5.12e-13	1.65e-11	-1.35	-2.54	1.03e-15	1.87e-14	-1.68	-3.2	0.755	1	-0.0381	-1.03	0.489	1	-0.0853	-1.06	0.361	1	-0.111	-1.08
ENSG00000172331	1.48e-07	2.47e-06	0.83	1.78	8.59e-11	1.41e-09	1.13	2.19	7.81e-19	3.26e-17	1.92	3.8	1.34e-06	1.66e-05	0.744	1.67	1.18e-09	1.58e-08	1.03	2.04	7.64e-17	1.84e-15	1.7	3.25	0.864	1	0.0241	1.02	0.898	1	0.018	1.01	0.979	1	0.00351	1
ENSG00000147465	3.42e-07	5.15e-06	0.54	1.45	0.00538	0.0148	0.265	1.2	3.5e-21	3.27e-19	-1.72	-3.29	2.25e-07	3.51e-06	0.551	1.47	0.00428	0.0125	0.273	1.21	2.83e-19	1.39e-17	-1.51	-2.85	0.347	1	0.0871	1.06	0.544	1	0.0559	1.04	0.409	1	-0.0742	-1.05
ENSG00000165055	5.25e-11	2.57e-09	-0.656	-1.58	6.97e-13	1.95e-11	-0.778	-1.72	1.16e-14	1.7e-13	-0.882	-1.84	6.47e-11	2.91e-09	-0.65	-1.57	7.37e-13	2.28e-11	-0.779	-1.72	1.52e-16	3.38e-15	-1.02	-2.03	0.231	1	-0.0895	-1.06	0.721	1	-0.0266	-1.02	0.441	1	-0.0567	-1.04
ENSG00000111653	6.1e-11	2.9e-09	1.01	2.02	3.35e-13	1e-11	1.22	2.33	1.93e-16	4.23e-15	1.41	2.66	1.11e-09	3.38e-08	0.909	1.88	1.3e-12	3.75e-11	1.17	2.25	6.09e-16	1.17e-14	1.37	2.59	0.287	1	0.137	1.1	0.0522	1	0.252	1.19	0.686	1	0.0483	1.03
ENSG00000120438	1.46e-05	0.000138	-0.454	-1.37	1.99e-13	6.36e-12	-1	-2	2.59e-17	7.11e-16	-1.33	-2.52	6.81e-07	9.38e-06	-0.542	-1.46	3.39e-13	1.16e-11	-0.986	-1.98	7.08e-18	2.25e-16	-1.39	-2.62	0.777	1	-0.0263	-1.02	0.205	1	-0.119	-1.09	0.242	1	-0.109	-1.08
ENSG00000161960	1.59e-06	1.98e-05	-0.407	-1.33	4.73e-13	1.37e-11	-0.764	-1.7	2.76e-18	9.64e-17	-1.11	-2.16	1.69e-06	2.04e-05	-0.405	-1.32	2.99e-12	7.73e-11	-0.717	-1.64	7.39e-18	2.33e-16	-1.08	-2.12	0.677	1	-0.0304	-1.02	0.166	1	-0.103	-1.07	0.167	1	-0.102	-1.07
ENSG00000164010	8.42e-09	2.01e-07	1.33	2.51	4.09e-12	9.37e-11	1.78	3.44	3.61e-17	9.56e-16	2.6	6.06	9.32e-09	2.16e-07	1.32	2.5	1.51e-11	3.3e-10	1.71	3.27	2.58e-16	5.37e-15	2.47	5.52	0.869	1	0.0324	1.02	0.83	1	0.0425	1.03	0.7	1	0.0792	1.06
ENSG00000275832	2.34e-08	4.97e-07	2	4	1.6e-12	4.13e-11	3.25	9.48	2.33e-17	6.49e-16	4.19	18.2	1.93e-08	4.1e-07	2.01	4.03	4.57e-12	1.12e-10	3.15	8.85	3.66e-16	7.33e-15	3.89	14.9	0.692	1	0.137	1.1	0.183	1	0.527	1.44	0.163	1	0.518	1.43
ENSG00000122687	1.09e-07	1.9e-06	-0.448	-1.36	2.7e-12	6.5e-11	-0.693	-1.62	1.09e-16	2.53e-15	-0.977	-1.97	1.17e-08	2.63e-07	-0.496	-1.41	2.94e-13	1.02e-11	-0.75	-1.68	1.52e-18	6.01e-17	-1.12	-2.17	0.141	1	-0.105	-1.08	0.302	1	-0.0727	-1.05	0.0866	1	-0.123	-1.09
ENSG00000127334	8.26e-07	1.11e-05	-0.491	-1.41	1.16e-13	3.97e-12	-0.963	-1.95	7.33e-17	1.79e-15	-1.21	-2.31	7.14e-07	9.72e-06	-0.494	-1.41	7.76e-12	1.8e-10	-0.829	-1.78	1.67e-16	3.68e-15	-1.18	-2.27	0.365	1	0.0761	1.05	0.744	1	-0.0275	-1.02	0.58	1	-0.0453	-1.03
ENSG00000143256	1.05e-09	3.32e-08	-0.859	-1.81	6.37e-14	2.38e-12	-1.24	-2.36	1.36e-15	2.44e-14	-1.39	-2.63	6.12e-10	2e-08	-0.877	-1.84	7.25e-15	4.02e-13	-1.34	-2.53	3.8e-16	7.57e-15	-1.46	-2.75	0.162	1	-0.153	-1.11	0.202	1	-0.139	-1.1	0.129	1	-0.165	-1.12
ENSG00000118200	8.13e-05	0.00061	-0.431	-1.35	7.6e-10	1.01e-08	-0.855	-1.81	6.93e-20	3.86e-18	-1.88	-3.69	0.000188	0.00124	-0.402	-1.32	3.28e-09	3.99e-08	-0.806	-1.75	4.39e-19	2.04e-17	-1.78	-3.44	0.742	1	-0.0324	-1.02	0.652	1	-0.0461	-1.03	0.141	1	-0.142	-1.1
ENSG00000168016	7.32e-11	3.37e-09	2.14	4.39	8.29e-15	3.99e-13	2.84	7.17	5.8e-13	6.17e-12	2.39	5.23	7.94e-11	3.45e-09	2.13	4.37	3.15e-15	2e-13	2.92	7.59	9.17e-15	1.36e-13	2.71	6.52	0.235	1	0.34	1.27	0.188	1	0.373	1.3	0.109	1	0.431	1.35
ENSG00000110955	0.0371	0.103	-0.0934	-1.07	1.05e-09	1.35e-08	-0.343	-1.27	4.24e-20	2.53e-18	-0.744	-1.67	0.0103	0.0365	-0.116	-1.08	1.53e-09	2e-08	-0.339	-1.26	5.39e-20	3.32e-18	-0.74	-1.67	0.964	1	-0.00196	-1	0.0876	1	-0.0764	-1.05	0.18	1	-0.0593	-1.04
ENSG00000004961	3.49e-08	7.07e-07	-0.464	-1.38	3.2e-14	1.3e-12	-0.797	-1.74	6.37e-16	1.24e-14	-0.9	-1.87	1.34e-09	4.01e-08	-0.534	-1.45	3.76e-14	1.67e-12	-0.795	-1.73	2.03e-16	4.32e-15	-0.937	-1.91	0.411	1	-0.0567	-1.04	0.293	1	-0.073	-1.05	0.13	1	-0.105	-1.08
ENSG00000286380	2.33e-07	3.68e-06	1.7	3.26	9.8e-12	2e-10	2.5	5.66	1.24e-17	3.7e-16	3.65	12.6	3.9e-07	5.71e-06	1.66	3.17	6.07e-11	1.11e-09	2.36	5.12	3.07e-17	8.15e-16	3.57	11.9	0.88	1	0.0485	1.03	0.646	1	0.144	1.1	0.629	1	0.148	1.11
ENSG00000160563	1.9e-06	2.33e-05	-0.42	-1.34	4.35e-12	9.89e-11	-0.753	-1.69	1.29e-18	5.01e-17	-1.23	-2.34	1.26e-06	1.58e-05	-0.428	-1.35	9.48e-12	2.17e-10	-0.735	-1.66	6.38e-18	2.05e-16	-1.18	-2.26	0.831	1	-0.0162	-1.01	0.454	1	-0.0572	-1.04	0.0881	1	-0.13	-1.09
ENSG00000196756	9.51e-10	3.06e-08	-0.924	-1.9	3.01e-12	7.14e-11	-1.19	-2.28	2.65e-17	7.25e-16	-1.84	-3.58	6.3e-10	2.06e-08	-0.938	-1.92	2.31e-11	4.76e-10	-1.1	-2.15	1.62e-16	3.59e-15	-1.74	-3.33	0.262	1	-0.13	-1.09	0.658	1	-0.0514	-1.04	0.324	1	-0.115	-1.08
ENSG00000185651	0.000909	0.00486	-0.201	-1.15	2.32e-08	2.21e-07	-0.392	-1.31	2.55e-19	1.2e-17	-0.926	-1.9	7.36e-06	7.4e-05	-0.288	-1.22	4.07e-09	4.85e-08	-0.423	-1.34	3.66e-21	3.32e-19	-1.05	-2.07	0.23	1	-0.0688	-1.05	0.0989	1	-0.0957	-1.07	0.0343	1	-0.124	-1.09
ENSG00000095319	5.96e-06	6.35e-05	-0.331	-1.26	1.15e-13	3.93e-12	-0.708	-1.63	1.13e-16	2.63e-15	-0.885	-1.85	3.9e-06	4.23e-05	-0.339	-1.26	4.59e-13	1.5e-11	-0.676	-1.6	3.48e-17	9.09e-16	-0.92	-1.89	0.828	1	0.0139	1.01	0.43	1	-0.0511	-1.04	0.634	1	-0.0308	-1.02
ENSG00000175054	1.06e-06	1.39e-05	-0.572	-1.49	1.68e-11	3.23e-10	-0.94	-1.92	3.67e-18	1.25e-16	-1.55	-2.93	1.44e-06	1.77e-05	-0.562	-1.48	6.52e-11	1.19e-09	-0.895	-1.86	7.17e-17	1.75e-15	-1.41	-2.66	0.852	1	0.0185	1.01	0.76	1	-0.0304	-1.02	0.996	1	-0.000485	-1
ENSG00000115946	2.02e-09	5.87e-08	-1.19	-2.28	1.91e-11	3.62e-10	-1.45	-2.73	2.24e-17	6.25e-16	-2.5	-5.66	6.21e-10	2.03e-08	-1.25	-2.37	1.43e-11	3.12e-10	-1.47	-2.77	3.34e-17	8.78e-16	-2.48	-5.59	0.329	1	-0.148	-1.11	0.141	1	-0.226	-1.17	0.493	1	-0.104	-1.07
ENSG00000178567	4.54e-08	8.9e-07	0.614	1.53	1.59e-12	4.1e-11	0.911	1.88	2.21e-17	6.17e-16	1.27	2.42	1.85e-08	3.96e-07	0.638	1.56	1.29e-12	3.73e-11	0.918	1.89	1.63e-17	4.74e-16	1.29	2.44	0.287	1	0.102	1.07	0.208	1	0.121	1.09	0.263	1	0.107	1.08
ENSG00000213462	0.000389	0.00237	0.465	1.38	3.34e-09	3.78e-08	0.888	1.85	1.28e-19	6.55e-18	1.79	3.47	0.000219	0.00141	0.486	1.4	3.88e-09	4.64e-08	0.884	1.85	2.02e-19	1.04e-17	1.78	3.43	0.445	1	0.0971	1.07	0.0739	1	0.229	1.17	0.555	1	0.0716	1.05
ENSG00000100307	1.69e-09	5.07e-08	0.822	1.77	1.89e-12	4.72e-11	1.05	2.08	4.24e-17	1.1e-15	1.33	2.52	2.06e-09	5.77e-08	0.814	1.76	2.33e-13	8.45e-12	1.13	2.19	3.36e-16	6.81e-15	1.26	2.4	0.0863	1	0.203	1.15	0.509	1	0.078	1.06	0.17	1	0.149	1.11
ENSG00000126562	2.78e-09	7.64e-08	1.22	2.33	3.2e-13	9.68e-12	1.68	3.21	1e-16	2.35e-15	2.09	4.26	6.47e-09	1.57e-07	1.18	2.27	4.44e-13	1.45e-11	1.67	3.17	1.84e-16	4e-15	2.06	4.17	0.15	1	0.251	1.19	0.261	1	0.194	1.14	0.396	1	0.143	1.1
ENSG00000114767	8.62e-10	2.82e-08	-1.55	-2.93	1.91e-14	8.17e-13	-2.42	-5.33	8.72e-16	1.64e-14	-2.91	-7.53	2.64e-10	9.72e-09	-1.63	-3.09	6.38e-14	2.67e-12	-2.31	-4.96	3.54e-15	5.78e-14	-2.76	-6.76	0.393	1	-0.16	-1.12	0.154	1	-0.269	-1.2	0.223	1	-0.231	-1.17
ENSG00000187522	3.27e-06	3.75e-05	-0.484	-1.4	3.6e-14	1.43e-12	-1.06	-2.08	1.39e-16	3.14e-15	-1.26	-2.4	7.46e-07	1.01e-05	-0.525	-1.44	5.46e-13	1.74e-11	-0.963	-1.95	2.16e-17	6.04e-16	-1.35	-2.55	0.839	1	0.0182	1.01	0.404	1	-0.0757	-1.05	0.183	1	-0.121	-1.09
ENSG00000125459	9.72e-08	1.71e-06	-0.748	-1.68	1.61e-10	2.47e-09	-1.01	-2.01	1.34e-17	3.96e-16	-1.82	-3.52	2.03e-08	4.31e-07	-0.804	-1.75	4.35e-10	6.49e-09	-0.969	-1.96	6.65e-18	2.13e-16	-1.88	-3.68	0.986	1	-0.002	-1	0.558	1	-0.0675	-1.05	0.741	1	-0.0377	-1.03
ENSG00000106536	4.39e-07	6.45e-06	1.29	2.44	4.45e-09	4.91e-08	1.42	2.68	8.84e-19	3.61e-17	2.54	5.83	1.7e-05	0.000154	1.06	2.08	8.29e-10	1.15e-08	1.52	2.86	5.2e-19	2.37e-17	2.58	6	0.0127	1	0.607	1.52	0.342	1	0.208	1.15	0.488	1	0.139	1.1
ENSG00000233452	1.8e-10	7.29e-09	-1.97	-3.9	1.13e-11	2.28e-10	-2.25	-4.76	9.97e-15	1.49e-13	-2.85	-7.23	7.07e-11	3.14e-09	-2.05	-4.15	2.69e-11	5.43e-10	-2.17	-4.51	2.66e-14	3.59e-13	-2.75	-6.72	0.264	1	0.215	1.16	0.655	1	0.0855	1.06	0.389	1	0.151	1.11
ENSG00000130204	4.75e-07	6.87e-06	-0.915	-1.89	3.41e-13	1.02e-11	-1.66	-3.15	8.53e-17	2.04e-15	-2.24	-4.71	1.01e-07	1.77e-06	-0.989	-1.98	3.86e-13	1.29e-11	-1.65	-3.15	4.41e-17	1.13e-15	-2.29	-4.91	0.676	1	-0.0634	-1.04	0.375	1	-0.135	-1.1	0.395	1	-0.131	-1.1
ENSG00000070950	1.47e-07	2.46e-06	-0.481	-1.4	1.75e-14	7.56e-13	-0.9	-1.87	4.47e-16	9.03e-15	-0.997	-2	1.35e-08	2.99e-07	-0.537	-1.45	8e-14	3.31e-12	-0.858	-1.81	1.77e-15	3.08e-14	-0.958	-1.94	0.585	1	-0.0416	-1.03	0.424	1	-0.0613	-1.04	0.55	1	-0.0448	-1.03
ENSG00000213347	3.56e-13	3.45e-11	1.03	2.04	7.96e-15	3.86e-13	1.2	2.3	1.23e-10	9.02e-10	0.856	1.81	3.41e-13	3.16e-11	1.03	2.04	2.7e-14	1.24e-12	1.16	2.23	2.07e-08	1.06e-07	0.705	1.63	0.854	1	0.0199	1.01	0.656	1	0.0499	1.04	0.208	1	-0.14	-1.1
ENSG00000257218	2.85e-10	1.07e-08	-0.506	-1.42	6.06e-12	1.32e-10	-0.592	-1.51	4.36e-15	6.99e-14	-0.753	-1.69	5.81e-10	1.93e-08	-0.491	-1.41	6.77e-12	1.61e-10	-0.591	-1.51	1.25e-16	2.86e-15	-0.846	-1.8	0.643	1	-0.0284	-1.02	0.543	1	-0.0375	-1.03	0.868	1	0.0101	1.01
ENSG00000071127	1.63e-08	3.64e-07	-0.406	-1.33	1.82e-11	3.47e-10	-0.536	-1.45	6.08e-16	1.19e-14	-0.748	-1.68	2.84e-09	7.61e-08	-0.437	-1.35	5.62e-12	1.35e-10	-0.56	-1.47	2.54e-18	9.29e-17	-0.884	-1.85	0.911	1	-0.00647	-1	0.571	1	-0.0332	-1.02	0.179	1	-0.0785	-1.06
ENSG00000160310	1.29e-09	4e-08	0.544	1.46	5.72e-13	1.63e-11	0.722	1.65	4.36e-17	1.13e-15	0.964	1.95	9.76e-09	2.25e-07	0.5	1.41	7.58e-12	1.76e-10	0.663	1.58	9.1e-14	1.12e-12	0.769	1.7	0.922	1	-0.00711	-1	0.909	1	0.00831	1.01	0.987	1	-0.00115	-1
ENSG00000197265	5.77e-05	0.000452	-0.354	-1.28	1.46e-11	2.86e-10	-0.753	-1.68	4.43e-19	1.98e-17	-1.27	-2.41	1.5e-05	0.000138	-0.387	-1.31	1.7e-10	2.8e-09	-0.687	-1.61	1.53e-17	4.5e-16	-1.14	-2.21	0.92	1	-0.00791	-1.01	0.641	1	-0.0371	-1.03	0.427	1	-0.0604	-1.04
ENSG00000214736	0.000107	0.000775	-0.369	-1.29	2.65e-11	4.88e-10	-0.792	-1.73	5.74e-19	2.5e-17	-1.4	-2.64	1.36e-05	0.000127	-0.426	-1.34	5.05e-12	1.23e-10	-0.842	-1.79	3.55e-19	1.69e-17	-1.43	-2.69	0.209	1	-0.11	-1.08	0.0857	1	-0.152	-1.11	0.0742	1	-0.158	-1.12
ENSG00000110768	1.75e-11	1e-09	-0.838	-1.79	1.62e-13	5.29e-12	-0.997	-2	1.58e-14	2.24e-13	-1.09	-2.12	7.78e-12	4.66e-10	-0.862	-1.82	1.46e-12	4.15e-11	-0.925	-1.9	1.93e-15	3.32e-14	-1.17	-2.26	0.6	1	-0.047	-1.03	0.076	1	-0.162	-1.12	0.608	1	-0.0457	-1.03
ENSG00000288114	1.75e-11	1e-09	-0.838	-1.79	1.62e-13	5.29e-12	-0.997	-2	1.58e-14	2.24e-13	-1.09	-2.12	7.78e-12	4.66e-10	-0.862	-1.82	1.46e-12	4.15e-11	-0.925	-1.9	1.93e-15	3.32e-14	-1.17	-2.26	0.6	1	-0.047	-1.03	0.076	1	-0.162	-1.12	0.608	1	-0.0457	-1.03
ENSG00000077238	5.24e-09	1.33e-07	-1.48	-2.79	2.38e-13	7.48e-12	-2.4	-5.29	1.19e-16	2.75e-15	-3.08	-8.48	1.12e-09	3.41e-08	-1.59	-3.02	2.84e-13	9.96e-12	-2.41	-5.33	9.67e-17	2.26e-15	-3.32	-9.98	0.0976	1	-0.306	-1.24	0.122	1	-0.274	-1.21	0.0475	1	-0.315	-1.24
ENSG00000154767	4.26e-10	1.51e-08	-0.355	-1.28	1.68e-12	4.28e-11	-0.437	-1.35	1.15e-13	1.39e-12	-0.47	-1.39	7.46e-11	3.28e-09	-0.379	-1.3	5.82e-11	1.07e-09	-0.386	-1.31	1.9e-15	3.28e-14	-0.538	-1.45	0.0936	1	0.0745	1.05	0.709	1	0.0164	1.01	0.626	1	-0.021	-1.01
ENSG00000268119	1.82e-05	0.000168	0.476	1.39	1.52e-11	2.96e-10	0.897	1.86	2.07e-16	4.52e-15	1.24	2.36	4.27e-08	8.33e-07	0.652	1.57	4.27e-12	1.05e-10	0.938	1.92	5.74e-18	1.87e-16	1.37	2.59	0.661	1	-0.0455	-1.03	0.774	1	-0.0299	-1.02	0.198	1	0.13	1.09
ENSG00000182795	5.95e-08	1.13e-06	1.14	2.2	4e-15	2.12e-13	2.08	4.22	1.26e-15	2.28e-14	2.04	4.11	4.93e-07	7.04e-06	1.03	2.05	1.52e-15	1.07e-13	2.14	4.41	2.24e-15	3.81e-14	2.01	4.03	0.0303	1	0.421	1.34	0.0264	1	0.45	1.37	0.512	1	0.126	1.09
ENSG00000171105	5.64e-07	8.02e-06	1.47	2.78	7.76e-09	8.08e-08	1.71	3.27	2.51e-19	1.19e-17	3.31	9.91	3.51e-06	3.86e-05	1.34	2.54	1.26e-08	1.35e-07	1.68	3.2	2.41e-19	1.2e-17	3.32	9.98	0.183	1	0.38	1.3	0.479	1	0.193	1.14	0.00711	1	0.689	1.61
ENSG00000233746	0.239	0.411	0.298	1.23	1.44e-07	1.15e-06	1.55	2.92	1.33e-19	6.82e-18	3.07	8.41	0.0705	0.168	0.455	1.37	2.02e-07	1.64e-06	1.53	2.89	1.87e-19	9.73e-18	3.05	8.29	0.32	1	-0.277	-1.21	0.562	1	0.163	1.12	0.905	1	-0.0283	-1.02
ENSG00000228451	1.38e-13	1.52e-11	1.66	3.15	4.21e-14	1.65e-12	1.8	3.47	1.98e-10	1.41e-09	1.31	2.49	1.08e-13	1.2e-11	1.67	3.17	2.8e-15	1.83e-13	1.95	3.85	3.57e-10	2.42e-09	1.29	2.45	0.296	1	0.188	1.14	0.288	1	0.199	1.15	0.926	1	-0.0167	-1.01
ENSG00000148335	8.8e-07	1.18e-05	-0.708	-1.63	1.86e-12	4.67e-11	-1.26	-2.4	4.37e-17	1.13e-15	-1.82	-3.53	3.56e-08	7.09e-07	-0.832	-1.78	5.45e-13	1.74e-11	-1.33	-2.51	7.55e-18	2.37e-16	-1.95	-3.86	0.402	1	-0.102	-1.07	0.386	1	-0.106	-1.08	0.0872	1	-0.209	-1.16
ENSG00000172292	1.39e-09	4.25e-08	-0.733	-1.66	9.02e-14	3.2e-12	-1.06	-2.08	2.25e-15	3.85e-14	-1.18	-2.27	1.55e-10	6.14e-09	-0.801	-1.74	5e-13	1.61e-11	-1	-2	9.28e-14	1.14e-12	-1.05	-2.06	0.542	1	-0.0567	-1.04	0.285	1	-0.0993	-1.07	0.475	1	0.0642	1.05
ENSG00000064201	6.6e-05	0.000509	1.46	2.75	1.01e-12	2.73e-11	3.21	9.28	6.99e-18	2.22e-16	4.6	24.3	0.000311	0.00191	1.31	2.47	2e-12	5.46e-11	3.15	8.87	6.74e-17	1.65e-15	4.33	20.2	0.505	1	0.249	1.19	0.3	1	0.391	1.31	0.476	1	0.279	1.21
ENSG00000171204	5.24e-07	7.5e-06	-0.378	-1.3	2.46e-13	7.68e-12	-0.685	-1.61	9.28e-16	1.73e-14	-0.809	-1.75	2.05e-08	4.33e-07	-0.441	-1.36	2.18e-13	8.01e-12	-0.689	-1.61	8.69e-18	2.69e-16	-0.938	-1.92	0.524	1	-0.0408	-1.03	0.111	1	-0.103	-1.07	0.338	1	-0.0604	-1.04
ENSG00000286055	2.01e-06	2.45e-05	1.14	2.21	5.29e-11	9.11e-10	1.77	3.4	1.77e-17	5.07e-16	2.82	7.05	1.08e-06	1.39e-05	1.18	2.26	3.11e-10	4.8e-09	1.67	3.18	2.9e-17	7.76e-16	2.79	6.9	0.588	1	-0.131	-1.09	0.33	1	0.227	1.17	0.491	1	-0.175	-1.13
ENSG00000139131	6.64e-08	1.23e-06	-0.474	-1.39	3.89e-12	8.94e-11	-0.716	-1.64	1.27e-16	2.9e-15	-1	-2.01	1.39e-08	3.07e-07	-0.509	-1.42	4.6e-13	1.5e-11	-0.776	-1.71	6.81e-18	2.17e-16	-1.11	-2.16	0.199	1	-0.0937	-1.07	0.0802	1	-0.129	-1.09	0.349	1	-0.0669	-1.05
ENSG00000253394	1.54e-06	1.93e-05	-0.527	-1.44	8.7e-11	1.42e-09	-0.827	-1.77	9.87e-20	5.22e-18	-1.66	-3.15	0.00278	0.0123	-0.294	-1.23	3.6e-08	3.46e-07	-0.639	-1.56	1.97e-17	5.6e-16	-1.39	-2.63	0.638	1	-0.044	-1.03	0.254	1	-0.107	-1.08	0.874	1	-0.0142	-1.01
ENSG00000172380	0.00684	0.0264	-0.397	-1.32	8.7e-09	8.97e-08	-1.09	-2.12	1.87e-20	1.27e-18	-2.94	-7.67	0.000632	0.00354	-0.522	-1.44	4.99e-06	3.01e-05	-0.766	-1.7	2.37e-19	1.19e-17	-2.61	-6.11	0.897	1	-0.018	-1.01	0.488	1	-0.0964	-1.07	0.174	1	-0.161	-1.12
ENSG00000068654	1.56e-09	4.7e-08	-0.934	-1.91	7.76e-11	1.28e-09	-1.06	-2.09	2.84e-17	7.73e-16	-1.78	-3.43	6.54e-10	2.12e-08	-0.967	-1.95	1.61e-10	2.67e-09	-1.03	-2.05	8.1e-17	1.95e-15	-1.72	-3.3	0.591	1	-0.0643	-1.05	0.688	1	-0.0482	-1.03	0.461	1	-0.0887	-1.06
ENSG00000125445	3.54e-05	0.000297	-0.37	-1.29	2.2e-11	4.11e-10	-0.739	-1.67	6.87e-18	2.19e-16	-1.23	-2.34	9.54e-06	9.28e-05	-0.402	-1.32	7.63e-12	1.77e-10	-0.77	-1.7	1.16e-19	6.42e-18	-1.39	-2.63	0.602	1	-0.0418	-1.03	0.0703	1	-0.149	-1.11	0.0748	1	-0.147	-1.11
ENSG00000122861	1.8e-09	5.36e-08	-1.76	-3.39	1.54e-13	5.12e-12	-3.08	-8.47	1.4e-15	2.5e-14	-4.21	-18.5	2.63e-09	7.12e-08	-1.71	-3.28	3.85e-12	9.67e-11	-2.5	-5.65	2.9e-15	4.82e-14	-3.47	-11	0.484	1	0.134	1.1	0.411	1	-0.159	-1.12	0.288	1	-0.184	-1.14
ENSG00000101811	1.06e-05	0.000104	-0.342	-1.27	1.75e-12	4.43e-11	-0.69	-1.61	1.49e-16	3.35e-15	-0.949	-1.93	1.12e-06	1.42e-05	-0.389	-1.31	1.37e-13	5.29e-12	-0.755	-1.69	1.57e-17	4.6e-16	-1.02	-2.03	0.649	1	-0.0313	-1.02	0.124	1	-0.107	-1.08	0.81	1	-0.0165	-1.01
ENSG00000151014	1.71e-12	1.33e-10	-1.21	-2.31	6.64e-12	1.43e-10	-1.22	-2.32	3.6e-14	4.77e-13	-1.46	-2.75	8.12e-11	3.52e-09	-1.03	-2.04	7.57e-13	2.33e-11	-1.34	-2.53	4.36e-15	7e-14	-1.61	-3.05	0.571	1	-0.0634	-1.04	0.181	1	-0.159	-1.12	0.798	1	0.0285	1.02
ENSG00000135709	0.00175	0.00843	0.314	1.24	1.27e-10	1.98e-09	0.801	1.74	8.05e-20	4.37e-18	1.47	2.77	0.0247	0.0737	0.22	1.16	1.03e-09	1.4e-08	0.742	1.67	1.98e-17	5.61e-16	1.27	2.41	0.576	1	0.0546	1.04	0.588	1	0.0538	1.04	0.847	1	0.0186	1.01
ENSG00000129351	2.5e-06	2.96e-05	-0.236	-1.18	2.21e-13	7.01e-12	-0.467	-1.38	2.58e-16	5.5e-15	-0.579	-1.49	3.3e-06	3.66e-05	-0.232	-1.17	1.97e-13	7.31e-12	-0.47	-1.38	1.66e-18	6.52e-17	-0.674	-1.6	0.134	1	-0.0664	-1.05	0.236	1	-0.0525	-1.04	0.124	1	-0.0686	-1.05
ENSG00000134153	1.56e-05	0.000146	-0.292	-1.22	6.22e-13	1.75e-11	-0.626	-1.54	1.61e-17	4.67e-16	-0.872	-1.83	2.99e-06	3.37e-05	-0.322	-1.25	2.74e-13	9.66e-12	-0.645	-1.56	2.95e-18	1.06e-16	-0.922	-1.89	0.431	1	-0.0476	-1.03	0.16	1	-0.0859	-1.06	0.064	1	-0.113	-1.08
ENSG00000225141	3.01e-07	4.59e-06	0.981	1.97	5.05e-13	1.46e-11	1.69	3.22	8.24e-18	2.59e-16	2.33	5.01	6.88e-09	1.66e-07	1.15	2.22	5.32e-12	1.29e-10	1.57	2.97	7.09e-17	1.73e-15	2.21	4.61	0.269	1	0.2	1.15	0.0666	1	0.347	1.27	0.0232	1	0.44	1.36
ENSG00000103966	1.09e-07	1.89e-06	-0.682	-1.6	1.04e-12	2.78e-11	-1.12	-2.17	8.54e-18	2.67e-16	-1.6	-3.04	6.45e-09	1.57e-07	-0.78	-1.72	1.14e-12	3.33e-11	-1.12	-2.18	1.05e-16	2.44e-15	-1.48	-2.79	0.558	1	-0.0612	-1.04	0.0786	1	-0.187	-1.14	0.107	1	-0.161	-1.12
ENSG00000129680	2.64e-07	4.09e-06	-0.6	-1.52	1.05e-11	2.13e-10	-0.943	-1.92	1.25e-17	3.71e-16	-1.51	-2.85	2.8e-07	4.26e-06	-0.597	-1.51	1.09e-10	1.88e-09	-0.863	-1.82	1.13e-16	2.61e-15	-1.41	-2.66	0.991	1	0.00109	1	0.35	1	-0.0913	-1.07	0.915	1	0.0102	1.01
ENSG00000009694	0.0014	0.00699	0.477	1.39	9.06e-09	9.3e-08	0.959	1.94	1.65e-19	8.19e-18	1.95	3.87	0.00192	0.00899	0.461	1.38	3.4e-10	5.19e-09	1.09	2.13	2.52e-19	1.26e-17	1.93	3.82	0.179	1	0.199	1.15	0.219	1	0.177	1.13	0.27	1	0.147	1.11
ENSG00000111231	5e-05	0.000399	-0.287	-1.22	1.75e-12	4.43e-11	-0.641	-1.56	2.52e-18	8.92e-17	-0.972	-1.96	9.04e-06	8.87e-05	-0.321	-1.25	4.59e-12	1.13e-10	-0.62	-1.54	5.24e-18	1.73e-16	-0.954	-1.94	0.566	1	-0.0367	-1.03	0.139	1	-0.0957	-1.07	0.174	1	-0.0859	-1.06
ENSG00000006530	1.64e-08	3.67e-07	-0.408	-1.33	2.71e-11	4.98e-10	-0.536	-1.45	4.61e-17	1.18e-15	-0.824	-1.77	1.94e-06	2.29e-05	-0.322	-1.25	8.69e-11	1.53e-09	-0.514	-1.43	2.54e-17	6.89e-16	-0.842	-1.79	0.344	1	-0.0558	-1.04	0.598	1	-0.0311	-1.02	0.882	1	0.00861	1.01
ENSG00000149100	2.26e-08	4.82e-07	-0.442	-1.36	3.37e-15	1.86e-13	-0.788	-1.73	3.59e-16	7.4e-15	-0.839	-1.79	6.76e-08	1.26e-06	-0.419	-1.34	3.05e-14	1.39e-12	-0.736	-1.67	2.52e-15	4.23e-14	-0.791	-1.73	0.242	1	-0.076	-1.05	0.0697	1	-0.119	-1.09	0.325	1	-0.063	-1.04
ENSG00000069998	5.4e-07	7.69e-06	-0.501	-1.41	2.68e-12	6.44e-11	-0.846	-1.8	5.28e-17	1.33e-15	-1.24	-2.37	2.14e-06	2.51e-05	-0.463	-1.38	3.08e-11	6.12e-10	-0.774	-1.71	1.61e-18	6.35e-17	-1.41	-2.66	0.83	1	-0.018	-1.01	0.354	1	-0.0779	-1.06	0.161	1	-0.119	-1.09
ENSG00000168887	1.14e-12	9.36e-11	0.486	1.4	5.03e-15	2.6e-13	0.585	1.5	1.04e-13	1.26e-12	0.518	1.43	3.58e-12	2.36e-10	0.467	1.38	1.27e-15	9.37e-14	0.61	1.53	1.18e-09	7.37e-09	0.375	1.3	0.554	1	0.0299	1.02	0.0299	1	0.113	1.08	0.432	1	0.0388	1.03
ENSG00000186193	3.8e-05	0.000316	-0.641	-1.56	5.12e-09	5.58e-08	-1.05	-2.07	2.93e-18	1.02e-16	-2.32	-5.01	4.99e-06	5.25e-05	-0.73	-1.66	1.11e-08	1.2e-07	-1.02	-2.02	4.53e-19	2.1e-17	-2.51	-5.69	0.882	1	0.0205	1.01	0.947	1	0.00926	1.01	0.47	1	-0.101	-1.07
ENSG00000100413	2.63e-10	9.99e-09	-0.782	-1.72	8.71e-10	1.14e-08	-0.757	-1.69	1.4e-15	2.5e-14	-1.27	-2.4	2.07e-11	1.08e-09	-0.862	-1.82	8.94e-09	9.86e-08	-0.686	-1.61	3.35e-18	1.17e-16	-1.56	-2.95	0.786	1	-0.0253	-1.02	0.835	1	-0.0196	-1.01	0.215	1	-0.12	-1.09
ENSG00000279247	7.43e-07	1.02e-05	-0.615	-1.53	1.98e-12	4.94e-11	-1.06	-2.08	1.06e-17	3.23e-16	-1.59	-3.02	1.65e-06	2e-05	-0.587	-1.5	3.37e-12	8.61e-11	-1.04	-2.06	8.75e-17	2.08e-15	-1.49	-2.82	0.656	1	-0.0467	-1.03	0.258	1	-0.119	-1.09	0.567	1	-0.0592	-1.04
ENSG00000166262	0.000235	0.00154	0.427	1.34	3.53e-09	3.99e-08	0.765	1.7	1.84e-18	6.8e-17	1.44	2.71	0.00308	0.0134	0.335	1.26	2.15e-07	1.74e-06	0.644	1.56	6.19e-19	2.75e-17	1.49	2.8	0.413	1	-0.0947	-1.07	0.806	1	-0.0275	-1.02	0.933	1	0.00904	1.01
ENSG00000164938	5.7e-09	1.43e-07	1.97	3.92	1.77e-11	3.38e-10	2.4	5.27	5.94e-17	1.47e-15	3.23	9.4	1.56e-09	4.56e-08	2.07	4.19	8.57e-12	1.98e-10	2.46	5.5	6.23e-16	1.19e-14	3.04	8.21	0.525	1	0.202	1.15	0.417	1	0.252	1.19	0.3	1	0.299	1.23
ENSG00000116455	2.19e-07	3.49e-06	-0.801	-1.74	7.55e-13	2.09e-11	-1.36	-2.56	1e-16	2.36e-15	-1.86	-3.63	1.54e-07	2.54e-06	-0.814	-1.76	1.71e-12	4.77e-11	-1.32	-2.5	2.66e-17	7.19e-16	-1.95	-3.87	0.655	1	-0.0572	-1.04	0.209	1	-0.163	-1.12	0.338	1	-0.124	-1.09
ENSG00000143434	5.91e-13	5.35e-11	1.29	2.44	6.24e-13	1.76e-11	1.29	2.45	6.52e-12	5.83e-11	1.04	2.05	2.77e-13	2.64e-11	1.31	2.49	4.94e-14	2.13e-12	1.4	2.64	2.45e-13	2.8e-12	1.15	2.22	0.156	1	0.203	1.15	0.597	1	0.0755	1.05	0.407	1	0.1	1.07
ENSG00000154978	0.0517	0.134	-0.114	-1.08	9.95e-13	2.68e-11	-0.594	-1.51	2.12e-16	4.61e-15	-0.768	-1.7	0.00125	0.00626	-0.198	-1.15	1.16e-11	2.59e-10	-0.545	-1.46	4.37e-19	2.03e-17	-0.93	-1.91	0.466	1	0.0422	1.03	0.75	1	-0.0185	-1.01	0.343	1	-0.0544	-1.04
ENSG00000134440	6.85e-05	0.000524	-0.255	-1.19	8.96e-15	4.25e-13	-0.688	-1.61	3.45e-17	9.2e-16	-0.809	-1.75	0.000292	0.00181	-0.228	-1.17	1.48e-13	5.67e-12	-0.629	-1.55	4.61e-15	7.35e-14	-0.697	-1.62	0.547	1	0.035	1.02	0.2	1	-0.0752	-1.05	0.877	1	-0.00888	-1.01
ENSG00000234350	8.77e-09	2.09e-07	1.14	2.2	3.26e-13	9.78e-12	1.71	3.27	5.4e-16	1.07e-14	1.98	3.94	1.09e-09	3.34e-08	1.23	2.34	5.5e-12	1.32e-10	1.57	2.97	1.19e-15	2.13e-14	1.94	3.84	0.899	1	-0.0231	-1.02	0.243	1	0.22	1.16	0.343	1	0.173	1.13
ENSG00000159079	4.56e-06	5.02e-05	-0.397	-1.32	4.57e-12	1.03e-10	-0.731	-1.66	2.97e-17	8.04e-16	-1.06	-2.09	4.44e-07	6.4e-06	-0.45	-1.37	1.49e-11	3.25e-10	-0.702	-1.63	6.4e-17	1.58e-15	-1.04	-2.06	0.361	1	-0.0694	-1.05	0.665	1	-0.0327	-1.02	0.965	1	-0.00323	-1
ENSG00000100416	3.82e-07	5.71e-06	-0.462	-1.38	9.14e-13	2.49e-11	-0.8	-1.74	9.94e-17	2.34e-15	-1.1	-2.14	1.72e-07	2.78e-06	-0.48	-1.39	1.69e-11	3.64e-10	-0.722	-1.65	1.85e-18	7.12e-17	-1.25	-2.38	0.348	1	-0.0723	-1.05	0.312	1	-0.0786	-1.06	0.101	1	-0.129	-1.09
ENSG00000025772	5.37e-07	7.67e-06	-0.505	-1.42	7.39e-11	1.23e-09	-0.749	-1.68	1.93e-17	5.5e-16	-1.25	-2.37	2.59e-07	3.97e-06	-0.524	-1.44	9.49e-11	1.65e-09	-0.743	-1.67	2.77e-17	7.44e-16	-1.24	-2.36	0.544	1	0.0515	1.04	0.621	1	-0.0418	-1.03	0.581	1	-0.0461	-1.03
ENSG00000189037	1.46e-07	2.45e-06	2.31	4.97	1.67e-09	2.04e-08	2.69	6.45	6.68e-18	2.14e-16	4.68	25.6	5.95e-07	8.33e-06	2.17	4.5	3.95e-09	4.72e-08	2.61	6.1	3.49e-17	9.1e-16	4.48	22.3	0.625	1	-0.234	-1.18	0.168	1	0.569	1.48	0.713	1	0.155	1.11
ENSG00000214530	8.12e-08	1.47e-06	0.779	1.72	7.73e-12	1.63e-10	1.12	2.17	1.94e-17	5.5e-16	1.57	2.97	3.3e-06	3.66e-05	0.647	1.57	7.01e-12	1.65e-10	1.12	2.18	1.97e-16	4.21e-15	1.48	2.78	0.467	1	0.0942	1.07	0.829	1	0.0279	1.02	0.541	1	0.0748	1.05
ENSG00000110713	3.21e-08	6.55e-07	-0.412	-1.33	1.15e-12	3.07e-11	-0.618	-1.54	1.18e-16	2.73e-15	-0.83	-1.78	1.89e-07	3.01e-06	-0.378	-1.3	1.05e-11	2.38e-10	-0.573	-1.49	5.81e-16	1.12e-14	-0.792	-1.73	0.967	1	0.00254	1	0.44	1	-0.0474	-1.03	0.956	1	-0.00336	-1
ENSG00000115541	0.0327	0.0931	-0.258	-1.2	2.59e-09	3.01e-08	-0.905	-1.87	4.7e-19	2.09e-17	-1.96	-3.9	0.00827	0.0306	-0.324	-1.25	1.12e-11	2.51e-10	-1.12	-2.18	1.04e-19	5.85e-18	-2.06	-4.18	0.25	1	-0.137	-1.1	0.179	1	-0.16	-1.12	0.101	1	-0.197	-1.15
ENSG00000143106	0.000394	0.00239	-0.203	-1.15	6.46e-12	1.4e-10	-0.507	-1.42	1.64e-17	4.75e-16	-0.766	-1.7	2.16e-05	0.000188	-0.253	-1.19	2.96e-13	1.02e-11	-0.565	-1.48	3.74e-19	1.77e-17	-0.858	-1.81	0.131	1	-0.0817	-1.06	0.0925	1	-0.0914	-1.07	0.0616	1	-0.102	-1.07
ENSG00000149557	0.002	0.00946	0.644	1.56	5.35e-11	9.19e-10	1.6	3.02	2.11e-19	1.03e-17	2.52	5.72	0.00769	0.0287	0.55	1.46	2e-10	3.22e-09	1.53	2.88	5.1e-18	1.7e-16	2.32	4.99	0.194	1	0.274	1.21	0.4	1	0.174	1.13	0.218	1	0.227	1.17
ENSG00000118894	1.09e-09	3.45e-08	-1.19	-2.28	3.82e-12	8.82e-11	-1.57	-2.97	5.17e-15	8.17e-14	-2.08	-4.22	6.3e-11	2.84e-09	-1.34	-2.54	8.12e-13	2.47e-11	-1.69	-3.22	5.13e-15	8.06e-14	-2.1	-4.29	0.772	1	-0.0408	-1.03	0.931	1	-0.0123	-1.01	0.44	1	-0.109	-1.08
ENSG00000111321	1.03e-11	6.28e-10	-0.826	-1.77	6.85e-12	1.47e-10	-0.856	-1.81	3.37e-15	5.57e-14	-1.1	-2.14	4.27e-13	3.82e-11	-0.925	-1.9	7.31e-11	1.31e-09	-0.785	-1.72	1.72e-14	2.43e-13	-1.04	-2.06	0.429	1	-0.0692	-1.05	0.699	1	-0.034	-1.02	0.403	1	-0.0727	-1.05
ENSG00000153207	9.04e-10	2.93e-08	-0.745	-1.68	1.37e-12	3.59e-11	-0.958	-1.94	6.03e-16	1.18e-14	-1.23	-2.35	4.25e-10	1.48e-08	-0.768	-1.7	1.92e-11	4.09e-10	-0.873	-1.83	5.07e-15	8e-14	-1.15	-2.22	0.788	1	-0.0252	-1.02	0.364	1	-0.0858	-1.06	0.921	1	0.00919	1.01
ENSG00000095794	0.0223	0.0687	-0.148	-1.11	4.42e-12	1e-10	-0.619	-1.54	2.07e-18	7.55e-17	-0.955	-1.94	0.0181	0.0576	-0.153	-1.11	2.56e-12	6.75e-11	-0.633	-1.55	1.24e-19	6.78e-18	-1.05	-2.07	0.432	1	-0.0501	-1.04	0.0799	1	-0.113	-1.08	0.0282	1	-0.137	-1.1
ENSG00000042429	2.37e-08	5.01e-07	-0.444	-1.36	2.07e-12	5.15e-11	-0.645	-1.56	9.56e-16	1.77e-14	-0.843	-1.79	1.28e-07	2.16e-06	-0.409	-1.33	2.55e-13	9.18e-12	-0.696	-1.62	2.16e-16	4.58e-15	-0.89	-1.85	0.965	1	-0.00283	-1	0.121	1	-0.101	-1.07	0.893	1	-0.00857	-1.01
ENSG00000173542	4.7e-07	6.81e-06	0.629	1.55	4.24e-12	9.67e-11	1.01	2.01	4.51e-17	1.16e-15	1.42	2.68	7.78e-07	1.05e-05	0.612	1.53	3.68e-12	9.31e-11	1.01	2.02	3.1e-17	8.22e-16	1.44	2.72	0.406	1	0.0912	1.07	0.749	1	0.0351	1.02	0.286	1	0.117	1.08
ENSG00000206329	2.64e-08	5.52e-07	0.702	1.63	1.54e-12	3.99e-11	1.02	2.03	1.84e-16	4.06e-15	1.33	2.52	8.85e-08	1.58e-06	0.665	1.59	1.26e-11	2.79e-10	0.956	1.94	3.08e-15	5.09e-14	1.23	2.35	0.213	1	0.137	1.1	0.518	1	0.0715	1.05	0.377	1	-0.0986	-1.07
ENSG00000172375	6.44e-11	3.02e-09	-0.788	-1.73	2.35e-12	5.75e-11	-0.913	-1.88	4.01e-15	6.5e-14	-1.1	-2.14	2.73e-10	1e-08	-0.742	-1.67	2.65e-11	5.37e-10	-0.836	-1.79	3.53e-14	4.68e-13	-1.03	-2.04	0.559	1	0.0513	1.04	0.875	1	0.014	1.01	0.588	1	-0.0467	-1.03
ENSG00000184162	6.95e-11	3.23e-09	-1.13	-2.19	2.3e-14	9.61e-13	-1.59	-3.02	1.65e-12	1.62e-11	-1.36	-2.57	1.46e-10	5.82e-09	-1.09	-2.13	1.34e-14	6.71e-13	-1.64	-3.11	8.15e-14	1.02e-12	-1.55	-2.93	0.279	1	-0.134	-1.1	0.197	1	-0.162	-1.12	0.728	1	0.0425	1.03
ENSG00000017483	7.61e-10	2.52e-08	-0.427	-1.34	1.9e-16	1.73e-14	-0.724	-1.65	1.46e-08	7.72e-08	-0.382	-1.3	4.1e-11	1.98e-09	-0.478	-1.39	1.4e-17	2.48e-15	-0.785	-1.72	1.42e-13	1.69e-12	-0.592	-1.51	0.575	1	-0.0303	-1.02	0.0117	1	-0.142	-1.1	0.0983	1	-0.0914	-1.07
ENSG00000273151	5.44e-05	0.000429	0.664	1.58	5.22e-10	7.25e-09	1.16	2.23	2.18e-18	7.87e-17	2.01	4.02	0.000178	0.00118	0.609	1.52	8.11e-11	1.43e-09	1.24	2.37	9.6e-19	4.07e-17	2.06	4.16	0.706	1	0.0604	1.04	0.322	1	0.157	1.12	0.203	1	0.195	1.14
ENSG00000105479	4.32e-10	1.53e-08	1.13	2.19	1.11e-15	7.14e-14	1.81	3.51	3.89e-12	3.6e-11	1.33	2.52	3.74e-12	2.46e-10	1.32	2.5	1.61e-15	1.13e-13	1.8	3.48	3.59e-13	3.97e-12	1.44	2.71	0.618	1	0.079	1.06	0.0216	1	0.39	1.31	0.0424	1	0.319	1.25
ENSG00000180340	1.98e-16	6.23e-14	1.99	3.98	7.38e-15	3.6e-13	1.79	3.46	0.000111	0.000316	0.626	1.54	2.6e-15	5.09e-13	1.86	3.62	6.25e-15	3.54e-13	1.8	3.49	0.00122	0.00287	0.518	1.43	0.216	1	0.223	1.17	0.239	1	0.207	1.15	0.831	1	0.0338	1.02
ENSG00000106263	3.74e-08	7.49e-07	-0.553	-1.47	5.85e-13	1.66e-11	-0.858	-1.81	6.83e-16	1.31e-14	-1.07	-2.1	6.65e-09	1.61e-07	-0.597	-1.51	4.32e-13	1.42e-11	-0.868	-1.83	1.65e-16	3.64e-15	-1.12	-2.17	0.502	1	-0.0553	-1.04	0.326	1	-0.0813	-1.06	0.282	1	-0.0889	-1.06
ENSG00000162039	1.48e-07	2.47e-06	-0.541	-1.46	2.57e-11	4.74e-10	-0.772	-1.71	3.32e-17	8.87e-16	-1.21	-2.32	1.15e-06	1.46e-05	-0.486	-1.4	4.97e-11	9.35e-10	-0.755	-1.69	2.44e-16	5.11e-15	-1.14	-2.21	0.75	1	-0.0272	-1.02	0.323	1	-0.0838	-1.06	0.527	1	0.0528	1.04
ENSG00000196365	7.68e-06	7.87e-05	-0.436	-1.35	1.02e-13	3.57e-12	-0.95	-1.93	1.46e-17	4.27e-16	-1.23	-2.35	2.97e-05	0.000249	-0.399	-1.32	2.2e-12	5.93e-11	-0.857	-1.81	5.12e-16	1e-14	-1.1	-2.15	0.899	1	0.0109	1.01	0.377	1	-0.076	-1.05	0.405	1	-0.0699	-1.05
ENSG00000100109	7.66e-08	1.4e-06	-0.41	-1.33	1.42e-10	2.2e-09	-0.544	-1.46	8.18e-17	1.97e-15	-0.896	-1.86	1.92e-08	4.09e-07	-0.437	-1.35	5.03e-11	9.44e-10	-0.568	-1.48	2.67e-19	1.32e-17	-1.08	-2.11	0.895	1	-0.00833	-1.01	0.143	1	-0.0946	-1.07	0.0171	1	-0.158	-1.12
ENSG00000231618	3.48e-08	7.05e-07	0.708	1.63	1.74e-12	4.41e-11	1.04	2.05	1.88e-16	4.14e-15	1.36	2.56	1.37e-07	2.3e-06	0.664	1.58	9.68e-12	2.2e-10	0.983	1.98	3.83e-15	6.2e-14	1.25	2.38	0.175	1	0.152	1.11	0.484	1	0.0789	1.06	0.321	1	-0.113	-1.08
ENSG00000185420	2.36e-06	2.82e-05	-0.474	-1.39	4.53e-11	7.93e-10	-0.783	-1.72	1.95e-18	7.16e-17	-1.34	-2.54	2.28e-06	2.66e-05	-0.474	-1.39	1.51e-10	2.51e-09	-0.749	-1.68	1.93e-17	5.49e-16	-1.26	-2.39	0.19	1	-0.115	-1.08	0.114	1	-0.14	-1.1	0.782	1	-0.0233	-1.02
ENSG00000235956	1.82e-07	2.95e-06	0.96	1.95	3.19e-13	9.66e-12	1.62	3.07	3.32e-17	8.87e-16	2.14	4.39	1.89e-09	5.36e-08	1.16	2.23	7.41e-12	1.73e-10	1.47	2.77	1.5e-16	3.33e-15	2.06	4.17	0.126	1	0.266	1.2	0.0558	1	0.344	1.27	0.0246	1	0.417	1.33
ENSG00000123136	2.98e-05	0.000256	-0.459	-1.37	1.13e-12	3.02e-11	-1.01	-2.02	1.25e-16	2.86e-15	-1.38	-2.6	9.72e-06	9.44e-05	-0.493	-1.41	3.52e-13	1.2e-11	-1.06	-2.08	1.84e-18	7.11e-17	-1.58	-2.99	0.588	1	-0.0532	-1.04	0.283	1	-0.107	-1.08	0.0665	1	-0.187	-1.14
ENSG00000189306	4.29e-08	8.46e-07	-0.83	-1.78	9.59e-13	2.59e-11	-1.29	-2.45	7.7e-16	1.47e-14	-1.68	-3.2	1.87e-09	5.31e-08	-0.953	-1.94	1.04e-13	4.14e-12	-1.4	-2.64	2.87e-16	5.9e-15	-1.75	-3.36	0.359	1	-0.113	-1.08	0.163	1	-0.173	-1.13	0.313	1	-0.125	-1.09
ENSG00000226200	0.000625	0.00356	0.787	1.73	2.14e-10	3.23e-09	1.71	3.26	7.8e-20	4.27e-18	3.39	10.5	0.000944	0.00495	0.758	1.69	1.19e-09	1.59e-08	1.6	3.04	1.24e-18	4.99e-17	3.15	8.91	0.272	1	0.253	1.19	0.214	1	0.285	1.22	0.0103	1	0.629	1.55
ENSG00000233622	1.17e-08	2.72e-07	1.08	2.12	2.41e-13	7.55e-12	1.76	3.38	4.52e-16	9.11e-15	1.98	3.96	8.16e-09	1.92e-07	1.09	2.14	1.33e-13	5.16e-12	1.79	3.47	1.19e-15	2.13e-14	1.94	3.84	0.346	1	0.162	1.12	0.118	1	0.301	1.23	0.149	1	0.261	1.2
ENSG00000162869	2.15e-09	6.17e-08	0.628	1.55	8.49e-14	3.03e-12	0.912	1.88	1.77e-14	2.5e-13	0.908	1.88	1.77e-08	3.81e-07	0.575	1.49	6.46e-13	2.03e-11	0.858	1.81	5.45e-15	8.49e-14	0.944	1.92	0.998	1	0.00022	1	0.894	1	-0.0122	-1.01	0.3	1	0.0888	1.06
ENSG00000115307	4.58e-10	1.6e-08	-0.469	-1.38	8.87e-15	4.22e-13	-0.691	-1.61	1.26e-13	1.51e-12	-0.631	-1.55	6.95e-12	4.22e-10	-0.548	-1.46	9.12e-14	3.73e-12	-0.642	-1.56	3.35e-15	5.49e-14	-0.712	-1.64	0.66	1	-0.0255	-1.02	0.0796	1	-0.104	-1.07	0.0384	1	-0.123	-1.09
ENSG00000228024	2.21e-09	6.31e-08	1.58	3	5.64e-13	1.61e-11	2.12	4.34	9.88e-14	1.21e-12	1.9	3.74	3.12e-11	1.56e-09	1.83	3.56	2.22e-13	8.12e-12	2.18	4.54	1.03e-13	1.26e-12	1.91	3.76	0.955	1	-0.0139	-1.01	0.124	1	0.373	1.29	0.592	1	-0.113	-1.08
ENSG00000139194	2.2e-05	0.000197	0.673	1.59	3.65e-11	6.53e-10	1.23	2.35	9.25e-19	3.74e-17	1.89	3.72	0.000164	0.0011	0.586	1.5	6.22e-11	1.14e-09	1.21	2.32	8.45e-18	2.61e-16	1.79	3.46	0.613	1	0.0776	1.06	0.215	1	0.192	1.14	0.178	1	0.19	1.14
ENSG00000116120	1.72e-05	0.000159	-0.572	-1.49	5.89e-13	1.67e-11	-1.24	-2.37	3.15e-17	8.47e-16	-1.72	-3.3	3.02e-05	0.000253	-0.55	-1.46	1.67e-12	4.67e-11	-1.2	-2.3	7.28e-17	1.77e-15	-1.68	-3.22	0.689	1	-0.047	-1.03	0.178	1	-0.16	-1.12	0.764	1	-0.0349	-1.02
ENSG00000145191	5.55e-08	1.06e-06	-0.349	-1.27	1.84e-13	5.93e-12	-0.571	-1.49	5.28e-16	1.05e-14	-0.682	-1.6	5.56e-09	1.38e-07	-0.387	-1.31	2.06e-13	7.6e-12	-0.57	-1.48	1.4e-15	2.47e-14	-0.663	-1.58	0.893	1	-0.00712	-1	0.316	1	-0.0536	-1.04	0.204	1	-0.0672	-1.05
ENSG00000273761	8.46e-08	1.52e-06	-0.476	-1.39	8.64e-12	1.79e-10	-0.695	-1.62	3.09e-17	8.32e-16	-1.05	-2.06	8.29e-08	1.5e-06	-0.476	-1.39	7.79e-11	1.39e-09	-0.641	-1.56	1.24e-16	2.82e-15	-1	-2.01	0.397	1	0.0622	1.04	0.21	1	-0.0927	-1.07	0.434	1	-0.0571	-1.04
ENSG00000213366	3.61e-05	0.000302	0.736	1.67	9.39e-11	1.52e-09	1.35	2.55	2.36e-18	8.43e-17	2.15	4.45	3.09e-05	0.000258	0.742	1.67	3.54e-10	5.39e-09	1.29	2.44	1.28e-18	5.14e-17	2.19	4.57	0.623	1	0.0853	1.06	0.0958	1	0.292	1.22	0.252	1	0.189	1.14
ENSG00000112159	9.15e-11	4.09e-09	-0.879	-1.84	8.51e-12	1.77e-10	-0.972	-1.96	2.69e-16	5.69e-15	-1.36	-2.57	1.36e-10	5.48e-09	-0.865	-1.82	6.35e-11	1.16e-09	-0.903	-1.87	4.66e-15	7.4e-14	-1.25	-2.37	0.429	1	-0.0799	-1.06	0.676	1	-0.0423	-1.03	0.568	1	-0.0569	-1.04
ENSG00000071462	1.67e-05	0.000156	-0.477	-1.39	4.29e-12	9.78e-11	-0.964	-1.95	1.59e-17	4.63e-16	-1.44	-2.71	4.33e-06	4.63e-05	-0.518	-1.43	1.69e-12	4.72e-11	-0.998	-2	2.96e-18	1.06e-16	-1.52	-2.87	0.277	1	-0.108	-1.08	0.127	1	-0.153	-1.11	0.151	1	-0.142	-1.1
ENSG00000131236	0.000816	0.00445	-0.293	-1.22	3.42e-08	3.12e-07	-0.553	-1.47	7.78e-19	3.26e-17	-1.27	-2.41	0.000282	0.00176	-0.322	-1.25	8.23e-08	7.3e-07	-0.532	-1.45	7.3e-19	3.17e-17	-1.28	-2.42	0.578	1	0.0453	1.03	0.967	1	0.00336	1	0.71	1	-0.0295	-1.02
ENSG00000167740	1e-06	1.32e-05	0.753	1.69	1.51e-11	2.96e-10	1.21	2.31	9.85e-17	2.32e-15	1.83	3.57	1.06e-06	1.36e-05	0.75	1.68	2.83e-11	5.69e-10	1.19	2.28	8.18e-16	1.52e-14	1.74	3.34	0.805	1	0.0359	1.03	0.879	1	-0.0228	-1.02	0.581	1	-0.0899	-1.06
ENSG00000181418	8.99e-13	7.73e-11	-2.38	-5.2	4.81e-14	1.83e-12	-2.97	-7.84	9.54e-13	9.75e-12	-3.21	-9.26	5.97e-14	6.99e-12	-2.76	-6.76	4.52e-13	1.48e-11	-2.57	-5.93	2.06e-12	1.99e-11	-2.93	-7.62	0.0985	1	-0.31	-1.24	0.0169	1	-0.464	-1.38	0.778	1	-0.0541	-1.04
ENSG00000196363	7.64e-10	2.53e-08	-0.594	-1.51	5.53e-14	2.08e-12	-0.846	-1.8	1.37e-13	1.63e-12	-0.824	-1.77	5.92e-11	2.7e-09	-0.656	-1.58	2.55e-13	9.18e-12	-0.805	-1.75	6.6e-15	1e-13	-0.914	-1.88	0.71	1	-0.0278	-1.02	0.449	1	-0.0568	-1.04	0.344	1	-0.0712	-1.05
ENSG00000110107	2.48e-05	0.000219	-0.441	-1.36	2.21e-12	5.44e-11	-0.936	-1.91	5.54e-17	1.38e-15	-1.34	-2.53	1.8e-05	0.000162	-0.45	-1.37	3.55e-12	9.04e-11	-0.922	-1.89	1.93e-17	5.49e-16	-1.39	-2.61	0.99	1	-0.00116	-1	0.388	1	-0.0812	-1.06	0.513	1	-0.0617	-1.04
ENSG00000102030	3.07e-07	4.68e-06	-0.355	-1.28	5.01e-13	1.45e-11	-0.612	-1.53	1.84e-14	2.57e-13	-0.68	-1.6	4.54e-10	1.56e-08	-0.474	-1.39	7.48e-14	3.11e-12	-0.653	-1.57	4.41e-17	1.13e-15	-0.824	-1.77	0.345	1	-0.0556	-1.04	0.105	1	-0.0967	-1.07	0.313	1	-0.0591	-1.04
ENSG00000174804	1.86e-17	8.48e-15	1.22	2.32	1.33e-15	8.3e-14	1.07	2.11	3.61e-06	1.32e-05	0.442	1.36	2.36e-17	1e-14	1.21	2.31	3.01e-15	1.94e-13	1.05	2.07	0.000677	0.00168	0.308	1.24	0.000401	0.422	0.353	1.28	0.00369	1	0.28	1.21	0.00379	1	0.258	1.2
ENSG00000075336	2.66e-05	0.000233	-0.463	-1.38	1.46e-11	2.87e-10	-0.935	-1.91	3.93e-17	1.03e-15	-1.47	-2.77	2e-06	2.36e-05	-0.543	-1.46	7.24e-12	1.7e-10	-0.962	-1.95	3.13e-18	1.11e-16	-1.61	-3.05	0.347	1	-0.0929	-1.07	0.299	1	-0.103	-1.07	0.343	1	-0.0942	-1.07
ENSG00000167380	3.92e-05	0.000324	0.535	1.45	1.79e-07	1.4e-06	0.723	1.65	5.95e-19	2.57e-17	1.7	3.24	0.000308	0.0019	0.46	1.38	1.1e-06	7.65e-06	0.665	1.59	4e-20	2.52e-18	1.82	3.54	0.672	1	0.0532	1.04	0.857	1	0.0226	1.02	0.089	1	0.213	1.16
ENSG00000255020	7.9e-05	0.000596	0.954	1.94	1.76e-11	3.37e-10	1.98	3.95	8e-19	3.32e-17	2.94	7.65	9.69e-05	0.000701	0.939	1.92	9.59e-10	1.32e-08	1.73	3.32	1.19e-16	2.73e-15	2.58	6	0.719	1	0.0877	1.06	0.115	1	0.397	1.32	0.996	1	0.00122	1
ENSG00000113504	0.000211	0.00141	1.13	2.19	3e-10	4.38e-09	2.22	4.66	3.08e-18	1.07e-16	3.61	12.2	0.000365	0.00219	1.08	2.12	6.69e-10	9.57e-09	2.16	4.48	2.06e-17	5.78e-16	3.44	10.9	0.422	1	0.25	1.19	0.482	1	-0.235	-1.18	0.663	1	0.133	1.1
ENSG00000005194	5.52e-06	5.95e-05	-0.34	-1.27	7.33e-11	1.22e-09	-0.572	-1.49	5.22e-18	1.72e-16	-0.996	-1.99	1.16e-06	1.47e-05	-0.371	-1.29	2.33e-11	4.8e-10	-0.598	-1.51	1.4e-17	4.16e-16	-0.97	-1.96	0.677	1	-0.0273	-1.02	0.0729	1	-0.12	-1.09	0.576	1	-0.0368	-1.03
ENSG00000197930	6.65e-05	0.000512	-0.415	-1.33	9.3e-12	1.91e-10	-0.905	-1.87	1.91e-18	7.03e-17	-1.49	-2.8	0.000149	0.00102	-0.39	-1.31	2.08e-10	3.36e-09	-0.805	-1.75	6.27e-17	1.55e-15	-1.33	-2.52	0.328	1	0.0916	1.07	0.446	1	-0.0716	-1.05	0.435	1	-0.0713	-1.05
ENSG00000152127	7.59e-11	3.48e-09	-1.13	-2.18	6.03e-11	1.02e-09	-1.17	-2.25	2.11e-16	4.59e-15	-1.83	-3.54	1.97e-11	1.04e-09	-1.19	-2.28	1.85e-09	2.37e-08	-1.01	-2.02	1.44e-15	2.53e-14	-1.71	-3.28	0.534	1	-0.0772	-1.05	0.308	1	-0.129	-1.09	0.679	1	-0.0502	-1.04
ENSG00000173988	2.15e-08	4.6e-07	1.85	3.62	1.29e-09	1.62e-08	2.08	4.21	2.73e-17	7.48e-16	3.3	9.87	9.75e-07	1.27e-05	1.57	2.96	6.15e-10	8.87e-09	2.14	4.39	8.89e-17	2.11e-15	3.21	9.25	0.644	1	0.15	1.11	0.489	1	0.219	1.16	0.3	1	-0.337	-1.26
ENSG00000084112	2.08e-10	8.17e-09	0.783	1.72	1.61e-14	7.09e-13	1.11	2.16	7.69e-15	1.18e-13	1.14	2.2	3.8e-10	1.34e-08	0.765	1.7	5.1e-15	3e-13	1.15	2.22	6.9e-14	8.75e-13	1.07	2.1	0.599	1	0.0532	1.04	0.0135	1	0.264	1.2	0.0959	1	0.176	1.13
ENSG00000174749	6.32e-11	2.98e-09	-0.789	-1.73	5.37e-12	1.19e-10	-0.877	-1.84	3.47e-15	5.71e-14	-1.07	-2.1	7.29e-10	2.32e-08	-0.714	-1.64	2.2e-12	5.93e-11	-0.91	-1.88	1.36e-14	1.95e-13	-1.03	-2.04	0.813	1	-0.0209	-1.01	0.639	1	-0.0416	-1.03	0.65	1	-0.0383	-1.03
ENSG00000166025	3.54e-08	7.15e-07	-0.55	-1.46	6.52e-12	1.41e-10	-0.793	-1.73	6.43e-18	2.07e-16	-1.21	-2.31	2.75e-08	5.68e-07	-0.555	-1.47	3.06e-11	6.09e-10	-0.751	-1.68	6.72e-17	1.65e-15	-1.13	-2.18	0.392	1	-0.0698	-1.05	0.3	1	-0.0856	-1.06	0.0676	1	-0.147	-1.11
ENSG00000070761	1.87e-07	3.04e-06	-0.498	-1.41	5.61e-14	2.11e-12	-0.917	-1.89	3.76e-15	6.13e-14	-0.994	-1.99	5.05e-08	9.66e-07	-0.53	-1.44	3.55e-13	1.2e-11	-0.863	-1.82	7.18e-16	1.36e-14	-1.05	-2.08	0.861	1	-0.0139	-1.01	0.328	1	-0.0788	-1.06	0.5	1	-0.0533	-1.04
ENSG00000183401	5.91e-07	8.34e-06	1.02	2.03	3.63e-11	6.49e-10	1.51	2.84	6.86e-18	2.19e-16	2.16	4.48	1.05e-05	0.000101	0.878	1.84	2.04e-09	2.59e-08	1.31	2.48	7.59e-17	1.84e-15	2.04	4.11	0.148	1	0.28	1.21	0.825	1	0.0431	1.03	0.991	1	-0.00204	-1
ENSG00000196873	0.000406	0.00246	-0.418	-1.34	1.03e-08	1.04e-07	-0.807	-1.75	3.75e-18	1.27e-16	-1.83	-3.55	7.11e-06	7.19e-05	-0.562	-1.48	2.74e-13	9.66e-12	-1.24	-2.37	1.73e-17	4.99e-16	-1.75	-3.35	0.517	1	-0.0709	-1.05	0.144	1	-0.163	-1.12	0.483	1	-0.0757	-1.05
ENSG00000170340	5.22e-11	2.55e-09	-0.645	-1.56	9.51e-13	2.58e-11	-0.759	-1.69	1.78e-17	5.08e-16	-1.07	-2.1	5.9e-10	1.95e-08	-0.585	-1.5	3.72e-11	7.24e-10	-0.666	-1.59	9.78e-16	1.78e-14	-0.946	-1.93	0.0666	1	-0.136	-1.1	0.0366	1	-0.158	-1.12	0.117	1	-0.114	-1.08
ENSG00000123411	4.61e-09	1.19e-07	-0.671	-1.59	7.28e-11	1.21e-09	-0.822	-1.77	7.42e-20	4.12e-18	-1.71	-3.27	7.02e-09	1.69e-07	-0.657	-1.58	6.92e-10	9.85e-09	-0.753	-1.68	5.62e-18	1.84e-16	-1.49	-2.8	0.000433	0.429	-0.347	-1.27	5.8e-05	0.141	-0.416	-1.33	0.00766	1	-0.254	-1.19
ENSG00000015475	5.51e-06	5.95e-05	-0.453	-1.37	1.72e-13	5.58e-12	-0.951	-1.93	1.41e-15	2.51e-14	-1.09	-2.13	9.79e-08	1.72e-06	-0.562	-1.48	1.99e-12	5.43e-11	-0.874	-1.83	4.47e-17	1.14e-15	-1.22	-2.34	0.649	1	0.0393	1.03	0.307	1	-0.0881	-1.06	0.224	1	-0.102	-1.07
ENSG00000105371	2.29e-07	3.63e-06	0.785	1.72	2.76e-10	4.06e-09	1.05	2.08	2.7e-18	9.47e-17	1.89	3.72	2.33e-07	3.61e-06	0.784	1.72	6.26e-10	9e-09	1.02	2.03	4.65e-17	1.18e-15	1.76	3.38	0.472	1	0.0956	1.07	0.49	1	0.0928	1.07	0.448	1	0.104	1.07
ENSG00000169976	0.000178	0.00121	-0.269	-1.21	4.29e-11	7.54e-10	-0.589	-1.5	9.64e-18	2.96e-16	-0.969	-1.96	1.27e-05	0.00012	-0.324	-1.25	3.22e-11	6.37e-10	-0.597	-1.51	1.73e-19	9.11e-18	-1.1	-2.14	0.304	1	-0.0683	-1.05	0.189	1	-0.0877	-1.06	0.0431	1	-0.136	-1.1
ENSG00000116161	0.00455	0.0188	-0.273	-1.21	6.19e-10	8.4e-09	-0.739	-1.67	1.56e-18	5.88e-17	-1.43	-2.7	0.000593	0.00335	-0.338	-1.26	7.07e-11	1.27e-09	-0.806	-1.75	2.64e-19	1.31e-17	-1.52	-2.86	0.485	1	-0.0642	-1.05	0.153	1	-0.133	-1.1	0.187	1	-0.121	-1.09
ENSG00000198740	1.84e-13	1.96e-11	0.659	1.58	8.92e-15	4.24e-13	0.744	1.68	9.89e-13	1.01e-11	0.618	1.53	8.46e-14	9.62e-12	0.675	1.6	3.56e-14	1.59e-12	0.715	1.64	5.33e-12	4.84e-11	0.587	1.5	0.193	1	0.0865	1.06	0.00376	1	0.203	1.15	0.0997	1	0.107	1.08
ENSG00000119335	0.000189	0.00128	-0.312	-1.24	1.53e-12	3.97e-11	-0.771	-1.71	2.53e-17	6.98e-16	-1.1	-2.14	0.000124	0.000868	-0.322	-1.25	1.5e-12	4.26e-11	-0.772	-1.71	3.33e-17	8.76e-16	-1.09	-2.13	0.713	1	-0.0282	-1.02	0.307	1	-0.0788	-1.06	0.488	1	-0.0531	-1.04
ENSG00000131148	2.77e-07	4.26e-06	-0.617	-1.53	5.24e-13	1.51e-11	-1.08	-2.11	1.59e-15	2.8e-14	-1.34	-2.54	1.5e-08	3.29e-07	-0.709	-1.63	2.58e-12	6.79e-11	-1.02	-2.03	3.48e-16	7.02e-15	-1.42	-2.68	0.983	1	-0.00215	-1	0.33	1	-0.0985	-1.07	0.624	1	-0.0493	-1.03
ENSG00000198498	1.89e-10	7.59e-09	-0.658	-1.58	7.19e-12	1.53e-10	-0.756	-1.69	7.91e-15	1.2e-13	-0.938	-1.92	1.56e-10	6.16e-09	-0.662	-1.58	7.87e-11	1.4e-09	-0.693	-1.62	2.3e-15	3.88e-14	-0.983	-1.98	0.418	1	-0.0631	-1.04	0.295	1	-0.0823	-1.06	0.512	1	0.0498	1.04
ENSG00000176619	6.98e-07	9.61e-06	-0.401	-1.32	2.98e-11	5.39e-10	-0.627	-1.54	4.4e-16	8.9e-15	-0.908	-1.88	1.24e-07	2.1e-06	-0.438	-1.35	8.97e-12	2.06e-10	-0.656	-1.58	5.8e-18	1.88e-16	-1.04	-2.05	0.431	1	-0.0545	-1.04	0.683	1	-0.0284	-1.02	0.308	1	-0.0708	-1.05
ENSG00000196937	1.39e-05	0.000132	-0.497	-1.41	4.24e-12	9.67e-11	-1	-2.01	1.92e-17	5.46e-16	-1.53	-2.88	2.16e-05	0.000188	-0.482	-1.4	3.65e-12	9.27e-11	-1.01	-2.02	9.56e-17	2.24e-15	-1.46	-2.75	0.567	1	-0.0578	-1.04	0.193	1	-0.133	-1.1	0.839	1	-0.0204	-1.01
ENSG00000189283	0.000288	0.00183	0.491	1.41	7.84e-09	8.15e-08	0.87	1.83	2.95e-19	1.37e-17	1.69	3.23	7.6e-06	7.6e-05	0.625	1.54	2.57e-08	2.57e-07	0.831	1.78	1.1e-19	6.13e-18	1.74	3.34	0.896	1	0.0175	1.01	0.181	1	0.177	1.13	0.0104	1	0.319	1.25
ENSG00000140406	4.57e-08	8.93e-07	-1.5	-2.83	1.5e-11	2.94e-10	-2.26	-4.77	7.7e-17	1.86e-15	-3.97	-15.7	3.55e-08	7.07e-07	-1.51	-2.86	4.32e-11	8.27e-10	-2.16	-4.46	1.31e-16	2.96e-15	-3.91	-15	0.998	1	0.000563	1	0.441	1	-0.161	-1.12	0.224	1	-0.244	-1.18
ENSG00000006652	8.8e-13	7.59e-11	-0.977	-1.97	1e-14	4.69e-13	-1.14	-2.2	8.96e-13	9.22e-12	-0.961	-1.95	1.66e-12	1.22e-10	-0.954	-1.94	7.8e-13	2.39e-11	-0.984	-1.98	1.54e-11	1.3e-10	-0.87	-1.83	0.548	1	-0.0568	-1.04	0.128	1	-0.146	-1.11	0.678	1	-0.0384	-1.03
ENSG00000164048	3.24e-07	4.9e-06	-0.391	-1.31	1.45e-13	4.85e-12	-0.711	-1.64	8.15e-16	1.54e-14	-0.83	-1.78	1.43e-07	2.39e-06	-0.406	-1.33	1.28e-12	3.7e-11	-0.661	-1.58	3.29e-14	4.38e-13	-0.739	-1.67	0.704	1	-0.0245	-1.02	0.885	1	0.00929	1.01	0.955	1	-0.00353	-1
ENSG00000109099	5.76e-08	1.09e-06	-0.773	-1.71	4.13e-12	9.45e-11	-1.2	-2.29	1.49e-16	3.35e-15	-1.71	-3.26	2.86e-08	5.89e-07	-0.797	-1.74	3.14e-11	6.22e-10	-1.11	-2.15	1.37e-15	2.43e-14	-1.59	-3	0.535	1	-0.0711	-1.05	0.583	1	-0.0636	-1.05	0.969	1	0.00429	1
ENSG00000122566	0.332	0.513	-0.0669	-1.05	0.000806	0.00278	-0.249	-1.19	2.36e-20	1.55e-18	-1.21	-2.31	0.11	0.234	-0.111	-1.08	0.000169	0.000721	-0.285	-1.22	9.25e-21	7.23e-19	-1.24	-2.37	0.484	1	-0.0485	-1.03	0.509	1	-0.0458	-1.03	0.156	1	-0.0991	-1.07
ENSG00000158417	6.91e-08	1.27e-06	-0.603	-1.52	1.66e-12	4.24e-11	-0.926	-1.9	1.06e-15	1.94e-14	-1.18	-2.27	7.34e-09	1.75e-07	-0.667	-1.59	2.64e-12	6.92e-11	-0.912	-1.88	6.97e-16	1.32e-14	-1.2	-2.29	0.704	1	-0.0349	-1.02	0.52	1	-0.0593	-1.04	0.658	1	-0.0405	-1.03
ENSG00000149809	2.06e-09	5.97e-08	0.896	1.86	5.58e-16	4.09e-14	1.48	2.78	3.54e-11	2.84e-10	1.03	2.05	9.18e-10	2.84e-08	0.924	1.9	1.18e-16	1.34e-14	1.54	2.92	1.03e-11	8.84e-11	1.08	2.11	0.213	1	0.159	1.12	0.334	1	0.123	1.09	0.299	1	0.13	1.09
ENSG00000143621	0.00139	0.00697	-0.265	-1.2	3.91e-10	5.58e-09	-0.64	-1.56	1.32e-18	5.11e-17	-1.22	-2.33	0.000334	0.00204	-0.303	-1.23	7.03e-10	9.98e-09	-0.626	-1.54	3.1e-18	1.1e-16	-1.19	-2.29	0.655	1	-0.0349	-1.02	0.328	1	-0.0767	-1.05	0.619	1	-0.0386	-1.03
ENSG00000108424	5.66e-07	8.03e-06	-0.341	-1.27	1.27e-15	8e-14	-0.736	-1.67	2.9e-14	3.91e-13	-0.668	-1.59	7.12e-07	9.7e-06	-0.337	-1.26	6.2e-15	3.52e-13	-0.701	-1.63	8.94e-14	1.11e-12	-0.645	-1.56	0.655	1	-0.0259	-1.02	0.472	1	-0.0421	-1.03	0.546	1	-0.0353	-1.02
ENSG00000107902	9.73e-05	0.000714	0.6	1.52	4.31e-09	4.77e-08	0.99	1.99	2.99e-19	1.38e-17	1.93	3.81	0.00377	0.0158	0.432	1.35	1.63e-07	1.35e-06	0.853	1.81	1.4e-17	4.16e-16	1.75	3.37	0.71	1	0.0564	1.04	0.883	1	0.0219	1.02	0.901	1	0.0178	1.01
ENSG00000115257	1.47e-07	2.46e-06	0.961	1.95	7.91e-12	1.66e-10	1.46	2.75	3.3e-15	5.45e-14	1.73	3.32	2.68e-07	4.09e-06	0.933	1.91	1.2e-12	3.49e-11	1.55	2.93	8.94e-16	1.64e-14	1.8	3.49	0.696	1	-0.0674	-1.05	0.717	1	0.0642	1.05	0.955	1	-0.0094	-1.01
ENSG00000287263	0.615	0.76	0.063	1.04	4.2e-05	0.000199	0.557	1.47	6.39e-21	5.19e-19	1.89	3.71	0.938	0.968	0.00971	1.01	2.21e-07	1.78e-06	0.745	1.68	4.73e-19	2.17e-17	1.7	3.25	0.0355	1	0.273	1.21	0.0249	1	0.293	1.23	0.202	1	0.157	1.11
ENSG00000137547	2.15e-05	0.000193	-0.313	-1.24	4.33e-13	1.27e-11	-0.693	-1.62	4.78e-17	1.21e-15	-0.943	-1.92	3.42e-07	5.09e-06	-0.397	-1.32	1.45e-12	4.12e-11	-0.666	-1.59	5.94e-17	1.48e-15	-0.94	-1.92	0.965	1	-0.00285	-1	0.0497	1	-0.133	-1.1	0.246	1	-0.0778	-1.06
ENSG00000236649	7.88e-08	1.43e-06	0.698	1.62	2.25e-12	5.52e-11	1.06	2.08	4.88e-16	9.73e-15	1.35	2.54	4.32e-08	8.39e-07	0.716	1.64	3.93e-12	9.85e-11	1.04	2.06	5.49e-15	8.55e-14	1.26	2.39	0.154	1	0.163	1.12	0.406	1	0.0964	1.07	0.384	1	-0.101	-1.07
ENSG00000154889	1.36e-05	0.00013	0.782	1.72	1.82e-09	2.2e-08	1.2	2.3	6.57e-18	2.11e-16	2.18	4.52	5.92e-06	6.12e-05	0.82	1.77	6.66e-09	7.59e-08	1.15	2.21	1.95e-17	5.54e-16	2.12	4.34	0.926	1	0.0159	1.01	0.91	1	-0.0196	-1.01	0.972	1	0.00584	1
ENSG00000165689	2.99e-09	8.14e-08	-0.88	-1.84	1.16e-11	2.31e-10	-1.11	-2.16	1.45e-15	2.58e-14	-1.52	-2.86	1.77e-09	5.04e-08	-0.899	-1.86	9.18e-11	1.6e-09	-1.03	-2.04	2.04e-15	3.5e-14	-1.51	-2.84	0.795	1	0.0298	1.02	0.882	1	-0.0171	-1.01	0.836	1	-0.0235	-1.02
ENSG00000089195	1.58e-09	4.76e-08	-1.01	-2.02	6.12e-12	1.33e-10	-1.29	-2.44	1.67e-15	2.95e-14	-1.82	-3.54	3.93e-10	1.38e-08	-1.07	-2.1	7.22e-12	1.7e-10	-1.28	-2.43	4.45e-16	8.79e-15	-1.94	-3.83	0.496	1	-0.0864	-1.06	0.353	1	-0.118	-1.09	0.357	1	-0.119	-1.09
ENSG00000189157	1.13e-10	4.92e-09	-0.965	-1.95	2.39e-15	1.37e-13	-1.49	-2.81	3.63e-15	5.94e-14	-1.44	-2.72	6.68e-11	2.99e-09	-0.982	-1.98	2.6e-16	2.58e-14	-1.63	-3.1	1.79e-14	2.52e-13	-1.37	-2.59	0.0204	1	-0.259	-1.2	9.14e-06	0.0316	-0.559	-1.47	0.00757	1	-0.295	-1.23
ENSG00000143409	7.68e-08	1.4e-06	0.693	1.62	2.82e-13	8.64e-12	1.13	2.19	5.06e-15	8.01e-14	1.21	2.31	5.74e-08	1.09e-06	0.701	1.63	1.04e-12	3.08e-11	1.09	2.12	2.44e-15	4.1e-14	1.24	2.36	0.945	1	0.00801	1.01	0.567	1	0.0679	1.05	0.738	1	0.0376	1.03
ENSG00000119711	3.88e-09	1.02e-07	0.743	1.67	3.48e-14	1.39e-12	1.11	2.17	1.34e-10	9.8e-10	0.789	1.73	7.77e-09	1.84e-07	0.721	1.65	5.99e-15	3.41e-13	1.18	2.26	3.04e-16	6.22e-15	1.19	2.28	0.869	1	-0.0182	-1.01	0.128	1	0.167	1.12	0.124	1	0.155	1.11
ENSG00000170846	0.000517	0.00303	-0.245	-1.19	5.81e-08	5.03e-07	-0.436	-1.35	3.62e-17	9.57e-16	-0.922	-1.9	0.00264	0.0118	-0.208	-1.15	7.9e-08	7.04e-07	-0.43	-1.35	6.49e-20	3.89e-18	-1.12	-2.18	0.709	1	0.0245	1.02	0.682	1	-0.027	-1.02	0.895	1	-0.00847	-1.01
ENSG00000108021	9.57e-11	4.26e-09	-0.907	-1.88	1.36e-12	3.56e-11	-1.07	-2.1	8.33e-15	1.26e-13	-1.28	-2.43	1.03e-10	4.3e-09	-0.903	-1.87	4.78e-12	1.17e-10	-1.03	-2.04	1.03e-13	1.26e-12	-1.18	-2.27	0.926	1	-0.00961	-1.01	0.489	1	-0.0725	-1.05	0.828	1	-0.0226	-1.02
ENSG00000236540	6.87e-06	7.16e-05	0.717	1.64	7.96e-11	1.31e-09	1.16	2.23	6.94e-19	2.95e-17	1.95	3.86	0.000126	0.000878	0.594	1.51	1.18e-09	1.58e-08	1.05	2.07	2.37e-17	6.52e-16	1.78	3.44	0.215	1	0.189	1.14	0.238	1	0.175	1.13	0.371	1	0.13	1.09
ENSG00000137168	1.39e-07	2.34e-06	-0.383	-1.3	4.41e-12	1e-10	-0.588	-1.5	2.16e-15	3.71e-14	-0.757	-1.69	6.2e-08	1.17e-06	-0.398	-1.32	4.08e-12	1.01e-10	-0.59	-1.51	4.51e-17	1.15e-15	-0.856	-1.81	0.968	1	0.00246	1	0.491	1	-0.0419	-1.03	0.382	1	-0.0531	-1.04
ENSG00000204576	6.59e-09	1.61e-07	-1.08	-2.12	1.14e-10	1.8e-09	-1.31	-2.47	1.09e-14	1.61e-13	-2.07	-4.2	1.82e-07	2.93e-06	-0.907	-1.88	1.43e-10	2.38e-09	-1.3	-2.47	2.76e-15	4.61e-14	-2.25	-4.76	0.331	1	0.132	1.1	0.413	1	-0.112	-1.08	0.0341	1	0.291	1.22
ENSG00000239306	0.000133	0.000937	-0.327	-1.25	1.81e-14	7.79e-13	-0.924	-1.9	9.49e-15	1.42e-13	-0.954	-1.94	0.000279	0.00175	-0.307	-1.24	7.19e-15	4e-13	-0.954	-1.94	9.51e-17	2.23e-15	-1.11	-2.16	0.807	1	-0.019	-1.01	0.406	1	-0.0656	-1.05	0.174	1	-0.109	-1.08
ENSG00000100138	6.16e-07	8.65e-06	-0.483	-1.4	5.3e-13	1.52e-11	-0.862	-1.82	1.08e-15	1.98e-14	-1.06	-2.08	2.87e-08	5.89e-07	-0.56	-1.47	2.54e-13	9.16e-12	-0.886	-1.85	2.09e-16	4.44e-15	-1.12	-2.17	0.617	1	-0.0411	-1.03	0.188	1	-0.109	-1.08	0.325	1	-0.0811	-1.06
ENSG00000136522	0.00243	0.0112	-0.255	-1.19	1.37e-10	2.13e-09	-0.688	-1.61	7.18e-18	2.28e-16	-1.21	-2.32	0.000973	0.00508	-0.281	-1.21	4.42e-11	8.43e-10	-0.72	-1.65	3.76e-18	1.3e-16	-1.24	-2.37	0.329	1	-0.0784	-1.06	0.476	1	-0.0573	-1.04	0.653	1	-0.0359	-1.03
ENSG00000262155	1.67e-05	0.000155	0.691	1.61	5.46e-13	1.56e-11	1.42	2.68	3.21e-16	6.67e-15	1.68	3.21	5.21e-05	0.000407	0.641	1.56	1.68e-11	3.63e-10	1.28	2.43	5.58e-18	1.83e-16	1.88	3.68	0.979	1	-0.00412	-1	0.33	1	0.153	1.11	0.104	1	0.244	1.18
ENSG00000133466	0.000447	0.00267	0.628	1.55	7.6e-11	1.26e-09	1.38	2.6	1.16e-17	3.5e-16	2.08	4.23	1.79e-05	0.00016	0.785	1.72	2.71e-12	7.09e-11	1.54	2.91	8.42e-18	2.61e-16	2.1	4.3	0.014	1	0.441	1.36	0.15	1	0.26	1.2	0.3	1	0.178	1.13
ENSG00000136271	5.62e-09	1.42e-07	-0.706	-1.63	5.22e-12	1.16e-10	-0.935	-1.91	2.97e-15	4.94e-14	-1.22	-2.33	3.06e-10	1.12e-08	-0.795	-1.74	1.73e-11	3.72e-10	-0.897	-1.86	8.42e-16	1.56e-14	-1.27	-2.42	0.606	1	-0.0495	-1.03	0.531	1	-0.0602	-1.04	0.641	1	-0.0449	-1.03
ENSG00000196517	0.427	0.607	0.114	1.08	5.06e-10	7.04e-09	1.08	2.12	4.54e-19	2.02e-17	1.92	3.8	0.00592	0.0231	0.401	1.32	3.76e-11	7.28e-10	1.19	2.29	2.15e-17	6.02e-16	1.74	3.34	0.888	1	-0.0209	-1.01	0.745	1	0.048	1.03	0.25	1	0.158	1.12
ENSG00000115107	2.18e-16	6.61e-14	-0.867	-1.82	2.16e-12	5.35e-11	-0.638	-1.56	1.32e-07	6.04e-07	0.395	1.31	4.01e-17	1.49e-14	-0.912	-1.88	1.34e-12	3.83e-11	-0.651	-1.57	0.00747	0.0149	0.177	1.13	0.398	1	-0.0544	-1.04	0.315	1	-0.0645	-1.05	0.765	1	0.0191	1.01
ENSG00000171860	3.89e-10	1.39e-08	-2.15	-4.42	6.03e-11	1.02e-09	-2.36	-5.14	1.08e-14	1.6e-13	-3.77	-13.7	7.13e-09	1.71e-07	-1.75	-3.36	1.33e-10	2.24e-09	-2.25	-4.76	2.18e-14	3e-13	-3.93	-15.2	0.12	1	0.302	1.23	0.259	1	0.214	1.16	0.68	1	-0.0682	-1.05
ENSG00000172315	3.72e-11	1.93e-09	-0.7	-1.62	6.56e-11	1.1e-09	-0.705	-1.63	1.22e-14	1.77e-13	-0.996	-2	4.57e-11	2.17e-09	-0.693	-1.62	5.67e-11	1.05e-09	-0.712	-1.64	6.83e-17	1.68e-15	-1.2	-2.3	0.294	1	-0.0816	-1.06	0.0413	1	-0.166	-1.12	0.549	1	-0.048	-1.03
ENSG00000141101	7.04e-13	6.18e-11	-0.688	-1.61	4.2e-14	1.65e-12	-0.761	-1.69	1.02e-14	1.51e-13	-0.792	-1.73	6.84e-12	4.16e-10	-0.634	-1.55	1.37e-11	3.02e-10	-0.624	-1.54	3.2e-11	2.55e-10	-0.601	-1.52	0.543	1	-0.0407	-1.03	0.119	1	-0.106	-1.08	0.458	1	-0.0494	-1.03
ENSG00000185989	1.72e-10	7.02e-09	-0.609	-1.53	3.09e-09	3.53e-08	-0.555	-1.47	3.3e-15	5.45e-14	-0.864	-1.82	3.25e-11	1.62e-09	-0.649	-1.57	7.14e-08	6.42e-07	-0.483	-1.4	8.61e-14	1.07e-12	-0.778	-1.71	0.329	1	0.0692	1.05	0.0611	1	0.136	1.1	0.998	1	0.000208	1
ENSG00000105364	1.48e-05	0.00014	-0.516	-1.43	8.73e-11	1.42e-09	-0.93	-1.91	2.14e-17	6.03e-16	-1.58	-2.98	1.81e-06	2.16e-05	-0.585	-1.5	3.2e-10	4.94e-09	-0.885	-1.85	1.02e-17	3.13e-16	-1.62	-3.08	0.556	1	-0.062	-1.04	0.391	1	-0.091	-1.07	0.662	1	-0.0461	-1.03
ENSG00000170144	0.0655	0.16	-0.115	-1.08	4.04e-07	2.95e-06	-0.372	-1.29	9.81e-20	5.2e-18	-1.03	-2.04	0.0108	0.0377	-0.163	-1.12	5.01e-07	3.75e-06	-0.368	-1.29	6.31e-20	3.81e-18	-1.05	-2.07	0.796	1	-0.0159	-1.01	0.464	1	-0.0455	-1.03	0.13	1	-0.0945	-1.07
ENSG00000172590	5.3e-06	5.74e-05	-0.366	-1.29	1.44e-10	2.22e-09	-0.608	-1.52	3.19e-17	8.55e-16	-1.02	-2.03	6.93e-07	9.49e-06	-0.41	-1.33	4.95e-12	1.2e-10	-0.692	-1.62	2.9e-16	5.95e-15	-0.958	-1.94	0.382	1	-0.0618	-1.04	0.335	1	-0.0687	-1.05	0.854	1	0.0128	1.01
ENSG00000074071	4.39e-06	4.87e-05	-0.357	-1.28	2.8e-11	5.13e-10	-0.618	-1.53	2.43e-16	5.24e-15	-0.912	-1.88	6.7e-09	1.62e-07	-0.493	-1.41	1.95e-11	4.13e-10	-0.627	-1.54	5.14e-18	1.71e-16	-1.03	-2.04	0.548	1	-0.041	-1.03	0.0605	1	-0.131	-1.1	0.285	1	-0.0729	-1.05
ENSG00000112763	0.000266	0.00171	-0.272	-1.21	2.65e-07	2e-06	-0.434	-1.35	1.5e-19	7.54e-18	-1.19	-2.28	0.000258	0.00163	-0.272	-1.21	3.37e-07	2.61e-06	-0.43	-1.35	1.07e-19	5.98e-18	-1.21	-2.32	0.271	1	-0.0766	-1.05	0.248	1	-0.0817	-1.06	0.0984	1	-0.113	-1.08
ENSG00000220804	2.01e-09	5.84e-08	0.792	1.73	3.75e-11	6.69e-10	0.93	1.91	1.98e-17	5.6e-16	1.35	2.55	5.27e-10	1.78e-08	0.831	1.78	8.42e-10	1.17e-08	0.835	1.78	1.13e-14	1.64e-13	1.14	2.2	0.00481	1	0.329	1.26	0.0562	1	0.22	1.16	0.41	1	-0.0902	-1.06
ENSG00000108559	3.11e-06	3.6e-05	-0.492	-1.41	4.07e-13	1.2e-11	-0.976	-1.97	1.22e-15	2.21e-14	-1.18	-2.26	1.83e-06	2.17e-05	-0.506	-1.42	4.82e-13	1.56e-11	-0.973	-1.96	1.86e-16	4.03e-15	-1.26	-2.39	0.891	1	-0.0125	-1.01	0.428	1	-0.0724	-1.05	0.359	1	-0.0828	-1.06
ENSG00000151461	1.56e-05	0.000146	0.259	1.2	3.37e-10	4.86e-09	0.437	1.35	2.25e-18	8.11e-17	0.794	1.73	2.84e-05	0.000239	0.249	1.19	4.12e-09	4.91e-08	0.396	1.32	8.54e-17	2.04e-15	0.718	1.65	0.899	1	-0.00693	-1	0.657	1	0.0244	1.02	0.813	1	0.0129	1.01
ENSG00000144524	0.000722	0.00402	-0.209	-1.16	2.93e-11	5.32e-10	-0.527	-1.44	4.01e-16	8.19e-15	-0.761	-1.69	1.36e-06	1.68e-05	-0.324	-1.25	9.1e-11	1.59e-09	-0.506	-1.42	2.57e-18	9.39e-17	-0.895	-1.86	0.528	1	-0.0366	-1.03	0.421	1	-0.0469	-1.03	0.687	1	-0.0231	-1.02
ENSG00000206331	4.67e-07	6.79e-06	1.1	2.14	5.22e-12	1.16e-10	1.77	3.42	7.4e-17	1.8e-15	2.46	5.51	2.28e-07	3.55e-06	1.13	2.19	3.02e-10	4.69e-09	1.55	2.94	3.29e-17	8.7e-16	2.52	5.75	0.791	1	0.0556	1.04	0.159	1	0.303	1.23	0.085	1	0.376	1.3
ENSG00000224893	2.19e-06	2.64e-05	0.546	1.46	1.4e-06	9.16e-06	0.562	1.48	8.66e-20	4.68e-18	1.51	2.84	5.72e-06	5.94e-05	0.517	1.43	4.49e-06	2.74e-05	0.529	1.44	3.34e-18	1.17e-16	1.37	2.59	0.579	1	0.0591	1.04	0.156	1	0.151	1.11	0.285	1	0.109	1.08
ENSG00000149476	1.91e-06	2.35e-05	0.289	1.22	2.03e-15	1.18e-13	0.644	1.56	7.71e-17	1.86e-15	0.695	1.62	3.22e-06	3.59e-05	0.281	1.21	5.58e-14	2.35e-12	0.583	1.5	1.67e-14	2.36e-13	0.594	1.51	0.582	1	0.0298	1.02	0.0122	1	0.141	1.1	0.135	1	0.0805	1.06
ENSG00000256525	3.34e-10	1.22e-08	-0.582	-1.5	4.66e-11	8.14e-10	-0.644	-1.56	1.69e-15	2.98e-14	-0.885	-1.85	1.25e-10	5.08e-09	-0.604	-1.52	2.55e-10	4.01e-09	-0.604	-1.52	4.98e-13	5.36e-12	-0.734	-1.66	0.889	1	0.00979	1.01	0.888	1	0.00997	1.01	0.662	1	0.0299	1.02
ENSG00000169750	1.35e-07	2.28e-06	-0.457	-1.37	2.46e-12	5.97e-11	-0.712	-1.64	8.56e-16	1.61e-14	-0.919	-1.89	5.38e-09	1.34e-07	-0.529	-1.44	8.46e-13	2.57e-11	-0.741	-1.67	1.81e-15	3.14e-14	-0.901	-1.87	0.965	1	0.00311	1	0.064	1	-0.136	-1.1	0.697	1	-0.0275	-1.02
ENSG00000188807	1.94e-07	3.13e-06	-0.735	-1.66	1.27e-11	2.52e-10	-1.15	-2.22	2.85e-16	5.97e-15	-1.74	-3.35	4.17e-08	8.14e-07	-0.791	-1.73	3.24e-11	6.39e-10	-1.11	-2.16	8.27e-17	1.98e-15	-1.84	-3.58	0.867	1	0.0193	1.01	0.399	1	-0.1	-1.07	0.233	1	-0.143	-1.1
ENSG00000132475	0.0285	0.0834	-0.184	-1.14	2.18e-10	3.27e-09	-0.692	-1.62	2.32e-18	8.32e-17	-1.27	-2.41	0.00366	0.0155	-0.25	-1.19	3.67e-11	7.14e-10	-0.741	-1.67	6.05e-19	2.7e-17	-1.32	-2.51	0.294	1	-0.0868	-1.06	0.27	1	-0.0916	-1.07	0.0978	1	-0.138	-1.1
ENSG00000182108	4.56e-08	8.92e-07	-0.47	-1.39	2.2e-10	3.3e-09	-0.601	-1.52	3.54e-17	9.4e-16	-1.04	-2.06	3.52e-08	7.04e-07	-0.475	-1.39	7.11e-10	1.01e-08	-0.576	-1.49	2.73e-18	9.84e-17	-1.14	-2.2	0.408	1	-0.0583	-1.04	0.0219	1	-0.169	-1.12	0.173	1	-0.0969	-1.07
ENSG00000129521	2.29e-09	6.5e-08	-1.08	-2.11	1.3e-11	2.58e-10	-1.36	-2.57	1.8e-16	3.99e-15	-1.93	-3.82	5.35e-10	1.8e-08	-1.15	-2.22	1.79e-10	2.92e-09	-1.22	-2.34	3.03e-16	6.21e-15	-1.91	-3.77	0.367	1	0.118	1.09	0.0468	1	-0.273	-1.21	0.0275	1	-0.277	-1.21
ENSG00000167671	2.63e-07	4.09e-06	0.374	1.3	4.44e-12	1.01e-10	0.586	1.5	2.81e-17	7.67e-16	0.834	1.78	3.76e-06	4.11e-05	0.325	1.25	2.44e-12	6.46e-11	0.599	1.51	3.14e-15	5.17e-14	0.728	1.66	0.422	1	0.0507	1.04	0.0655	1	0.118	1.09	0.919	1	-0.00633	-1
ENSG00000153029	3.24e-06	3.72e-05	0.508	1.42	1.14e-11	2.29e-10	0.852	1.81	1.96e-17	5.56e-16	1.18	2.27	5.74e-06	5.95e-05	0.491	1.41	3.7e-12	9.33e-11	0.887	1.85	2.18e-17	6.09e-16	1.18	2.27	0.0855	1	0.175	1.13	0.0888	1	0.17	1.13	0.21	1	0.115	1.08
ENSG00000147679	3.36e-11	1.78e-09	-0.801	-1.74	2.76e-12	6.63e-11	-0.894	-1.86	2.18e-14	3.01e-13	-1.06	-2.09	5.9e-12	3.7e-10	-0.854	-1.81	4.33e-11	8.28e-10	-0.808	-1.75	2.3e-14	3.14e-13	-1.07	-2.09	0.483	1	-0.0615	-1.04	0.101	1	-0.148	-1.11	0.867	1	-0.0145	-1.01
ENSG00000021762	3.91e-12	2.73e-10	0.97	1.96	6.13e-14	2.3e-12	1.11	2.16	5.58e-13	5.95e-12	1.03	2.04	3.21e-10	1.16e-08	0.831	1.78	2.33e-14	1.09e-12	1.14	2.21	7.12e-13	7.47e-12	1.02	2.03	0.0884	1	0.189	1.14	0.365	1	0.0994	1.07	0.232	1	0.13	1.09
ENSG00000156381	1.35e-08	3.09e-07	0.961	1.95	2.96e-11	5.36e-10	1.22	2.34	1.66e-17	4.77e-16	1.82	3.54	1.05e-07	1.84e-06	0.877	1.84	3.49e-11	6.83e-10	1.22	2.33	1.71e-15	2.99e-14	1.6	3.04	0.233	1	0.176	1.13	0.344	1	0.14	1.1	0.411	1	0.117	1.08
ENSG00000103423	2.34e-08	4.97e-07	-0.711	-1.64	1.82e-12	4.58e-11	-1.05	-2.08	3.35e-16	6.95e-15	-1.38	-2.6	4.82e-08	9.25e-07	-0.686	-1.61	1.78e-12	4.92e-11	-1.06	-2.08	5.57e-15	8.67e-14	-1.26	-2.4	0.835	1	0.0213	1.01	0.453	1	-0.0777	-1.06	0.253	1	-0.116	-1.08
ENSG00000131374	1.43e-05	0.000135	0.398	1.32	1.38e-09	1.71e-08	0.617	1.53	1.53e-17	4.44e-16	1.09	2.13	0.00064	0.00357	0.3	1.23	7.73e-11	1.38e-09	0.688	1.61	9.59e-19	4.07e-17	1.18	2.27	0.504	1	0.0562	1.04	0.378	1	0.073	1.05	0.199	1	0.104	1.07
ENSG00000229071	8.69e-08	1.55e-06	1.11	2.16	2.72e-12	6.54e-11	1.68	3.21	2.57e-17	7.08e-16	2.43	5.38	1.83e-08	3.91e-07	1.18	2.27	2.14e-11	4.46e-10	1.58	2.99	4.87e-16	9.56e-15	2.25	4.76	0.184	1	0.258	1.2	0.0636	1	0.369	1.29	0.0323	1	0.448	1.36
ENSG00000136643	1.85e-10	7.45e-09	0.588	1.5	1.15e-11	2.31e-10	0.659	1.58	5.03e-15	7.97e-14	0.835	1.78	2.07e-10	7.84e-09	0.585	1.5	1.98e-10	3.2e-09	0.596	1.51	9.11e-15	1.35e-13	0.822	1.77	0.658	1	0.0324	1.02	0.658	1	-0.0328	-1.02	0.412	1	0.0599	1.04
ENSG00000145912	0.0187	0.0597	-0.244	-1.18	2.2e-08	2.1e-07	-0.701	-1.63	5.12e-19	2.25e-17	-1.65	-3.14	0.00151	0.00733	-0.339	-1.26	6.86e-09	7.77e-08	-0.739	-1.67	2.37e-19	1.19e-17	-1.7	-3.24	0.449	1	-0.0763	-1.05	0.33	1	-0.0985	-1.07	0.14	1	-0.149	-1.11
ENSG00000116750	4.23e-09	1.1e-07	-0.595	-1.51	1.29e-12	3.41e-11	-0.812	-1.76	3.96e-15	6.42e-14	-0.977	-1.97	1.68e-09	4.85e-08	-0.617	-1.53	1.56e-12	4.41e-11	-0.809	-1.75	4.06e-15	6.55e-14	-0.979	-1.97	0.545	1	-0.0486	-1.03	0.28	1	-0.0871	-1.06	0.559	1	-0.0464	-1.03
ENSG00000173868	1.43e-07	2.4e-06	3.34	10.1	1.46e-11	2.86e-10	4.42	21.5	2.67e-16	5.67e-15	5.67	50.9	1.47e-07	2.44e-06	3.34	10.1	1.56e-10	2.59e-09	4.08	17	1.09e-14	1.59e-13	5.1	34.3	0.425	1	0.529	1.44	0.503	1	0.406	1.32	0.987	1	0.00943	1.01
ENSG00000163659	2.57e-11	1.4e-09	-0.616	-1.53	2.5e-12	6.05e-11	-0.679	-1.6	2.52e-16	5.39e-15	-0.897	-1.86	1.47e-09	4.34e-08	-0.524	-1.44	1.19e-12	3.48e-11	-0.7	-1.62	8.9e-17	2.11e-15	-0.934	-1.91	0.00655	1	-0.194	-1.14	0.00217	0.922	-0.222	-1.17	0.0474	1	-0.134	-1.1
ENSG00000122678	3.74e-07	5.6e-06	0.572	1.49	9.54e-13	2.58e-11	0.976	1.97	1.36e-14	1.95e-13	1.09	2.12	3.02e-06	3.39e-05	0.513	1.43	9.78e-13	2.91e-11	0.978	1.97	6.02e-15	9.23e-14	1.12	2.17	0.562	1	0.0595	1.04	0.7	1	0.0411	1.03	0.341	1	-0.101	-1.07
ENSG00000080824	0.0349	0.0983	-0.26	-1.2	2.69e-08	2.52e-07	-0.831	-1.78	1.7e-18	6.36e-17	-1.89	-3.71	0.0133	0.0448	-0.309	-1.24	8.03e-09	8.96e-08	-0.878	-1.84	3.12e-19	1.51e-17	-1.99	-3.98	0.651	1	-0.0544	-1.04	0.469	1	-0.0874	-1.06	0.474	1	-0.0855	-1.06
ENSG00000095321	1.95e-07	3.14e-06	0.797	1.74	8.83e-14	3.15e-12	1.35	2.55	2.46e-16	5.28e-15	1.54	2.9	1.6e-06	1.94e-05	0.717	1.64	1.77e-13	6.65e-12	1.32	2.5	9.57e-16	1.74e-14	1.48	2.8	0.173	1	0.19	1.14	0.146	1	0.2	1.15	0.0765	1	0.233	1.17
ENSG00000128394	2.19e-08	4.69e-07	0.878	1.84	5.41e-11	9.3e-10	1.12	2.18	3.19e-17	8.55e-16	1.64	3.11	2.46e-07	3.81e-06	0.788	1.73	4.17e-12	1.03e-10	1.22	2.34	5e-16	9.78e-15	1.52	2.88	0.327	1	0.138	1.1	0.0157	1	0.348	1.27	0.563	1	0.0784	1.06
ENSG00000156697	1.32e-10	5.57e-09	-1.12	-2.18	6.81e-14	2.52e-12	-1.49	-2.8	2.9e-13	3.27e-12	-1.44	-2.71	1.31e-10	5.3e-09	-1.12	-2.17	2.9e-13	1.01e-11	-1.42	-2.67	1.97e-13	2.3e-12	-1.46	-2.76	0.378	1	-0.114	-1.08	0.336	1	-0.124	-1.09	0.689	1	-0.0519	-1.04
ENSG00000100028	0.000238	0.00156	-0.258	-1.2	7.98e-11	1.31e-09	-0.568	-1.48	4.21e-17	1.09e-15	-0.916	-1.89	4.92e-06	5.2e-05	-0.338	-1.26	2.21e-11	4.58e-10	-0.597	-1.51	1.68e-18	6.57e-17	-1.01	-2.02	0.161	1	-0.0921	-1.07	0.417	1	-0.0531	-1.04	0.128	1	-0.0999	-1.07
ENSG00000071626	0.00788	0.0296	-0.162	-1.12	1.27e-07	1.02e-06	-0.374	-1.3	1.58e-19	7.89e-18	-0.961	-1.95	0.00099	0.00515	-0.206	-1.15	2.17e-07	1.75e-06	-0.364	-1.29	1.36e-19	7.36e-18	-0.968	-1.96	0.862	1	-0.0102	-1.01	0.27	1	-0.0654	-1.05	0.0712	1	-0.107	-1.08
ENSG00000134369	0.000864	0.00466	-0.521	-1.44	9.7e-08	8.02e-07	-0.972	-1.96	2.48e-17	6.87e-16	-2.17	-4.49	0.000692	0.00381	-0.531	-1.45	3.92e-08	3.73e-07	-1.02	-2.03	1.45e-16	3.25e-15	-2.04	-4.12	0.135	1	0.214	1.16	0.131	1	0.214	1.16	0.247	1	0.149	1.11
ENSG00000267679	7.62e-06	7.83e-05	1.64	3.12	8.16e-11	1.34e-09	2.65	6.3	4.45e-17	1.14e-15	3.9	15	6.01e-05	0.000461	1.45	2.73	1.6e-10	2.64e-09	2.6	6.06	1.17e-16	2.68e-15	3.81	14	0.814	1	-0.0914	-1.07	0.677	1	0.156	1.11	0.218	1	0.436	1.35
ENSG00000135698	0.000329	0.00205	-0.327	-1.25	2.97e-12	7.07e-11	-0.839	-1.79	7.64e-17	1.85e-15	-1.21	-2.31	3.94e-05	0.000317	-0.385	-1.31	2.37e-11	4.87e-10	-0.779	-1.72	1.56e-17	4.59e-16	-1.28	-2.42	0.203	1	-0.108	-1.08	0.254	1	-0.0969	-1.07	0.583	1	-0.0461	-1.03
ENSG00000132591	0.00139	0.00697	-0.319	-1.25	1.2e-10	1.89e-09	-0.819	-1.76	3.56e-17	9.45e-16	-1.38	-2.6	0.000375	0.00225	-0.361	-1.28	5.11e-12	1.24e-10	-0.924	-1.9	2.24e-18	8.38e-17	-1.52	-2.86	0.568	1	-0.0538	-1.04	0.144	1	-0.14	-1.1	0.344	1	-0.0898	-1.06
ENSG00000269604	1.12e-08	2.62e-07	-0.654	-1.57	1.47e-12	3.84e-11	-0.947	-1.93	1.48e-14	2.11e-13	-1.15	-2.22	9.45e-09	2.19e-07	-0.658	-1.58	1.31e-12	3.77e-11	-0.954	-1.94	8.25e-16	1.53e-14	-1.28	-2.43	0.935	1	-0.00744	-1.01	0.118	1	-0.145	-1.11	0.656	1	-0.0414	-1.03
ENSG00000051596	0.00334	0.0146	-0.17	-1.13	4.84e-09	5.3e-08	-0.408	-1.33	5.66e-18	1.85e-16	-0.813	-1.76	9.94e-05	0.000717	-0.235	-1.18	1.92e-09	2.45e-08	-0.425	-1.34	1.12e-18	4.61e-17	-0.855	-1.81	0.448	1	-0.0421	-1.03	0.486	1	-0.0387	-1.03	0.477	1	-0.0388	-1.03
ENSG00000225921	4.14e-07	6.12e-06	-0.591	-1.51	9.02e-12	1.86e-10	-0.937	-1.91	1.28e-16	2.9e-15	-1.37	-2.58	1.99e-07	3.14e-06	-0.613	-1.53	2.81e-12	7.32e-11	-0.979	-1.97	1.91e-16	4.11e-15	-1.35	-2.56	0.44	1	-0.0762	-1.05	0.311	1	-0.1	-1.07	0.261	1	-0.111	-1.08
ENSG00000221817	3.66e-06	4.15e-05	0.632	1.55	7.17e-11	1.2e-09	1.05	2.07	4.6e-17	1.18e-15	1.74	3.33	1.71e-07	2.77e-06	0.735	1.66	8.43e-11	1.49e-09	1.05	2.07	5.77e-16	1.12e-14	1.63	3.09	0.961	1	0.00635	1	0.405	1	0.112	1.08	0.776	1	0.0416	1.03
ENSG00000132002	0.0172	0.0559	-0.182	-1.13	6.66e-10	8.96e-09	-0.592	-1.51	6.35e-17	1.57e-15	-1.03	-2.04	0.00116	0.00587	-0.256	-1.19	1.62e-10	2.68e-09	-0.627	-1.54	6.35e-20	3.83e-18	-1.27	-2.4	0.564	1	-0.0429	-1.03	0.261	1	-0.0836	-1.06	0.105	1	-0.12	-1.09
ENSG00000205937	1.47e-08	3.34e-07	-0.521	-1.43	1.86e-12	4.68e-11	-0.743	-1.67	4.73e-15	7.55e-14	-0.906	-1.87	3.3e-09	8.7e-08	-0.555	-1.47	4.81e-12	1.17e-10	-0.72	-1.65	4.41e-16	8.7e-15	-0.979	-1.97	0.613	1	-0.0376	-1.03	0.244	1	-0.0873	-1.06	0.362	1	-0.0678	-1.05
ENSG00000138166	3.1e-11	1.65e-09	-2.18	-4.53	4.98e-12	1.12e-10	-2.9	-7.46	4.52e-14	5.89e-13	-3.8	-14	1.01e-10	4.21e-09	-2.02	-4.05	4.7e-11	8.92e-10	-2.41	-5.31	1.45e-13	1.72e-12	-3	-7.98	0.811	1	-0.0448	-1.03	0.892	1	-0.0265	-1.02	0.648	1	-0.0791	-1.06
ENSG00000096746	0.00671	0.026	-0.195	-1.14	2.5e-07	1.9e-06	-0.426	-1.34	7.5e-19	3.17e-17	-1.1	-2.14	0.000365	0.00219	-0.266	-1.2	3.4e-08	3.29e-07	-0.469	-1.38	4.07e-19	1.91e-17	-1.12	-2.18	0.312	1	-0.0704	-1.05	0.428	1	-0.0551	-1.04	0.355	1	-0.0642	-1.05
ENSG00000103148	1.91e-05	0.000174	0.527	1.44	7.67e-10	1.01e-08	0.864	1.82	3.1e-18	1.07e-16	1.59	3.02	7.87e-05	0.000586	0.478	1.39	1.04e-09	1.41e-08	0.855	1.81	4.05e-17	1.05e-15	1.49	2.8	0.136	1	0.17	1.12	0.619	1	0.0566	1.04	0.717	1	0.0415	1.03
ENSG00000159228	6.16e-05	0.000479	-0.34	-1.27	7.79e-12	1.64e-10	-0.749	-1.68	3.15e-17	8.46e-16	-1.18	-2.27	1.69e-06	2.04e-05	-0.427	-1.34	3.94e-12	9.86e-11	-0.773	-1.71	3.43e-16	6.94e-15	-1.1	-2.14	0.677	1	-0.032	-1.02	0.0341	1	-0.168	-1.12	0.829	1	-0.0165	-1.01
ENSG00000155115	0.00036	0.00221	-0.277	-1.21	1.26e-10	1.97e-09	-0.621	-1.54	9.34e-17	2.22e-15	-1.02	-2.03	5.25e-05	0.00041	-0.321	-1.25	3.88e-12	9.72e-11	-0.708	-1.63	6.97e-19	3.04e-17	-1.2	-2.29	0.254	1	-0.0826	-1.06	0.418	1	-0.0587	-1.04	0.0452	1	-0.151	-1.11
ENSG00000118965	2.24e-10	8.74e-09	-1.13	-2.19	7.71e-11	1.27e-09	-1.21	-2.32	1.2e-16	2.75e-15	-1.92	-3.77	6.19e-10	2.02e-08	-1.07	-2.11	6.33e-10	9.09e-09	-1.12	-2.17	7.01e-15	1.06e-13	-1.65	-3.14	0.32	1	-0.127	-1.09	0.542	1	-0.0784	-1.06	0.426	1	-0.0957	-1.07
ENSG00000130052	4.37e-10	1.54e-08	-1.81	-3.51	1.02e-11	2.07e-10	-2.18	-4.52	9.69e-14	1.19e-12	-2.33	-5.03	1.67e-10	6.52e-09	-1.89	-3.71	7.42e-10	1.05e-08	-1.78	-3.43	6.74e-13	7.09e-12	-2.16	-4.47	0.403	1	0.163	1.12	0.335	1	0.187	1.14	0.63	1	0.0863	1.06
ENSG00000114268	1.92e-11	1.09e-09	1.2	2.3	3.68e-12	8.54e-11	1.31	2.49	2.46e-14	3.37e-13	1.54	2.91	9.66e-11	4.08e-09	1.14	2.2	2.27e-12	6.09e-11	1.34	2.53	2.62e-13	2.97e-12	1.44	2.71	0.402	1	0.12	1.09	0.405	1	0.123	1.09	0.567	1	0.0851	1.06
ENSG00000125779	1.67e-08	3.72e-07	0.389	1.31	7.43e-12	1.57e-10	0.524	1.44	1.29e-17	3.82e-16	0.781	1.72	3.05e-07	4.6e-06	0.34	1.27	7.17e-10	1.02e-08	0.444	1.36	2.93e-14	3.93e-13	0.624	1.54	0.329	1	0.0566	1.04	0.87	1	-0.00946	-1.01	0.444	1	0.0437	1.03
ENSG00000130475	3.23e-07	4.89e-06	-0.666	-1.59	2.52e-09	2.93e-08	-0.844	-1.79	4.29e-17	1.11e-15	-1.55	-2.93	7.09e-08	1.31e-06	-0.718	-1.64	4.27e-08	4.03e-07	-0.743	-1.67	1.2e-16	2.74e-15	-1.51	-2.85	0.82	1	0.0244	1.02	0.698	1	0.0413	1.03	0.634	1	-0.0479	-1.03
ENSG00000007384	6.35e-09	1.57e-07	1.11	2.16	4.07e-11	7.18e-10	1.36	2.57	2.22e-15	3.81e-14	1.66	3.15	8.45e-08	1.52e-06	0.993	1.99	1.8e-11	3.85e-10	1.41	2.65	9.45e-15	1.4e-13	1.59	3.02	0.53	1	0.107	1.08	0.959	1	0.00904	1.01	0.733	1	-0.0529	-1.04
ENSG00000160256	2.07e-10	8.16e-09	-1.03	-2.04	4.46e-12	1.01e-10	-1.21	-2.32	1.1e-14	1.62e-13	-1.52	-2.88	2.92e-11	1.48e-09	-1.11	-2.16	6.03e-12	1.45e-10	-1.2	-2.3	1.17e-14	1.7e-13	-1.53	-2.89	0.393	1	-0.103	-1.07	0.253	1	-0.139	-1.1	0.314	1	-0.122	-1.09
ENSG00000140905	0.000399	0.00241	-0.501	-1.42	2.15e-11	4.03e-10	-1.22	-2.34	7.22e-18	2.29e-16	-2.03	-4.08	0.000166	0.00111	-0.539	-1.45	4.76e-11	9e-10	-1.19	-2.28	8.97e-18	2.76e-16	-2.03	-4.08	0.635	1	-0.0619	-1.04	0.149	1	-0.19	-1.14	0.167	1	-0.178	-1.13
ENSG00000037897	3.35e-09	9.02e-08	-1.19	-2.29	1.16e-11	2.31e-10	-1.61	-3.06	5.25e-15	8.28e-14	-2.45	-5.45	1.6e-09	4.63e-08	-1.23	-2.35	1.86e-11	3.97e-10	-1.59	-3.02	2.27e-15	3.84e-14	-2.59	-6.02	0.702	1	-0.0569	-1.04	0.294	1	-0.162	-1.12	0.742	1	-0.0513	-1.04
ENSG00000144580	3.39e-05	0.000286	-0.27	-1.21	6.2e-12	1.35e-10	-0.561	-1.47	1.5e-14	2.14e-13	-0.69	-1.61	1.61e-05	0.000147	-0.283	-1.22	1.58e-11	3.42e-10	-0.543	-1.46	2.44e-17	6.67e-16	-0.849	-1.8	0.425	1	0.0467	1.03	0.389	1	-0.0507	-1.04	0.945	1	0.00405	1
ENSG00000152795	0.000547	0.00318	-0.321	-1.25	1.23e-09	1.56e-08	-0.677	-1.6	1.35e-18	5.21e-17	-1.36	-2.57	0.000589	0.00333	-0.318	-1.25	2.77e-08	2.74e-07	-0.593	-1.51	6.82e-18	2.17e-16	-1.3	-2.47	0.815	1	-0.0201	-1.01	0.454	1	-0.0648	-1.05	0.509	1	-0.0572	-1.04
ENSG00000061794	1.1e-07	1.91e-06	-0.499	-1.41	3.36e-12	7.87e-11	-0.765	-1.7	6.08e-16	1.19e-14	-1.02	-2.02	2.41e-08	5.05e-07	-0.535	-1.45	1.08e-11	2.42e-10	-0.735	-1.66	7.86e-14	9.88e-13	-0.871	-1.83	0.436	1	0.0606	1.04	0.19	1	-0.103	-1.07	0.782	1	0.0213	1.01
ENSG00000196715	8.61e-08	1.54e-06	-0.625	-1.54	6.41e-11	1.08e-09	-0.854	-1.81	1.68e-16	3.75e-15	-1.32	-2.49	1.63e-08	3.54e-07	-0.675	-1.6	7.88e-10	1.1e-08	-0.775	-1.71	1.99e-16	4.25e-15	-1.31	-2.49	0.758	1	-0.0296	-1.02	0.219	1	-0.119	-1.09	0.737	1	-0.0319	-1.02
ENSG00000224934	2.76e-06	3.23e-05	0.706	1.63	2.93e-10	4.28e-09	1.05	2.07	1.33e-15	2.38e-14	1.41	2.65	3.2e-07	4.8e-06	0.785	1.72	5.26e-11	9.83e-10	1.11	2.17	1.4e-18	5.61e-17	1.7	3.25	0.362	1	0.13	1.09	0.0942	1	0.236	1.18	0.284	1	0.136	1.1
ENSG00000197785	1.96e-07	3.16e-06	-0.799	-1.74	4.79e-13	1.39e-11	-1.36	-2.57	6.6e-15	1.02e-13	-1.58	-2.99	4.03e-08	7.9e-07	-0.862	-1.82	3.97e-13	1.32e-11	-1.37	-2.59	9.88e-16	1.8e-14	-1.69	-3.22	0.639	1	-0.0597	-1.04	0.266	1	-0.143	-1.1	0.326	1	-0.125	-1.09
ENSG00000049656	2.31e-08	4.92e-07	-0.652	-1.57	1.02e-12	2.73e-11	-0.973	-1.96	9.13e-15	1.37e-13	-1.13	-2.19	7.37e-09	1.75e-07	-0.686	-1.61	2.21e-12	5.96e-11	-0.949	-1.93	1.91e-16	4.11e-15	-1.29	-2.44	0.977	1	-0.00269	-1	0.277	1	-0.103	-1.07	0.0579	1	-0.182	-1.13
ENSG00000076604	3.5e-09	9.36e-08	-0.656	-1.58	2.1e-12	5.2e-11	-0.886	-1.85	8.62e-15	1.3e-13	-1.06	-2.08	1.23e-08	2.74e-07	-0.621	-1.54	3.75e-11	7.27e-10	-0.799	-1.74	9.53e-16	1.74e-14	-1.14	-2.21	0.971	1	-0.00314	-1	0.491	1	-0.0608	-1.04	0.425	1	-0.0698	-1.05
ENSG00000133316	8.29e-09	1.98e-07	-1.14	-2.21	7.15e-12	1.52e-10	-1.55	-2.92	1.21e-15	2.2e-14	-2.15	-4.43	2.72e-09	7.3e-08	-1.2	-2.3	6.4e-12	1.53e-10	-1.56	-2.94	1.59e-15	2.79e-14	-2.14	-4.41	0.303	1	-0.161	-1.12	0.367	1	-0.141	-1.1	0.396	1	-0.133	-1.1
ENSG00000174446	0.000159	0.00109	-0.398	-1.32	3.34e-09	3.78e-08	-0.734	-1.66	1.48e-16	3.34e-15	-1.34	-2.53	8.11e-05	0.000602	-0.418	-1.34	2.07e-09	2.63e-08	-0.751	-1.68	1.08e-18	4.44e-17	-1.59	-3	0.96	1	-0.00482	-1	0.837	1	-0.0197	-1.01	0.577	1	-0.0524	-1.04
ENSG00000125454	2.72e-09	7.52e-08	-1.22	-2.32	5.17e-12	1.15e-10	-1.67	-3.18	8.98e-16	1.68e-14	-2.38	-5.19	1.46e-09	4.3e-08	-1.25	-2.37	1.78e-11	3.82e-10	-1.59	-3.01	1.39e-15	2.46e-14	-2.35	-5.11	0.483	1	-0.108	-1.08	0.255	1	-0.18	-1.13	0.143	1	-0.229	-1.17
ENSG00000251600	0.000118	0.000847	0.913	1.88	5.07e-10	7.06e-09	1.75	3.36	9.25e-17	2.2e-15	2.86	7.25	1.67e-05	0.000151	1.04	2.05	7.61e-10	1.07e-08	1.73	3.31	4.44e-17	1.14e-15	2.92	7.57	0.63	1	-0.118	-1.09	0.552	1	-0.154	-1.11	0.3	1	0.266	1.2
ENSG00000171453	7.61e-09	1.84e-07	-1.02	-2.03	3.71e-11	6.62e-10	-1.29	-2.45	1.17e-15	2.14e-14	-1.92	-3.79	2.25e-09	6.23e-08	-1.08	-2.11	1.93e-10	3.13e-09	-1.21	-2.32	4.85e-16	9.53e-15	-2	-3.99	0.649	1	-0.0631	-1.04	0.661	1	-0.061	-1.04	0.37	1	-0.126	-1.09
ENSG00000172889	9.03e-10	2.93e-08	-0.861	-1.82	2.93e-10	4.28e-09	-0.911	-1.88	3.46e-12	3.23e-11	-1.01	-2.01	2.58e-11	1.32e-09	-0.992	-1.99	1.62e-09	2.09e-08	-0.851	-1.8	2.4e-14	3.27e-13	-1.21	-2.31	0.0803	1	0.187	1.14	0.329	1	0.104	1.07	0.874	1	-0.0159	-1.01
ENSG00000185627	0.00434	0.0182	-0.203	-1.15	5.36e-08	4.68e-07	-0.451	-1.37	1.05e-18	4.18e-17	-1.06	-2.09	0.00383	0.0161	-0.206	-1.15	4.91e-09	5.74e-08	-0.502	-1.42	4.58e-19	2.12e-17	-1.09	-2.13	0.427	1	-0.0541	-1.04	0.21	1	-0.0861	-1.06	0.246	1	-0.0788	-1.06
ENSG00000245149	0.00018	0.00122	0.428	1.35	5.23e-11	9.02e-10	0.897	1.86	1.23e-16	2.81e-15	1.21	2.31	0.000205	0.00133	0.423	1.34	2.7e-13	9.57e-12	1.07	2.1	1.78e-17	5.12e-16	1.28	2.43	0.054	1	0.216	1.16	0.00634	1	0.313	1.24	0.708	1	0.0378	1.03
ENSG00000286977	1.22e-05	0.000118	1.17	2.25	4.76e-10	6.66e-09	1.91	3.75	1.8e-16	3.99e-15	2.72	6.61	3.3e-07	4.93e-06	1.41	2.65	3.12e-10	4.81e-09	1.94	3.83	1.13e-17	3.44e-16	2.94	7.66	0.996	1	-0.00153	-1	0.143	1	0.399	1.32	0.189	1	0.327	1.25
ENSG00000141401	3.44e-10	1.25e-08	1.01	2.02	1.41e-14	6.33e-13	1.4	2.63	1.1e-14	1.61e-13	1.22	2.33	2.46e-09	6.73e-08	0.939	1.92	2.72e-12	7.11e-11	1.19	2.29	9.96e-12	8.59e-11	0.991	1.99	0.257	1	0.157	1.11	0.264	1	0.152	1.11	0.744	1	0.0379	1.03
ENSG00000198874	2.34e-10	9.03e-09	-0.545	-1.46	1.21e-12	3.23e-11	-0.676	-1.6	2.74e-14	3.72e-13	-0.766	-1.7	1.57e-10	6.2e-09	-0.553	-1.47	2.9e-11	5.8e-10	-0.604	-1.52	1.73e-12	1.69e-11	-0.668	-1.59	0.395	1	-0.0558	-1.04	0.685	1	-0.0268	-1.02	0.522	1	0.0419	1.03
ENSG00000083520	1.97e-08	4.26e-07	-0.497	-1.41	4.7e-14	1.8e-12	-0.804	-1.75	5.72e-14	7.29e-13	-0.793	-1.73	4.03e-09	1.04e-07	-0.532	-1.45	4.19e-13	1.38e-11	-0.749	-1.68	7.31e-13	7.64e-12	-0.729	-1.66	0.541	1	0.0437	1.03	0.196	1	-0.0924	-1.07	0.864	1	-0.0119	-1.01
ENSG00000186432	1.3e-07	2.2e-06	-0.452	-1.37	6.28e-13	1.76e-11	-0.741	-1.67	1.87e-15	3.26e-14	-0.892	-1.86	7.29e-08	1.34e-06	-0.464	-1.38	6.61e-13	2.07e-11	-0.741	-1.67	2.07e-14	2.87e-13	-0.828	-1.78	0.934	1	-0.00592	-1	0.4	1	-0.0603	-1.04	0.491	1	-0.0488	-1.03
ENSG00000143436	3.88e-05	0.000322	-0.233	-1.18	4.78e-13	1.39e-11	-0.533	-1.45	3.48e-17	9.26e-16	-0.724	-1.65	2.27e-06	2.65e-05	-0.278	-1.21	2.25e-12	6.03e-11	-0.506	-1.42	4.17e-18	1.42e-16	-0.774	-1.71	0.736	1	-0.0172	-1.01	0.00537	1	-0.15	-1.11	0.00378	1	-0.156	-1.11
ENSG00000120254	1.53e-07	2.53e-06	-0.81	-1.75	1.24e-15	7.83e-14	-1.66	-3.16	1.32e-14	1.91e-13	-1.49	-2.81	1.39e-06	1.72e-05	-0.72	-1.65	1.82e-13	6.81e-12	-1.4	-2.64	6.94e-12	6.18e-11	-1.2	-2.3	0.786	1	-0.0343	-1.02	0.595	1	-0.0666	-1.05	0.542	1	-0.0745	-1.05
ENSG00000064545	0.000199	0.00133	-0.26	-1.2	2.29e-06	1.43e-05	-0.353	-1.28	1.56e-19	7.79e-18	-1.05	-2.08	7.1e-06	7.19e-05	-0.328	-1.26	8.14e-06	4.71e-05	-0.328	-1.26	4.13e-18	1.41e-16	-0.958	-1.94	0.794	1	-0.0168	-1.01	0.538	1	-0.0398	-1.03	0.295	1	-0.0656	-1.05
ENSG00000228109	1.66e-06	2.06e-05	1.25	2.37	3.11e-09	3.55e-08	1.65	3.13	8.85e-18	2.76e-16	3	8.02	8.46e-07	1.12e-05	1.29	2.44	6.21e-08	5.67e-07	1.47	2.76	6.63e-18	2.13e-16	3.03	8.19	0.182	1	0.337	1.26	0.683	1	0.104	1.07	0.0505	1	0.497	1.41
ENSG00000142634	1.4e-06	1.77e-05	-0.414	-1.33	2.2e-11	4.11e-10	-0.678	-1.6	1.36e-13	1.62e-12	-0.79	-1.73	2.28e-07	3.55e-06	-0.454	-1.37	2.46e-11	5.04e-10	-0.676	-1.6	1.36e-17	4.07e-16	-1.07	-2.09	0.518	1	0.0475	1.03	0.839	1	0.0149	1.01	0.189	1	-0.0953	-1.07
ENSG00000153815	2e-10	7.92e-09	-0.783	-1.72	7.64e-12	1.61e-10	-0.887	-1.85	4.06e-13	4.45e-12	-0.953	-1.94	1.82e-12	1.33e-10	-0.932	-1.91	5.64e-11	1.04e-09	-0.824	-1.77	4.23e-12	3.9e-11	-0.88	-1.84	0.403	1	0.0771	1.05	0.654	1	0.0411	1.03	0.325	1	-0.0882	-1.06
ENSG00000146530	3.08e-08	6.31e-07	0.606	1.52	6.78e-12	1.46e-10	0.829	1.78	2.14e-14	2.96e-13	0.965	1.95	4.05e-09	1.05e-07	0.66	1.58	2.36e-12	6.3e-11	0.86	1.82	7.24e-17	1.76e-15	1.14	2.21	0.176	1	0.126	1.09	0.617	1	0.0457	1.03	0.102	1	0.145	1.11
ENSG00000169032	0.000685	0.00384	-0.195	-1.14	1.63e-11	3.14e-10	-0.496	-1.41	8.56e-17	2.05e-15	-0.728	-1.66	4.28e-05	0.000341	-0.243	-1.18	1.29e-11	2.85e-10	-0.502	-1.42	4.57e-17	1.17e-15	-0.745	-1.68	0.983	1	-0.00111	-1	0.162	1	-0.0762	-1.05	0.648	1	-0.0241	-1.02
ENSG00000151806	9.14e-07	1.22e-05	-0.458	-1.37	5.64e-11	9.65e-10	-0.705	-1.63	4.72e-17	1.2e-15	-1.12	-2.18	9.08e-07	1.19e-05	-0.458	-1.37	3.78e-10	5.71e-09	-0.656	-1.58	1.68e-16	3.68e-15	-1.09	-2.12	0.927	1	0.00724	1.01	0.545	1	-0.048	-1.03	0.325	1	-0.0776	-1.06
ENSG00000121073	0.00355	0.0154	-0.246	-1.19	6.62e-09	7.01e-08	-0.594	-1.51	9.25e-18	2.87e-16	-1.26	-2.39	2.31e-05	0.0002	-0.381	-1.3	4.65e-10	6.88e-09	-0.665	-1.59	3.93e-18	1.34e-16	-1.3	-2.46	0.503	1	-0.0539	-1.04	0.186	1	-0.108	-1.08	0.573	1	-0.0459	-1.03
ENSG00000167862	1.21e-07	2.07e-06	-0.528	-1.44	4.27e-13	1.25e-11	-0.883	-1.84	5.13e-15	8.12e-14	-1.02	-2.03	4.18e-07	6.08e-06	-0.495	-1.41	3.73e-13	1.25e-11	-0.89	-1.85	1.03e-14	1.51e-13	-1.01	-2.01	0.378	1	-0.0731	-1.05	0.203	1	-0.106	-1.08	0.943	1	0.00577	1
ENSG00000173588	9.11e-09	2.16e-07	-0.661	-1.58	4.25e-13	1.25e-11	-0.994	-1.99	2.48e-14	3.4e-13	-1.08	-2.12	8.14e-09	1.92e-07	-0.662	-1.58	1.24e-12	3.6e-11	-0.96	-1.94	1.97e-12	1.91e-11	-0.931	-1.91	0.567	1	-0.0519	-1.04	0.321	1	-0.0905	-1.06	0.235	1	0.105	1.08
ENSG00000217128	4.82e-11	2.4e-09	0.53	1.44	1.38e-09	1.71e-08	0.467	1.38	1.03e-16	2.4e-15	0.809	1.75	7.25e-10	2.32e-08	0.479	1.39	2.19e-09	2.76e-08	0.459	1.37	1.05e-17	3.21e-16	0.865	1.82	0.00601	1	0.179	1.13	0.261	1	0.0703	1.05	0.0271	1	0.142	1.1
ENSG00000211460	3.46e-05	0.000291	-0.408	-1.33	3.73e-11	6.65e-10	-0.795	-1.73	7.62e-17	1.85e-15	-1.23	-2.35	1.03e-05	9.9e-05	-0.442	-1.36	2.89e-10	4.5e-09	-0.736	-1.67	1.66e-17	4.82e-16	-1.3	-2.46	0.594	1	-0.0471	-1.03	0.261	1	-0.0999	-1.07	0.537	1	-0.0542	-1.04
ENSG00000185909	1.22e-06	1.57e-05	0.881	1.84	6.26e-11	1.06e-09	1.35	2.55	1.27e-16	2.89e-15	2	3.99	6.05e-06	6.24e-05	0.806	1.75	5.58e-10	8.13e-09	1.25	2.37	3.03e-16	6.21e-15	1.95	3.87	0.973	1	0.00548	1	0.466	1	0.12	1.09	0.952	1	-0.0099	-1.01
ENSG00000111412	0.000109	0.000792	-0.254	-1.19	1.16e-09	1.48e-08	-0.481	-1.4	1.32e-17	3.91e-16	-0.909	-1.88	1.31e-05	0.000123	-0.294	-1.23	4.57e-08	4.29e-07	-0.411	-1.33	2.69e-19	1.33e-17	-1.03	-2.05	0.761	1	-0.0182	-1.01	0.252	1	-0.0707	-1.05	0.0609	1	-0.117	-1.08
ENSG00000274070	6.43e-12	4.2e-10	1.42	2.67	2.74e-13	8.41e-12	1.62	3.06	4.78e-13	5.18e-12	1.52	2.87	9.25e-11	3.94e-09	1.29	2.45	7.73e-13	2.37e-11	1.57	2.96	6.76e-12	6.02e-11	1.4	2.64	0.29	1	0.176	1.13	0.277	1	0.186	1.14	0.851	1	0.0308	1.02
ENSG00000160785	0.0002	0.00134	-0.275	-1.21	5.39e-10	7.46e-09	-0.559	-1.47	5.43e-17	1.36e-15	-0.999	-2	0.000108	0.000771	-0.288	-1.22	3.27e-08	3.18e-07	-0.47	-1.38	6.89e-19	3.01e-17	-1.16	-2.24	0.591	1	0.0363	1.03	0.125	1	-0.107	-1.08	0.375	1	-0.0606	-1.04
ENSG00000123395	1.67e-08	3.72e-07	-0.791	-1.73	1.88e-11	3.58e-10	-1.08	-2.12	3.87e-15	6.3e-14	-1.49	-2.81	2.66e-09	7.16e-08	-0.857	-1.81	2.2e-11	4.56e-10	-1.08	-2.12	9.36e-17	2.2e-15	-1.73	-3.31	0.395	1	-0.0947	-1.07	0.184	1	-0.151	-1.11	0.223	1	-0.137	-1.1
ENSG00000117616	0.0013	0.00658	0.413	1.33	3.77e-08	3.4e-07	0.799	1.74	4.43e-19	1.98e-17	1.8	3.49	0.00213	0.0098	0.392	1.31	1.75e-07	1.44e-06	0.746	1.68	3.26e-18	1.15e-16	1.71	3.27	0.192	1	0.162	1.12	0.382	1	0.108	1.08	0.484	1	0.0855	1.06
ENSG00000058600	8.49e-12	5.33e-10	-0.843	-1.79	1.14e-11	2.3e-10	-0.842	-1.79	2.28e-14	3.13e-13	-1.03	-2.05	8.06e-12	4.77e-10	-0.843	-1.79	9.79e-11	1.7e-09	-0.778	-1.72	2.28e-13	2.63e-12	-0.96	-1.95	0.392	1	-0.0762	-1.05	0.546	1	-0.0539	-1.04	0.498	1	-0.0597	-1.04
ENSG00000184178	1.25e-05	0.000121	-0.579	-1.49	1.29e-12	3.4e-11	-1.23	-2.35	5.29e-16	1.05e-14	-1.64	-3.11	7.78e-06	7.75e-05	-0.595	-1.51	6.17e-12	1.48e-10	-1.16	-2.24	5.9e-16	1.14e-14	-1.65	-3.13	0.854	1	0.0212	1.01	0.527	1	-0.0723	-1.05	0.35	1	-0.106	-1.08
ENSG00000171497	0.000328	0.00205	-0.386	-1.31	8.95e-11	1.45e-09	-0.864	-1.82	5.42e-17	1.36e-15	-1.39	-2.62	0.000142	0.000973	-0.413	-1.33	1.01e-10	1.75e-09	-0.861	-1.82	6.63e-18	2.13e-16	-1.49	-2.81	0.749	1	-0.0316	-1.02	0.35	1	-0.0925	-1.07	0.333	1	-0.094	-1.07
ENSG00000125952	9.92e-10	3.17e-08	-0.535	-1.45	8.91e-11	1.45e-09	-0.6	-1.52	1.33e-15	2.39e-14	-0.867	-1.82	2.74e-10	1.01e-08	-0.562	-1.48	3.24e-09	3.94e-08	-0.52	-1.43	5.63e-17	1.41e-15	-0.962	-1.95	0.741	1	-0.0224	-1.02	0.302	1	-0.0716	-1.05	0.0496	1	-0.136	-1.1
ENSG00000184481	3.59e-11	1.88e-09	1.1	2.14	3.49e-13	1.04e-11	1.3	2.46	6.28e-13	6.63e-12	1.21	2.32	2.32e-10	8.67e-09	1.03	2.04	1.68e-12	4.7e-11	1.24	2.36	8.64e-13	8.86e-12	1.2	2.3	0.424	1	0.106	1.08	0.433	1	0.105	1.08	0.908	1	0.0146	1.01
ENSG00000185298	1.17e-08	2.72e-07	-0.645	-1.56	4.26e-13	1.25e-11	-0.965	-1.95	6.96e-14	8.73e-13	-1.03	-2.04	1e-08	2.3e-07	-0.648	-1.57	1.56e-12	4.41e-11	-0.924	-1.9	1.58e-15	2.77e-14	-1.18	-2.26	0.525	1	-0.0575	-1.04	0.313	1	-0.0917	-1.07	0.378	1	-0.0799	-1.06
ENSG00000149792	0.000214	0.00142	-0.247	-1.19	2.37e-11	4.39e-10	-0.559	-1.47	2.73e-16	5.77e-15	-0.824	-1.77	6.4e-05	0.000489	-0.27	-1.21	2.64e-11	5.35e-10	-0.557	-1.47	1.44e-17	4.27e-16	-0.905	-1.87	0.626	1	-0.0299	-1.02	0.142	1	-0.0913	-1.07	0.715	1	-0.0225	-1.02
ENSG00000125844	1.51e-05	0.000142	-0.342	-1.27	7.44e-07	5.16e-06	-0.411	-1.33	1.85e-19	9.09e-18	-1.15	-2.22	3.73e-07	5.49e-06	-0.422	-1.34	3.07e-06	1.95e-05	-0.381	-1.3	1.18e-18	4.81e-17	-1.09	-2.14	0.253	1	-0.081	-1.06	0.159	1	-0.101	-1.07	0.0418	1	-0.143	-1.1
ENSG00000250159	1.21e-08	2.8e-07	0.624	1.54	4.58e-12	1.03e-10	0.844	1.79	1.56e-15	2.76e-14	1.02	2.03	6.5e-08	1.22e-06	0.579	1.49	1.46e-10	2.43e-09	0.752	1.68	1.58e-16	3.49e-15	1.09	2.13	0.633	1	0.0457	1.03	0.203	1	0.122	1.09	0.213	1	0.113	1.08
ENSG00000180448	0.00641	0.025	0.312	1.24	6.87e-11	1.15e-09	0.928	1.9	3.12e-18	1.07e-16	1.53	2.88	0.0523	0.133	0.218	1.16	4.61e-10	6.84e-09	0.867	1.82	4.47e-16	8.8e-15	1.33	2.52	0.467	1	0.0826	1.06	0.642	1	0.0527	1.04	0.989	1	0.00157	1
ENSG00000229404	2.46e-05	0.000217	1.1	2.15	3.03e-07	2.26e-06	1.28	2.43	8.9e-19	3.62e-17	2.56	5.91	1.35e-06	1.68e-05	1.29	2.45	4.51e-09	5.32e-08	1.53	2.89	1.02e-18	4.27e-17	2.56	5.9	0.013	1	0.644	1.56	0.248	1	0.273	1.21	0.00373	1	0.59	1.51
ENSG00000130810	1.94e-08	4.21e-07	-1.29	-2.44	9.01e-12	1.86e-10	-1.82	-3.53	1.44e-15	2.57e-14	-2.66	-6.31	8.55e-09	2e-07	-1.33	-2.52	2.22e-11	4.6e-10	-1.76	-3.39	5.82e-15	8.98e-14	-2.52	-5.75	0.751	1	-0.0568	-1.04	0.509	1	-0.12	-1.09	0.502	1	-0.122	-1.09
ENSG00000122692	7.07e-05	0.000539	-0.26	-1.2	6.16e-11	1.04e-09	-0.524	-1.44	1.02e-17	3.13e-16	-0.87	-1.83	1.54e-05	0.000141	-0.288	-1.22	2.11e-10	3.4e-09	-0.501	-1.41	1.81e-16	3.94e-15	-0.8	-1.74	0.439	1	-0.0461	-1.03	0.638	1	-0.028	-1.02	0.392	1	-0.0507	-1.04
ENSG00000181061	0.00088	0.00473	-0.257	-1.2	5.04e-11	8.72e-10	-0.64	-1.56	5.06e-17	1.28e-15	-1.01	-2.02	0.000951	0.00498	-0.255	-1.19	2.08e-11	4.37e-10	-0.663	-1.58	1.27e-17	3.81e-16	-1.06	-2.08	0.502	1	-0.0487	-1.03	0.128	1	-0.111	-1.08	0.582	1	-0.0396	-1.03
ENSG00000169231	7.41e-07	1.01e-05	0.728	1.66	3e-12	7.13e-11	1.21	2.31	3.41e-13	3.79e-12	1.26	2.39	9.32e-07	1.22e-05	0.717	1.64	9.85e-14	3.96e-12	1.35	2.55	3.49e-14	4.62e-13	1.35	2.55	0.835	1	-0.0286	-1.02	0.897	1	0.0181	1.01	0.586	1	-0.0741	-1.05
ENSG00000283018	1.2e-07	2.06e-06	-0.868	-1.82	1.77e-11	3.38e-10	-1.3	-2.46	1.84e-15	3.2e-14	-2	-4.01	6.64e-09	1.61e-07	-0.997	-2	3.01e-12	7.76e-11	-1.41	-2.65	2.81e-16	5.8e-15	-2.2	-4.58	0.329	1	-0.13	-1.09	0.136	1	-0.2	-1.15	0.256	1	-0.155	-1.11
ENSG00000164086	3.43e-10	1.25e-08	-0.874	-1.83	2.58e-13	8.01e-12	-1.2	-2.3	8.6e-14	1.06e-12	-1.25	-2.37	4.73e-11	2.23e-09	-0.945	-1.93	3.07e-11	6.1e-10	-1	-2	2.25e-14	3.08e-13	-1.32	-2.5	0.784	1	-0.0279	-1.02	0.483	1	-0.0733	-1.05	0.0535	1	-0.205	-1.15
ENSG00000095485	3.64e-06	4.12e-05	-0.326	-1.25	8.71e-11	1.42e-09	-0.544	-1.46	8.73e-16	1.64e-14	-0.822	-1.77	3.11e-05	0.000259	-0.284	-1.22	5.89e-10	8.53e-09	-0.506	-1.42	5.54e-17	1.39e-15	-0.906	-1.87	0.986	1	-0.00108	-1	0.992	1	0.00061	1	0.889	1	-0.00866	-1.01
ENSG00000090013	0.00203	0.00958	0.359	1.28	2.39e-08	2.26e-07	0.744	1.68	3.49e-19	1.58e-17	1.66	3.16	0.0177	0.0565	0.27	1.21	1.12e-06	7.77e-06	0.621	1.54	3.32e-17	8.75e-16	1.47	2.77	0.812	1	-0.0266	-1.02	0.988	1	-0.00166	-1	0.71	1	0.0412	1.03
ENSG00000065600	1.59e-07	2.63e-06	-0.585	-1.5	4.97e-08	4.38e-07	-0.641	-1.56	2.07e-18	7.55e-17	-1.55	-2.94	3.71e-07	5.46e-06	-0.558	-1.47	3.23e-08	3.15e-07	-0.658	-1.58	9.11e-17	2.15e-15	-1.37	-2.59	0.455	1	-0.0686	-1.05	0.0677	1	-0.176	-1.13	0.577	1	-0.0498	-1.04
ENSG00000266709	3.61e-08	7.27e-07	-1.19	-2.29	2.6e-10	3.85e-09	-1.6	-3.03	5.31e-18	1.75e-16	-3.48	-11.1	2.04e-07	3.22e-06	-1.08	-2.11	9.34e-10	1.29e-08	-1.51	-2.85	2.07e-17	5.82e-16	-3.2	-9.19	0.145	1	-0.243	-1.18	0.00487	1	-0.513	-1.43	0.0172	1	-0.372	-1.29
ENSG00000170627	0.00179	0.0086	-0.217	-1.16	1.28e-09	1.61e-08	-0.514	-1.43	2.98e-18	1.03e-16	-0.994	-1.99	0.00108	0.00556	-0.229	-1.17	7.15e-10	1.01e-08	-0.528	-1.44	7.47e-18	2.36e-16	-0.97	-1.96	0.515	1	-0.0429	-1.03	0.263	1	-0.0743	-1.05	0.343	1	-0.0619	-1.04
ENSG00000147669	0.000734	0.00407	-0.264	-1.2	2.72e-11	4.98e-10	-0.669	-1.59	2.21e-16	4.79e-15	-0.995	-1.99	0.000498	0.00288	-0.273	-1.21	4.36e-12	1.07e-10	-0.717	-1.64	3.04e-18	1.08e-16	-1.14	-2.21	0.13	1	-0.112	-1.08	0.143	1	-0.109	-1.08	0.226	1	-0.0892	-1.06
ENSG00000152464	1.82e-09	5.41e-08	-0.686	-1.61	2.49e-12	6.03e-11	-0.911	-1.88	5.49e-16	1.08e-14	-1.23	-2.35	4.14e-10	1.44e-08	-0.728	-1.66	1.07e-10	1.84e-09	-0.791	-1.73	3.88e-14	5.1e-13	-1.07	-2.1	0.372	1	-0.0787	-1.06	0.62	1	-0.0438	-1.03	0.146	1	-0.13	-1.09
ENSG00000167775	4.84e-05	0.000389	-0.57	-1.48	3.79e-11	6.74e-10	-1.17	-2.25	2.91e-17	7.91e-16	-2.04	-4.1	1.76e-05	0.000158	-0.61	-1.53	2.77e-11	5.58e-10	-1.19	-2.28	3.47e-17	9.09e-16	-2.04	-4.11	0.971	1	0.00459	1	0.252	1	-0.145	-1.11	0.09	1	-0.221	-1.17
ENSG00000263563	2.58e-08	5.4e-07	0.44	1.36	8.86e-12	1.83e-10	0.602	1.52	3.63e-15	5.94e-14	0.757	1.69	2.88e-07	4.36e-06	0.393	1.31	7.31e-12	1.71e-10	0.607	1.52	6.39e-14	8.14e-13	0.695	1.62	0.455	1	0.0496	1.03	0.926	1	0.0062	1	0.574	1	-0.0365	-1.03
ENSG00000001497	0.000177	0.0012	-0.405	-1.32	7.33e-11	1.22e-09	-0.871	-1.83	7.88e-17	1.9e-15	-1.38	-2.61	0.000125	0.000871	-0.416	-1.33	4.4e-11	8.4e-10	-0.89	-1.85	9.51e-17	2.23e-15	-1.38	-2.6	0.916	1	-0.0103	-1.01	0.586	1	-0.0538	-1.04	0.663	1	-0.0425	-1.03
ENSG00000010810	1.79e-11	1.02e-09	0.871	1.83	2.16e-13	6.89e-12	1.01	2.02	8.8e-14	1.08e-12	0.992	1.99	4.5e-10	1.55e-08	0.775	1.71	7.13e-13	2.22e-11	0.978	1.97	8.47e-13	8.71e-12	0.926	1.9	0.102	1	0.17	1.13	0.384	1	0.09	1.06	0.309	1	0.0992	1.07
ENSG00000074842	2.59e-06	3.06e-05	-0.418	-1.34	3.06e-11	5.52e-10	-0.707	-1.63	4.83e-17	1.22e-15	-1.1	-2.14	2.48e-08	5.16e-07	-0.529	-1.44	9.08e-13	2.72e-11	-0.804	-1.75	3.75e-17	9.73e-16	-1.11	-2.16	0.0309	1	-0.172	-1.13	0.0285	1	-0.176	-1.13	0.0304	1	-0.172	-1.13
ENSG00000123213	1.17e-05	0.000114	-0.558	-1.47	3.97e-10	5.65e-09	-0.932	-1.91	2.56e-17	7.05e-16	-1.68	-3.2	9.17e-06	8.98e-05	-0.566	-1.48	4.6e-10	6.83e-09	-0.929	-1.9	7.76e-16	1.45e-14	-1.5	-2.83	0.852	1	-0.0208	-1.01	0.518	1	-0.072	-1.05	0.908	1	0.0127	1.01
ENSG00000178952	0.00225	0.0105	-0.254	-1.19	1.36e-09	1.7e-08	-0.614	-1.53	5.86e-18	1.91e-16	-1.17	-2.25	0.0012	0.00606	-0.271	-1.21	1.41e-09	1.85e-08	-0.615	-1.53	2.03e-18	7.67e-17	-1.21	-2.32	0.469	1	-0.0571	-1.04	0.28	1	-0.0857	-1.06	0.242	1	-0.092	-1.07
ENSG00000180229	4.83e-09	1.24e-07	0.947	1.93	1.31e-12	3.44e-11	1.29	2.44	1.34e-12	1.33e-11	1.23	2.35	1.49e-08	3.26e-07	0.903	1.87	2.07e-12	5.62e-11	1.27	2.41	5.69e-14	7.29e-13	1.37	2.58	0.916	1	0.0145	1.01	0.97	1	0.00524	1	0.76	1	-0.0404	-1.03
ENSG00000140395	0.000913	0.00488	-0.227	-1.17	4.8e-09	5.26e-08	-0.474	-1.39	1.07e-17	3.26e-16	-0.936	-1.91	0.000253	0.0016	-0.254	-1.19	1.37e-09	1.81e-08	-0.5	-1.41	1.99e-18	7.57e-17	-0.989	-1.98	0.726	1	-0.0224	-1.02	0.411	1	-0.0529	-1.04	0.241	1	-0.0747	-1.05
ENSG00000071539	2.52e-08	5.28e-07	-0.805	-1.75	6.94e-12	1.48e-10	-1.14	-2.2	9.54e-15	1.43e-13	-1.42	-2.68	1.04e-08	2.37e-07	-0.837	-1.79	2.12e-11	4.42e-10	-1.09	-2.13	2.27e-15	3.84e-14	-1.5	-2.83	0.667	1	-0.0499	-1.04	0.576	1	-0.0652	-1.05	0.635	1	-0.0546	-1.04
ENSG00000283589	3.89e-05	0.000322	1.48	2.79	1.11e-08	1.11e-07	1.85	3.61	2.43e-17	6.74e-16	3.11	8.61	4.78e-06	5.07e-05	1.67	3.17	8.84e-10	1.22e-08	2.04	4.12	8.27e-17	1.98e-15	3.02	8.09	0.0715	1	0.656	1.58	0.886	1	-0.045	-1.03	0.277	1	0.297	1.23
ENSG00000136111	6.1e-07	8.57e-06	-0.497	-1.41	2.28e-09	2.69e-08	-0.66	-1.58	3.29e-17	8.79e-16	-1.22	-2.34	2.34e-06	2.72e-05	-0.459	-1.38	4.3e-07	3.25e-06	-0.516	-1.43	9.78e-16	1.78e-14	-1.1	-2.14	0.16	1	0.118	1.08	0.784	1	-0.0231	-1.02	0.975	1	0.00247	1
ENSG00000162433	3.21e-10	1.19e-08	-0.945	-1.93	1.57e-11	3.05e-10	-1.07	-2.11	6.8e-16	1.31e-14	-1.53	-2.89	3.27e-10	1.18e-08	-0.942	-1.92	1.1e-10	1.89e-09	-0.998	-2	3.8e-14	5e-13	-1.33	-2.52	0.171	1	-0.155	-1.11	0.192	1	-0.147	-1.11	0.647	1	-0.05	-1.04
ENSG00000111196	0.000771	0.00425	-0.378	-1.3	4.12e-10	5.84e-09	-0.877	-1.84	1.71e-17	4.92e-16	-1.63	-3.09	0.000249	0.00158	-0.418	-1.34	9.04e-11	1.58e-09	-0.935	-1.91	4.73e-18	1.59e-16	-1.72	-3.29	0.324	1	-0.104	-1.07	0.138	1	-0.158	-1.12	0.262	1	-0.118	-1.09
ENSG00000175606	6.45e-08	1.2e-06	-0.456	-1.37	3.22e-13	9.7e-12	-0.754	-1.69	4.41e-12	4.04e-11	-0.694	-1.62	1.62e-09	4.69e-08	-0.536	-1.45	6.23e-12	1.49e-10	-0.68	-1.6	3.02e-18	1.08e-16	-1.12	-2.17	0.125	1	-0.108	-1.08	0.0644	1	-0.133	-1.1	0.0161	1	-0.177	-1.13
ENSG00000141562	2.23e-06	2.68e-05	0.786	1.72	4.29e-11	7.54e-10	1.26	2.39	3.64e-17	9.61e-16	1.93	3.82	9.73e-06	9.44e-05	0.722	1.65	1.85e-10	3.03e-09	1.19	2.29	2.53e-16	5.29e-15	1.83	3.56	0.483	1	0.104	1.08	0.407	1	0.124	1.09	0.456	1	0.111	1.08
ENSG00000175691	4.06e-11	2.07e-09	-1.11	-2.16	4e-12	9.18e-11	-1.26	-2.4	2.38e-14	3.27e-13	-1.48	-2.78	2.37e-11	1.22e-09	-1.13	-2.19	4.46e-10	6.63e-09	-1.04	-2.06	3.3e-12	3.08e-11	-1.22	-2.34	0.87	1	0.0188	1.01	0.934	1	-0.00965	-1.01	0.302	1	-0.116	-1.08
ENSG00000101150	2.55e-07	3.98e-06	-0.337	-1.26	4.84e-12	1.09e-10	-0.531	-1.44	2.84e-15	4.75e-14	-0.675	-1.6	7.88e-09	1.86e-07	-0.396	-1.32	8.29e-11	1.46e-09	-0.479	-1.39	4.74e-16	9.33e-15	-0.716	-1.64	0.645	1	-0.0254	-1.02	0.426	1	-0.044	-1.03	0.36	1	-0.0503	-1.04
ENSG00000145685	0.0376	0.104	-0.302	-1.23	2.68e-09	3.11e-08	-1.19	-2.27	1.77e-16	3.93e-15	-2.08	-4.22	0.00442	0.0181	-0.428	-1.35	4.15e-09	4.94e-08	-1.17	-2.25	2.46e-15	4.13e-14	-1.89	-3.7	0.00501	1	0.402	1.32	0.143	1	0.206	1.15	0.379	1	0.109	1.08
ENSG00000162734	4.01e-08	7.98e-07	-0.626	-1.54	1.25e-11	2.49e-10	-0.89	-1.85	5.32e-15	8.38e-14	-1.15	-2.21	2.47e-08	5.16e-07	-0.639	-1.56	8.42e-11	1.49e-09	-0.83	-1.78	3.63e-16	7.29e-15	-1.26	-2.4	0.328	1	-0.0911	-1.07	0.477	1	-0.0665	-1.05	0.643	1	-0.0422	-1.03
ENSG00000141568	4.16e-08	8.23e-07	-0.43	-1.35	6.09e-12	1.33e-10	-0.622	-1.54	1.23e-15	2.23e-14	-0.819	-1.76	1.56e-07	2.56e-06	-0.404	-1.32	7.57e-10	1.06e-08	-0.519	-1.43	2.14e-15	3.65e-14	-0.807	-1.75	0.827	1	0.014	1.01	0.639	1	-0.0305	-1.02	0.61	1	-0.0328	-1.02
ENSG00000260923	1.17e-10	5.03e-09	0.767	1.7	7.7e-13	2.13e-11	0.946	1.93	3.49e-16	7.22e-15	1.13	2.19	2.22e-10	8.35e-09	0.748	1.68	8.69e-12	2.01e-10	0.876	1.83	1.26e-13	1.52e-12	0.954	1.94	0.0707	1	0.176	1.13	0.0176	1	0.242	1.18	0.156	1	0.134	1.1
ENSG00000196371	0.00112	0.00581	-0.279	-1.21	1.4e-10	2.17e-09	-0.728	-1.66	1.08e-14	1.59e-13	-1.03	-2.04	5.56e-06	5.79e-05	-0.419	-1.34	1.54e-10	2.56e-09	-0.729	-1.66	9.58e-18	2.94e-16	-1.32	-2.49	0.991	1	-0.000935	-1	0.943	1	0.00588	1	0.761	1	-0.0246	-1.02
ENSG00000143851	2.89e-07	4.43e-06	-1.16	-2.23	5.55e-11	9.5e-10	-1.69	-3.23	1.3e-15	2.35e-14	-2.51	-5.71	3.96e-07	5.8e-06	-1.13	-2.2	3.63e-10	5.51e-09	-1.57	-2.97	5.73e-16	1.11e-14	-2.62	-6.15	0.709	1	0.0682	1.05	0.824	1	-0.0403	-1.03	0.687	1	-0.0717	-1.05
ENSG00000135503	6.19e-09	1.53e-07	-0.713	-1.64	5.17e-12	1.15e-10	-0.998	-2	3.19e-15	5.29e-14	-1.22	-2.33	1.03e-08	2.37e-07	-0.695	-1.62	4.18e-12	1.04e-10	-1.01	-2.02	6.1e-15	9.35e-14	-1.2	-2.3	0.486	1	-0.0667	-1.05	0.344	1	-0.0936	-1.07	0.289	1	-0.0984	-1.07
ENSG00000170445	3.67e-08	7.37e-07	-0.437	-1.35	5.11e-11	8.84e-10	-0.576	-1.49	4.14e-15	6.69e-14	-0.788	-1.73	2.58e-09	6.99e-08	-0.49	-1.4	1.14e-11	2.55e-10	-0.61	-1.53	1.94e-16	4.15e-15	-0.871	-1.83	0.819	1	-0.0148	-1.01	0.376	1	-0.0579	-1.04	0.0822	1	-0.114	-1.08
ENSG00000163528	1.47e-11	8.68e-10	-0.683	-1.61	4.02e-12	9.23e-11	-0.726	-1.65	3.71e-13	4.09e-12	-0.78	-1.72	1.61e-11	8.64e-10	-0.679	-1.6	4.65e-10	6.88e-09	-0.607	-1.52	1.03e-13	1.26e-12	-0.819	-1.76	0.728	1	-0.0255	-1.02	0.92	1	-0.00742	-1.01	0.315	1	-0.0736	-1.05
ENSG00000178814	4.8e-10	1.67e-08	-0.762	-1.7	9.01e-12	1.86e-10	-0.9	-1.87	6.19e-16	1.21e-14	-1.21	-2.32	6.03e-09	1.47e-07	-0.684	-1.61	2.18e-10	3.49e-09	-0.798	-1.74	1.57e-14	2.22e-13	-1.09	-2.13	0.461	1	-0.0689	-1.05	0.421	1	-0.0757	-1.05	0.336	1	-0.088	-1.06
ENSG00000135506	7.51e-05	0.000569	0.233	1.18	3.3e-11	5.92e-10	0.475	1.39	1.4e-17	4.12e-16	0.748	1.68	0.000416	0.00246	0.203	1.15	5.58e-10	8.13e-09	0.428	1.35	8.88e-15	1.32e-13	0.62	1.54	0.74	1	-0.018	-1.01	0.577	1	0.0305	1.02	0.739	1	-0.0181	-1.01
ENSG00000241360	2.45e-09	6.87e-08	-0.788	-1.73	2.31e-10	3.46e-09	-0.897	-1.86	7.69e-14	9.55e-13	-1.2	-2.3	1.59e-08	3.45e-07	-0.724	-1.65	3.77e-11	7.31e-10	-0.969	-1.96	2.88e-15	4.79e-14	-1.36	-2.58	0.813	1	0.0239	1.02	0.867	1	0.0172	1.01	0.812	1	-0.0242	-1.02
ENSG00000081721	4.09e-08	8.13e-07	-0.573	-1.49	3.8e-11	6.74e-10	-0.787	-1.73	3.51e-15	5.77e-14	-1.09	-2.13	5.9e-09	1.45e-07	-0.624	-1.54	2.52e-10	3.98e-09	-0.733	-1.66	1.94e-16	4.15e-15	-1.21	-2.32	0.353	1	-0.0791	-1.06	0.467	1	-0.0625	-1.04	0.427	1	-0.0674	-1.05
ENSG00000100422	0.834	0.906	0.0173	1.01	6.95e-09	7.32e-08	-0.624	-1.54	4.4e-17	1.13e-15	-1.25	-2.38	0.24	0.41	-0.0982	-1.07	7.8e-09	8.74e-08	-0.623	-1.54	1.94e-18	7.42e-17	-1.4	-2.64	0.0645	1	0.157	1.12	0.735	1	0.0282	1.02	0.586	1	-0.0448	-1.03
ENSG00000276726	2.1e-09	6.05e-08	-0.957	-1.94	3.54e-13	1.05e-11	-1.37	-2.58	8.41e-14	1.04e-12	-1.43	-2.7	7.59e-11	3.31e-09	-1.1	-2.14	1.6e-12	4.51e-11	-1.3	-2.46	2.41e-13	2.76e-12	-1.39	-2.61	0.183	1	-0.165	-1.12	0.249	1	-0.144	-1.1	0.73	1	-0.0421	-1.03
ENSG00000065154	7.25e-05	0.000551	0.634	1.55	2.43e-09	2.84e-08	1.08	2.12	1.6e-17	4.65e-16	2.02	4.05	0.000352	0.00213	0.56	1.47	1.06e-08	1.15e-07	1.02	2.03	7.69e-17	1.85e-15	1.93	3.82	0.937	1	0.0118	1.01	0.934	1	-0.0123	-1.01	0.865	1	0.0257	1.02
ENSG00000160803	1.35e-05	0.000129	-0.337	-1.26	1.01e-10	1.62e-09	-0.595	-1.51	1.15e-16	2.66e-15	-0.944	-1.92	4.49e-07	6.46e-06	-0.409	-1.33	8.1e-10	1.13e-08	-0.549	-1.46	8.76e-17	2.08e-15	-0.955	-1.94	0.58	1	-0.0381	-1.03	0.284	1	-0.0742	-1.05	0.622	1	-0.0338	-1.02
ENSG00000103254	5.08e-06	5.53e-05	-0.627	-1.54	2.2e-11	4.11e-10	-1.14	-2.2	8.42e-16	1.59e-14	-1.62	-3.07	8.17e-07	1.09e-05	-0.696	-1.62	2.87e-11	5.74e-10	-1.13	-2.18	1.54e-16	3.41e-15	-1.73	-3.33	0.924	1	0.0112	1.01	0.572	1	-0.0672	-1.05	0.223	1	-0.143	-1.1
ENSG00000130312	0.118	0.249	-0.111	-1.08	1.79e-09	2.17e-08	-0.552	-1.47	2.18e-17	6.12e-16	-1.04	-2.05	0.00437	0.0179	-0.21	-1.16	5.44e-09	6.29e-08	-0.527	-1.44	1.74e-19	9.14e-18	-1.21	-2.32	0.908	1	-0.00814	-1.01	0.389	1	-0.0615	-1.04	0.0674	1	-0.132	-1.1
ENSG00000173674	6.82e-05	0.000523	-0.47	-1.39	1.25e-11	2.48e-10	-1	-2	2.79e-16	5.87e-15	-1.44	-2.72	2.91e-05	0.000245	-0.499	-1.41	1.94e-11	4.12e-10	-0.987	-1.98	1.85e-16	4.02e-15	-1.47	-2.76	0.944	1	-0.00742	-1.01	0.289	1	-0.114	-1.08	0.612	1	-0.0539	-1.04
ENSG00000187699	2.58e-11	1.4e-09	-2.1	-4.28	6.09e-12	1.33e-10	-2.26	-4.78	9.62e-13	9.83e-12	-2.32	-4.98	5.87e-11	2.69e-09	-2.01	-4.03	1.87e-09	2.39e-08	-1.73	-3.31	1.31e-11	1.11e-10	-2.07	-4.21	0.497	1	0.137	1.1	0.719	1	0.0726	1.05	0.605	1	0.101	1.07
ENSG00000198612	1.9e-06	2.34e-05	-0.283	-1.22	4.18e-12	9.55e-11	-0.502	-1.42	3.11e-16	6.48e-15	-0.684	-1.61	9.58e-08	1.69e-06	-0.33	-1.26	2.4e-12	6.38e-11	-0.513	-1.43	2.43e-16	5.1e-15	-0.693	-1.62	0.608	1	-0.0265	-1.02	0.00824	1	-0.143	-1.1	0.206	1	-0.0652	-1.05
ENSG00000167645	0.000721	0.00401	-0.406	-1.32	5.98e-09	6.41e-08	-0.834	-1.78	8.56e-18	2.67e-16	-1.66	-3.17	0.000588	0.00333	-0.413	-1.33	3.07e-07	2.4e-06	-0.694	-1.62	4.03e-17	1.04e-15	-1.59	-3.01	0.996	1	0.000536	1	0.804	1	0.0278	1.02	0.964	1	0.00485	1
ENSG00000198668	0.354	0.537	0.0605	1.04	0.00112	0.00372	-0.229	-1.17	2.19e-19	1.06e-17	-1.08	-2.12	0.771	0.867	0.0189	1.01	0.00117	0.00399	-0.228	-1.17	1.76e-20	1.23e-18	-1.17	-2.25	0.712	1	0.0243	1.02	0.37	1	-0.0592	-1.04	0.103	1	-0.108	-1.08
ENSG00000166788	0.0567	0.144	-0.13	-1.09	3.75e-12	8.68e-11	-0.659	-1.58	2.68e-16	5.69e-15	-0.897	-1.86	0.00542	0.0215	-0.195	-1.14	3.77e-12	9.48e-11	-0.661	-1.58	1.98e-16	4.24e-15	-0.911	-1.88	0.52	1	0.0434	1.03	0.16	1	-0.0953	-1.07	0.973	1	-0.00224	-1
ENSG00000226252	1.83e-08	4.02e-07	1.12	2.17	2.21e-12	5.44e-11	1.61	3.06	5.47e-16	1.08e-14	2.03	4.1	2.18e-07	3.42e-06	1	2	3.33e-10	5.12e-09	1.37	2.58	7.33e-14	9.26e-13	1.78	3.43	0.87	1	0.0297	1.02	0.661	1	0.0826	1.06	0.534	1	0.116	1.08
ENSG00000185838	1.77e-08	3.91e-07	-0.712	-1.64	5.84e-10	7.99e-09	-0.832	-1.78	8.85e-17	2.11e-15	-1.44	-2.72	2.37e-10	8.83e-09	-0.855	-1.81	2.09e-09	2.65e-08	-0.79	-1.73	1.59e-16	3.51e-15	-1.42	-2.68	0.424	1	-0.0809	-1.06	0.471	1	-0.0729	-1.05	0.0192	1	-0.241	-1.18
ENSG00000217275	0.0419	0.114	0.401	1.32	0.0014	0.00456	0.662	1.58	1.84e-18	6.81e-17	2.28	4.86	4.82e-05	0.00038	0.831	1.78	0.000144	0.000625	0.803	1.74	9e-20	5.18e-18	2.47	5.53	0.211	1	0.253	1.19	0.594	1	0.111	1.08	0.203	1	0.229	1.17
ENSG00000116288	0.00501	0.0204	-0.155	-1.11	2.63e-09	3.05e-08	-0.4	-1.32	1.72e-17	4.93e-16	-0.757	-1.69	0.00015	0.00102	-0.219	-1.16	1.26e-10	2.13e-09	-0.453	-1.37	4.24e-19	1.97e-17	-0.846	-1.8	0.331	1	-0.0519	-1.04	0.122	1	-0.0834	-1.06	0.0405	1	-0.111	-1.08
ENSG00000126524	5.5e-09	1.39e-07	-0.534	-1.45	5.25e-13	1.51e-11	-0.765	-1.7	1.82e-14	2.54e-13	-0.861	-1.82	2.63e-09	7.11e-08	-0.55	-1.46	1.22e-12	3.55e-11	-0.745	-1.68	3.46e-14	4.59e-13	-0.845	-1.8	0.369	1	-0.0657	-1.05	0.176	1	-0.1	-1.07	0.471	1	-0.053	-1.04
ENSG00000247400	1.58e-06	1.97e-05	0.816	1.76	3.89e-10	5.55e-09	1.2	2.3	6.52e-17	1.6e-15	1.74	3.34	7.02e-07	9.58e-06	0.848	1.8	8.08e-11	1.43e-09	1.27	2.41	2.78e-17	7.47e-16	1.79	3.45	0.0624	1	0.3	1.23	0.412	1	0.135	1.1	0.0596	1	0.279	1.21
ENSG00000130700	1.63e-08	3.64e-07	2.91	7.51	1.96e-10	2.97e-09	2.83	7.1	4.4e-16	8.9e-15	4.29	19.5	7.11e-08	1.32e-06	2.73	6.66	1.26e-10	2.13e-09	2.88	7.34	1.88e-14	2.63e-13	3.86	14.6	0.0408	1	0.999	2	0.295	1	0.424	1.34	0.836	1	0.0916	1.07
ENSG00000138433	2.97e-09	8.09e-08	0.645	1.56	1.67e-09	2.04e-08	0.661	1.58	1.98e-15	3.44e-14	1.03	2.04	5.36e-09	1.34e-07	0.629	1.55	2.52e-10	3.98e-09	0.711	1.64	1.87e-16	4.04e-15	1.11	2.15	0.407	1	0.075	1.05	0.471	1	0.0647	1.05	0.366	1	0.0801	1.06
ENSG00000197780	3.63e-09	9.69e-08	-0.567	-1.48	3.73e-10	5.35e-09	-0.636	-1.55	1.21e-16	2.78e-15	-1.07	-2.1	2.07e-10	7.84e-09	-0.636	-1.55	2.1e-11	4.4e-10	-0.713	-1.64	1.19e-16	2.72e-15	-1.08	-2.11	0.249	1	-0.0881	-1.06	0.0194	1	-0.187	-1.14	0.00848	1	-0.21	-1.16
ENSG00000111725	0.055	0.14	0.117	1.08	7.54e-10	9.98e-09	0.465	1.38	1.04e-18	4.16e-17	0.889	1.85	0.143	0.283	0.0881	1.06	9.46e-10	1.3e-08	0.462	1.38	1.39e-16	3.11e-15	0.777	1.71	0.452	1	0.0454	1.03	0.499	1	-0.0409	-1.03	0.186	1	0.0803	1.06
ENSG00000136059	3.92e-06	4.41e-05	0.554	1.47	3.21e-11	5.77e-10	0.937	1.91	3.68e-17	9.69e-16	1.42	2.68	0.000448	0.00262	0.4	1.32	1.32e-10	2.22e-09	0.893	1.86	8.55e-17	2.04e-15	1.39	2.63	0.576	1	0.0618	1.04	0.288	1	0.119	1.09	0.203	1	0.143	1.1
ENSG00000131981	0.00178	0.00858	0.576	1.49	6.1e-11	1.03e-09	1.53	2.89	4.4e-17	1.13e-15	2.33	5.01	0.00429	0.0177	0.521	1.44	8.35e-10	1.16e-08	1.4	2.64	1.67e-16	3.67e-15	2.25	4.77	0.218	1	-0.241	-1.18	0.98	1	0.00513	1	0.289	1	0.214	1.16
ENSG00000048707	0.00451	0.0187	0.262	1.2	1.05e-07	8.63e-07	0.561	1.47	3.84e-17	1.01e-15	1.15	2.22	0.00256	0.0115	0.28	1.21	2.27e-09	2.86e-08	0.662	1.58	2.88e-19	1.41e-17	1.32	2.5	0.806	1	0.022	1.02	0.208	1	0.114	1.08	0.303	1	0.0898	1.06
ENSG00000089048	9.57e-11	4.26e-09	-1.19	-2.28	1.25e-11	2.49e-10	-1.31	-2.48	7.11e-14	8.9e-13	-1.6	-3.03	8.47e-11	3.64e-09	-1.19	-2.28	1.15e-11	2.56e-10	-1.32	-2.5	2.59e-13	2.94e-12	-1.53	-2.89	0.557	1	-0.0782	-1.06	0.355	1	-0.125	-1.09	0.736	1	-0.045	-1.03
ENSG00000170291	0.000587	0.00337	-0.252	-1.19	5.91e-12	1.29e-10	-0.675	-1.6	9.56e-16	1.77e-14	-0.928	-1.9	5.95e-05	0.000458	-0.304	-1.23	4.08e-12	1.01e-10	-0.687	-1.61	9.87e-17	2.3e-15	-1.01	-2.01	0.514	1	-0.0449	-1.03	0.3	1	-0.072	-1.05	0.527	1	-0.0439	-1.03
ENSG00000288485	0.000587	0.00337	-0.252	-1.19	5.91e-12	1.29e-10	-0.675	-1.6	9.56e-16	1.77e-14	-0.928	-1.9	5.95e-05	0.000458	-0.304	-1.23	4.08e-12	1.01e-10	-0.687	-1.61	9.87e-17	2.3e-15	-1.01	-2.01	0.514	1	-0.0449	-1.03	0.3	1	-0.072	-1.05	0.527	1	-0.0439	-1.03
ENSG00000176915	6.47e-10	2.18e-08	-0.375	-1.3	1.61e-13	5.28e-12	-0.512	-1.43	1.79e-14	2.51e-13	-0.546	-1.46	1.63e-09	4.72e-08	-0.361	-1.28	9.43e-11	1.64e-09	-0.409	-1.33	1.12e-14	1.63e-13	-0.556	-1.47	0.428	1	-0.0375	-1.03	0.312	1	-0.0483	-1.03	0.112	1	-0.0759	-1.05
ENSG00000126249	6.17e-09	1.53e-07	-0.963	-1.95	1.08e-11	2.19e-10	-1.28	-2.43	1.94e-15	3.37e-14	-1.77	-3.42	2.9e-09	7.74e-08	-0.993	-1.99	9.46e-11	1.65e-09	-1.18	-2.26	3.83e-14	5.03e-13	-1.59	-3.01	0.487	1	-0.0881	-1.06	0.437	1	-0.099	-1.07	0.705	1	-0.0469	-1.03
ENSG00000154930	0.000133	0.00094	2.06	4.18	6.98e-10	9.34e-09	3.29	9.79	8.24e-17	1.98e-15	5.21	37	0.000133	0.000922	2.06	4.17	7.04e-09	7.95e-08	3.03	8.14	1.86e-16	4.03e-15	5.1	34.3	0.685	1	0.24	1.18	0.339	1	0.476	1.39	0.409	1	0.409	1.33
ENSG00000138031	3.41e-07	5.15e-06	-0.63	-1.55	4.47e-12	1.01e-10	-1.01	-2.02	2.12e-14	2.94e-13	-1.18	-2.27	1.9e-07	3.02e-06	-0.648	-1.57	5e-11	9.41e-10	-0.926	-1.9	1.36e-15	2.41e-14	-1.31	-2.47	0.934	1	0.00851	1.01	0.647	1	-0.0464	-1.03	0.752	1	-0.031	-1.02
ENSG00000147416	6.81e-13	6e-11	-0.544	-1.46	2.2e-13	6.97e-12	-0.573	-1.49	3.42e-14	4.56e-13	-0.613	-1.53	1.76e-12	1.29e-10	-0.526	-1.44	2.73e-13	9.65e-12	-0.57	-1.48	1.84e-14	2.57e-13	-0.628	-1.55	7.7e-05	0.159	-0.233	-1.18	0.000243	0.346	-0.215	-1.16	0.0216	1	-0.128	-1.09
ENSG00000196547	5.09e-05	0.000405	0.559	1.47	1.58e-09	1.94e-08	0.951	1.93	1.58e-17	4.6e-16	1.71	3.27	8.52e-05	0.000629	0.539	1.45	1.35e-09	1.78e-08	0.958	1.94	1.18e-16	2.72e-15	1.62	3.07	0.42	1	0.103	1.07	0.62	1	0.0637	1.05	0.715	1	0.0467	1.03
ENSG00000141569	2.13e-06	2.58e-05	-0.426	-1.34	7.19e-11	1.2e-09	-0.689	-1.61	1.96e-15	3.41e-14	-0.971	-1.96	1.3e-06	1.62e-05	-0.437	-1.35	3.76e-08	3.6e-07	-0.531	-1.44	8.12e-15	1.21e-13	-0.931	-1.91	0.291	1	0.0819	1.06	0.451	1	0.0586	1.04	0.568	1	0.0431	1.03
ENSG00000186395	0.0234	0.0713	-0.27	-1.21	4.73e-08	4.18e-07	-0.784	-1.72	2.49e-17	6.88e-16	-1.69	-3.22	0.00595	0.0232	-0.333	-1.26	8.21e-10	1.15e-08	-0.938	-1.92	1.63e-17	4.74e-16	-1.72	-3.28	0.69	1	0.0461	1.03	0.546	1	0.0698	1.05	0.569	1	-0.0649	-1.05
ENSG00000011304	0.000159	0.0011	-0.24	-1.18	7.08e-13	1.97e-11	-0.6	-1.52	6.22e-15	9.67e-14	-0.7	-1.62	0.000166	0.00111	-0.239	-1.18	8.79e-13	2.64e-11	-0.597	-1.51	1.85e-15	3.19e-14	-0.729	-1.66	0.769	1	0.0171	1.01	0.909	1	-0.0067	-1	0.416	1	-0.0475	-1.03
ENSG00000205639	1.56e-06	1.94e-05	1.07	2.1	4.64e-12	1.04e-10	1.79	3.46	4.05e-16	8.25e-15	2.37	5.17	1.58e-06	1.92e-05	1.07	2.09	1.54e-11	3.35e-10	1.72	3.3	2.35e-15	3.96e-14	2.26	4.79	0.152	1	0.299	1.23	0.179	1	0.281	1.21	0.635	1	0.1	1.07
ENSG00000198885	1e-09	3.2e-08	-1.01	-2.02	1.61e-13	5.28e-12	-1.5	-2.83	1.94e-12	1.88e-11	-1.37	-2.59	2.05e-10	7.79e-09	-1.08	-2.12	1.83e-12	5.06e-11	-1.37	-2.58	1.54e-12	1.52e-11	-1.4	-2.64	0.33	1	-0.119	-1.09	0.0625	1	-0.236	-1.18	0.298	1	0.126	1.09
ENSG00000100029	1.31e-07	2.22e-06	-0.924	-1.9	2.93e-12	6.99e-11	-1.46	-2.74	2.46e-15	4.18e-14	-1.88	-3.69	8.21e-08	1.49e-06	-0.944	-1.92	1.4e-11	3.08e-10	-1.38	-2.6	1.73e-15	3e-14	-1.91	-3.77	0.592	1	-0.077	-1.05	0.307	1	-0.148	-1.11	0.29	1	-0.154	-1.11
ENSG00000121064	0.000304	0.00191	0.533	1.45	5.63e-10	7.74e-09	1.07	2.1	4.11e-17	1.07e-15	1.71	3.26	0.00116	0.00588	0.473	1.39	3.7e-10	5.61e-09	1.09	2.13	7.14e-18	2.26e-16	1.79	3.47	0.967	1	0.006	1	0.38	1	0.127	1.09	0.137	1	0.205	1.15
ENSG00000106244	0.000615	0.00351	-0.218	-1.16	8.25e-10	1.09e-08	-0.474	-1.39	2.9e-16	6.08e-15	-0.784	-1.72	9.17e-05	0.000669	-0.255	-1.19	9.54e-12	2.18e-10	-0.562	-1.48	3.49e-18	1.21e-16	-0.897	-1.86	0.0548	1	-0.117	-1.08	0.435	1	-0.0469	-1.03	0.152	1	-0.0859	-1.06
ENSG00000079393	2.73e-08	5.69e-07	1.01	2.02	4.78e-14	1.83e-12	1.65	3.13	1.59e-13	1.87e-12	1.49	2.82	2.39e-07	3.7e-06	0.918	1.89	4.06e-13	1.35e-11	1.54	2.92	3.39e-12	3.16e-11	1.36	2.57	0.408	1	0.135	1.1	0.626	1	0.0814	1.06	0.93	1	-0.0137	-1.01
ENSG00000178896	2.49e-09	6.94e-08	-1.04	-2.06	3.82e-12	8.81e-11	-1.38	-2.61	3.18e-14	4.25e-13	-1.68	-3.19	2.26e-09	6.24e-08	-1.04	-2.06	6.93e-12	1.64e-10	-1.35	-2.56	5.03e-15	7.94e-14	-1.81	-3.52	0.801	1	-0.0334	-1.02	0.234	1	-0.16	-1.12	0.147	1	-0.197	-1.15
ENSG00000002834	1.47e-11	8.69e-10	0.473	1.39	4.87e-15	2.52e-13	0.621	1.54	8.6e-12	7.55e-11	0.483	1.4	9.89e-10	3.05e-08	0.404	1.32	1.74e-14	8.44e-13	0.598	1.51	2.6e-09	1.53e-08	0.391	1.31	0.369	1	0.0478	1.03	0.068	1	0.0992	1.07	0.911	1	0.00593	1
ENSG00000092036	2.1e-11	1.19e-09	0.657	1.58	6.01e-10	8.2e-09	0.578	1.49	8.75e-15	1.32e-13	0.824	1.77	2.87e-09	7.67e-08	0.546	1.46	9.58e-10	1.32e-08	0.568	1.48	4.36e-15	7e-14	0.844	1.79	0.297	1	0.0794	1.06	0.79	1	0.02	1.01	0.484	1	0.0513	1.04
ENSG00000166987	6.7e-06	7.01e-05	0.425	1.34	1.79e-08	1.74e-07	0.588	1.5	4.2e-18	1.4e-16	1.21	2.32	9.27e-07	1.21e-05	0.473	1.39	3.49e-08	3.37e-07	0.572	1.49	2.65e-16	5.51e-15	1.08	2.12	0.467	1	0.0624	1.04	0.14	1	0.131	1.09	0.78	1	0.0244	1.02
ENSG00000067221	6.06e-06	6.42e-05	0.507	1.42	1.87e-12	4.69e-11	0.992	1.99	1.26e-16	2.88e-15	1.35	2.54	3.15e-05	0.000262	0.457	1.37	3.53e-11	6.89e-10	0.902	1.87	1.27e-14	1.83e-13	1.18	2.27	0.786	1	0.0284	1.02	0.724	1	0.0387	1.03	0.293	1	0.118	1.09
ENSG00000165699	3.09e-11	1.65e-09	0.555	1.47	5.18e-12	1.15e-10	0.597	1.51	1.85e-14	2.59e-13	0.709	1.63	4.46e-10	1.54e-08	0.502	1.42	7.61e-12	1.77e-10	0.59	1.51	1.09e-12	1.1e-11	0.625	1.54	0.717	1	0.0235	1.02	0.254	1	0.0747	1.05	0.249	1	0.0747	1.05
ENSG00000147130	6.72e-13	5.95e-11	0.723	1.65	6.75e-14	2.51e-12	0.784	1.72	3.31e-10	2.27e-09	0.586	1.5	3.89e-12	2.55e-10	0.681	1.6	3.98e-14	1.76e-12	0.798	1.74	1.66e-10	1.18e-09	0.603	1.52	0.0438	1	0.151	1.11	0.168	1	0.103	1.07	0.574	1	0.0415	1.03
ENSG00000121057	2.66e-11	1.44e-09	-0.582	-1.5	1.2e-10	1.89e-09	-0.558	-1.47	1.52e-12	1.49e-11	-0.656	-1.58	1.56e-12	1.16e-10	-0.643	-1.56	8.64e-11	1.52e-09	-0.566	-1.48	3.92e-13	4.3e-12	-0.69	-1.61	0.689	1	-0.0257	-1.02	0.409	1	-0.0539	-1.04	0.895	1	-0.00856	-1.01
ENSG00000108064	5.54e-06	5.97e-05	-0.654	-1.57	1.31e-11	2.6e-10	-1.18	-2.27	6.66e-16	1.29e-14	-1.66	-3.16	2.57e-06	2.95e-05	-0.683	-1.61	3.21e-11	6.34e-10	-1.14	-2.21	1.71e-15	2.98e-14	-1.61	-3.06	0.848	1	-0.0238	-1.02	0.386	1	-0.108	-1.08	0.714	1	-0.0454	-1.03
ENSG00000163431	1.25e-07	2.14e-06	3.44	10.9	2.87e-11	5.23e-10	4.53	23.1	1.43e-14	2.04e-13	4.61	24.4	4.43e-07	6.39e-06	3.26	9.55	1.17e-10	1.99e-09	4.32	20	8.41e-15	1.26e-13	4.69	25.7	0.849	1	0.131	1.1	0.673	1	0.269	1.21	0.469	1	0.364	1.29
ENSG00000163002	4.74e-11	2.37e-09	-0.792	-1.73	3.05e-12	7.21e-11	-0.902	-1.87	2.12e-13	2.44e-12	-0.98	-1.97	1.22e-11	6.78e-10	-0.832	-1.78	1.71e-11	3.67e-10	-0.849	-1.8	3.79e-13	4.16e-12	-0.966	-1.95	0.243	1	-0.103	-1.07	0.28	1	-0.0965	-1.07	0.399	1	-0.0734	-1.05
ENSG00000165506	1.6e-07	2.65e-06	-0.494	-1.41	6.44e-09	6.85e-08	-0.591	-1.51	3.94e-17	1.03e-15	-1.16	-2.23	3.08e-07	4.63e-06	-0.477	-1.39	3.05e-08	2.99e-07	-0.553	-1.47	6.08e-16	1.17e-14	-1.06	-2.09	0.591	1	0.0417	1.03	0.913	1	-0.00864	-1.01	0.236	1	-0.0917	-1.07
ENSG00000203865	6.4e-07	8.93e-06	0.593	1.51	9.35e-12	1.92e-10	0.961	1.95	2.31e-15	3.95e-14	1.16	2.24	2.26e-06	2.64e-05	0.554	1.47	3.24e-11	6.39e-10	0.925	1.9	4.5e-15	7.18e-14	1.14	2.21	0.894	1	-0.0146	-1.01	0.0953	1	0.189	1.14	0.903	1	-0.0129	-1.01
ENSG00000130695	3.87e-09	1.02e-07	-0.512	-1.43	2.63e-11	4.85e-10	-0.632	-1.55	4.46e-15	7.13e-14	-0.841	-1.79	3.42e-08	6.85e-07	-0.465	-1.38	2.15e-10	3.45e-09	-0.585	-1.5	8.43e-15	1.26e-13	-0.827	-1.77	0.68	1	-0.0284	-1.02	0.349	1	-0.0656	-1.05	0.822	1	-0.0155	-1.01
ENSG00000162441	4.73e-05	0.000381	-0.293	-1.23	7.93e-11	1.31e-09	-0.569	-1.48	2.06e-16	4.5e-15	-0.878	-1.84	1.8e-05	0.000161	-0.312	-1.24	4.23e-11	8.12e-10	-0.583	-1.5	2.99e-16	6.14e-15	-0.871	-1.83	0.874	1	0.0103	1.01	0.475	1	-0.0466	-1.03	0.365	1	-0.059	-1.04
ENSG00000260285	2.09e-07	3.34e-06	0.922	1.9	1.22e-13	4.16e-12	1.62	3.07	1.37e-14	1.97e-13	1.62	3.08	1.07e-07	1.86e-06	0.948	1.93	4.99e-13	1.61e-11	1.56	2.94	1.84e-15	3.18e-14	1.73	3.31	0.051	1	0.322	1.25	0.00167	0.837	0.551	1.47	0.426	1	0.129	1.09
ENSG00000237943	2.33e-08	4.96e-07	-0.754	-1.69	1.33e-12	3.49e-11	-1.15	-2.21	1.34e-14	1.93e-13	-1.33	-2.51	5.52e-09	1.37e-07	-0.804	-1.75	1.39e-12	3.97e-11	-1.15	-2.22	5.23e-14	6.74e-13	-1.27	-2.41	0.704	1	-0.0403	-1.03	0.0911	1	-0.184	-1.14	0.412	1	-0.0846	-1.06
ENSG00000072401	2.11e-05	0.000191	-0.503	-1.42	1.03e-10	1.65e-09	-0.955	-1.94	7.53e-17	1.83e-15	-1.59	-3.02	3.35e-05	0.000276	-0.485	-1.4	2.39e-08	2.41e-07	-0.754	-1.69	1.86e-16	4.03e-15	-1.56	-2.95	0.969	1	-0.00406	-1	0.369	1	-0.0949	-1.07	0.799	1	-0.0258	-1.02
ENSG00000068885	4.85e-11	2.4e-09	0.72	1.65	3.82e-12	8.81e-11	0.789	1.73	8.11e-14	1e-12	0.865	1.82	7.56e-10	2.4e-08	0.65	1.57	8.49e-13	2.57e-11	0.831	1.78	1.22e-13	1.47e-12	0.857	1.81	0.06	1	0.165	1.12	0.257	1	0.0984	1.07	0.29	1	0.0884	1.06
ENSG00000163923	0.000224	0.00148	-0.393	-1.31	1.36e-08	1.35e-07	-0.728	-1.66	1.51e-17	4.4e-16	-1.53	-2.89	0.000177	0.00117	-0.4	-1.32	7.51e-09	8.42e-08	-0.752	-1.68	1.72e-17	4.96e-16	-1.54	-2.91	0.0688	1	-0.183	-1.14	0.882	1	-0.0147	-1.01	0.435	1	-0.074	-1.05
ENSG00000188342	5.69e-08	1.08e-06	-0.493	-1.41	6.67e-13	1.87e-11	-0.782	-1.72	3.27e-15	5.4e-14	-0.914	-1.88	5.25e-09	1.31e-07	-0.548	-1.46	2.45e-12	6.5e-11	-0.748	-1.68	4.91e-12	4.48e-11	-0.714	-1.64	0.248	1	-0.0867	-1.06	0.421	1	-0.0601	-1.04	0.877	1	-0.0112	-1.01
ENSG00000163013	0.00132	0.00667	-0.54	-1.45	5.6e-08	4.86e-07	-1.04	-2.06	1.15e-17	3.46e-16	-2.58	-5.98	0.000132	0.000914	-0.666	-1.59	9.12e-08	8.03e-07	-1.02	-2.03	1.91e-16	4.11e-15	-2.29	-4.9	0.42	1	0.123	1.09	0.974	1	-0.00468	-1	0.928	1	0.012	1.01
ENSG00000102900	0.000233	0.00153	-0.318	-1.25	7.66e-12	1.62e-10	-0.761	-1.69	1.6e-15	2.82e-14	-1	-2.01	0.000112	0.000796	-0.337	-1.26	2.35e-11	4.84e-10	-0.732	-1.66	1.27e-16	2.89e-15	-1.09	-2.13	0.753	1	0.025	1.02	0.507	1	-0.053	-1.04	0.369	1	-0.0712	-1.05
ENSG00000079785	0.000509	0.00299	-0.197	-1.15	1.43e-10	2.21e-09	-0.448	-1.36	1.14e-16	2.63e-15	-0.716	-1.64	0.00019	0.00125	-0.214	-1.16	1.01e-10	1.75e-09	-0.455	-1.37	2.33e-17	6.42e-16	-0.753	-1.69	0.587	1	-0.0287	-1.02	0.213	1	-0.0664	-1.05	0.365	1	-0.048	-1.03
ENSG00000162687	7.89e-06	8.07e-05	1.81	3.51	3.1e-09	3.54e-08	2.69	6.47	1.92e-16	4.22e-15	3.34	10.1	4.1e-06	4.43e-05	1.87	3.67	9.88e-09	1.08e-07	2.58	5.98	2.81e-16	5.8e-15	3.31	9.92	0.296	1	0.434	1.35	0.846	1	0.0865	1.06	0.717	1	-0.12	-1.09
ENSG00000004534	4.57e-05	0.00037	-0.267	-1.2	3.92e-08	3.52e-07	-0.399	-1.32	1.23e-17	3.68e-16	-0.86	-1.81	3.74e-05	0.000303	-0.27	-1.21	1.24e-07	1.07e-06	-0.378	-1.3	3.83e-18	1.31e-16	-0.893	-1.86	0.258	1	-0.0674	-1.05	0.264	1	-0.0667	-1.05	0.396	1	-0.05	-1.04
ENSG00000250326	0.000599	0.00343	0.813	1.76	2.39e-07	1.82e-06	1.42	2.67	2.81e-17	7.67e-16	2.98	7.91	0.00187	0.00879	0.732	1.66	1.36e-07	1.15e-06	1.46	2.75	5.11e-18	1.7e-16	3.13	8.73	0.801	1	-0.0635	-1.05	0.0443	1	0.521	1.44	0.942	1	0.0199	1.01
ENSG00000165490	5.79e-06	6.21e-05	-0.612	-1.53	5.56e-11	9.51e-10	-1.1	-2.14	1.86e-14	2.6e-13	-1.49	-2.8	7.79e-07	1.05e-05	-0.687	-1.61	1.11e-10	1.9e-09	-1.07	-2.1	2.85e-15	4.74e-14	-1.61	-3.06	0.464	1	0.0844	1.06	0.735	1	-0.0395	-1.03	0.665	1	0.0494	1.03
ENSG00000179348	1.56e-07	2.59e-06	-1.36	-2.57	4.95e-11	8.58e-10	-2.01	-4.02	1.2e-15	2.18e-14	-2.93	-7.61	3.27e-07	4.9e-06	-1.31	-2.48	6.73e-10	9.61e-09	-1.8	-3.48	3.3e-15	5.42e-14	-2.83	-7.12	0.792	1	0.0551	1.04	0.849	1	-0.0403	-1.03	0.492	1	-0.142	-1.1
ENSG00000028310	1.48e-11	8.72e-10	-0.61	-1.53	3.55e-12	8.25e-11	-0.651	-1.57	1.26e-12	1.26e-11	-0.666	-1.59	4.67e-11	2.21e-09	-0.584	-1.5	1.06e-11	2.4e-10	-0.627	-1.54	3.23e-13	3.6e-12	-0.701	-1.63	0.264	1	-0.0744	-1.05	0.354	1	-0.0619	-1.04	0.556	1	-0.0386	-1.03
ENSG00000120832	2.37e-05	0.00021	0.403	1.32	1.36e-09	1.69e-08	0.656	1.58	3.17e-16	6.59e-15	1.07	2.11	8.37e-06	8.28e-05	0.429	1.35	1.54e-09	2.01e-08	0.654	1.57	1.59e-17	4.62e-16	1.17	2.25	0.441	1	0.0677	1.05	0.594	1	0.047	1.03	0.417	1	0.0708	1.05
ENSG00000119707	4.87e-09	1.25e-07	-0.492	-1.41	6.44e-13	1.81e-11	-0.695	-1.62	4.3e-14	5.61e-13	-0.759	-1.69	2.14e-09	5.97e-08	-0.508	-1.42	3.13e-12	8.03e-11	-0.658	-1.58	5.87e-13	6.25e-12	-0.697	-1.62	0.475	1	-0.0479	-1.03	0.47	1	-0.0486	-1.03	0.529	1	-0.0422	-1.03
ENSG00000205464	4.96e-07	7.15e-06	0.728	1.66	1.58e-11	3.07e-10	1.08	2.11	2.8e-15	4.68e-14	1.31	2.48	1.75e-08	3.77e-07	0.843	1.79	1.91e-10	3.11e-09	0.995	1.99	6.18e-17	1.54e-15	1.46	2.76	0.0166	1	0.325	1.25	0.0671	1	0.241	1.18	0.289	1	0.128	1.09
ENSG00000145833	1.71e-05	0.000158	-0.375	-1.3	7.74e-12	1.63e-10	-0.741	-1.67	2.99e-15	4.97e-14	-0.97	-1.96	3.32e-05	0.000273	-0.359	-1.28	6.07e-11	1.11e-09	-0.688	-1.61	7.46e-17	1.81e-15	-1.09	-2.13	0.773	1	-0.0223	-1.02	0.382	1	-0.0684	-1.05	0.39	1	-0.0673	-1.05
ENSG00000128268	5.18e-11	2.54e-09	1.41	2.65	3.11e-13	9.44e-12	1.71	3.28	8.43e-13	8.72e-12	1.65	3.13	5.82e-10	1.93e-08	1.29	2.44	5.8e-13	1.84e-11	1.68	3.21	2.72e-12	2.57e-11	1.59	3.01	0.291	1	0.185	1.14	0.235	1	0.213	1.16	0.325	1	0.175	1.13
ENSG00000086102	4.21e-11	2.13e-09	-0.536	-1.45	2.62e-13	8.11e-12	-0.648	-1.57	1.23e-11	1.05e-10	-0.569	-1.48	1.24e-09	3.74e-08	-0.469	-1.38	1.86e-12	5.12e-11	-0.607	-1.52	1.54e-12	1.52e-11	-0.614	-1.53	0.705	1	-0.0228	-1.02	0.326	1	-0.0599	-1.04	0.839	1	-0.0123	-1.01
ENSG00000189091	1.82e-05	0.000168	-0.279	-1.21	1.62e-11	3.12e-10	-0.536	-1.45	4.25e-15	6.83e-14	-0.707	-1.63	1.4e-06	1.73e-05	-0.325	-1.25	4.01e-11	7.73e-10	-0.519	-1.43	4.97e-15	7.84e-14	-0.705	-1.63	0.602	1	0.0303	1.02	0.885	1	0.00844	1.01	0.665	1	-0.0252	-1.02
ENSG00000099889	8.77e-05	0.000652	0.545	1.46	1.64e-10	2.51e-09	1.04	2.06	3.79e-17	9.95e-16	1.65	3.14	0.000433	0.00255	0.48	1.39	4.03e-10	6.06e-09	1.01	2.02	2.74e-16	5.66e-15	1.56	2.96	0.445	1	0.0996	1.07	0.543	1	0.0793	1.06	0.552	1	0.0757	1.05
ENSG00000103653	9e-08	1.6e-06	-0.564	-1.48	2.05e-09	2.45e-08	-0.676	-1.6	6.27e-16	1.22e-14	-1.16	-2.23	2.26e-08	4.74e-07	-0.601	-1.52	9.01e-10	1.25e-08	-0.701	-1.63	2.27e-16	4.8e-15	-1.2	-2.29	0.746	1	-0.0281	-1.02	0.54	1	-0.0537	-1.04	0.254	1	-0.1	-1.07
ENSG00000128311	5.15e-08	9.89e-07	0.817	1.76	8.92e-13	2.43e-11	1.24	2.36	3.59e-14	4.76e-13	1.37	2.58	1.12e-07	1.93e-06	0.788	1.73	2.73e-12	7.12e-11	1.19	2.29	3.48e-13	3.86e-12	1.28	2.43	0.498	1	0.0902	1.06	0.695	1	0.0524	1.04	0.862	1	0.0233	1.02
ENSG00000197345	0.000467	0.00277	-0.337	-1.26	9.93e-12	2.03e-10	-0.85	-1.8	1.97e-15	3.41e-14	-1.14	-2.21	7.47e-05	0.00056	-0.39	-1.31	1.89e-12	5.2e-11	-0.904	-1.87	8.74e-16	1.61e-14	-1.18	-2.26	0.341	1	-0.0855	-1.06	0.38	1	-0.0789	-1.06	0.889	1	-0.0125	-1.01
ENSG00000111737	3.54e-05	0.000297	-0.329	-1.26	3.88e-10	5.55e-09	-0.59	-1.51	2.72e-15	4.56e-14	-0.899	-1.86	7.54e-07	1.02e-05	-0.415	-1.33	2.46e-10	3.9e-09	-0.602	-1.52	1.93e-18	7.38e-17	-1.13	-2.19	0.241	1	-0.0847	-1.06	0.331	1	-0.0703	-1.05	0.083	1	-0.127	-1.09
ENSG00000136827	5.18e-07	7.43e-06	-0.436	-1.35	8.32e-11	1.37e-09	-0.642	-1.56	1.24e-14	1.8e-13	-0.882	-1.84	5.75e-07	8.05e-06	-0.433	-1.35	9.12e-10	1.26e-08	-0.585	-1.5	1.05e-17	3.2e-16	-1.11	-2.16	0.675	1	-0.0309	-1.02	0.156	1	-0.106	-1.08	0.326	1	-0.0729	-1.05
ENSG00000186231	1.41e-08	3.22e-07	1.67	3.17	8.29e-12	1.73e-10	2.22	4.65	3.74e-14	4.95e-13	2.41	5.3	4.5e-09	1.14e-07	1.74	3.34	2.05e-11	4.32e-10	2.16	4.47	2.8e-13	3.16e-12	2.28	4.85	0.983	1	-0.00592	-1	0.5	1	0.189	1.14	0.587	1	0.141	1.1
ENSG00000068137	8.7e-13	7.53e-11	0.986	1.98	1.31e-10	2.04e-09	0.841	1.79	4.33e-12	3.96e-11	0.91	1.88	5.56e-12	3.5e-10	0.926	1.9	8.04e-11	1.43e-09	0.857	1.81	8.38e-12	7.32e-11	0.892	1.86	0.202	1	0.134	1.1	0.756	1	-0.0328	-1.02	0.84	1	0.0202	1.01
ENSG00000105643	0.00701	0.0269	0.243	1.18	1.34e-10	2.08e-09	0.721	1.65	2.39e-18	8.51e-17	1.24	2.37	0.103	0.224	0.143	1.1	4.16e-10	6.24e-09	0.693	1.62	1.51e-13	1.79e-12	0.904	1.87	0.507	1	0.0589	1.04	0.812	1	0.0212	1.01	0.837	1	-0.0183	-1.01
ENSG00000168300	1.6e-10	6.59e-09	1.1	2.14	1.5e-10	2.31e-09	1.08	2.11	1.05e-14	1.56e-13	1.37	2.59	4.12e-10	1.44e-08	1.06	2.08	4.1e-11	7.88e-10	1.13	2.19	5.13e-15	8.06e-14	1.41	2.65	0.0894	1	0.244	1.18	0.192	1	0.181	1.13	0.218	1	0.157	1.12
ENSG00000130348	1.59e-08	3.57e-07	-0.533	-1.45	5.96e-14	2.24e-12	-0.875	-1.83	9.96e-15	1.49e-13	-0.925	-1.9	9.46e-08	1.67e-06	-0.49	-1.4	1.76e-12	4.89e-11	-0.779	-1.72	2.89e-13	3.26e-12	-0.828	-1.78	0.134	1	-0.116	-1.08	0.214	1	-0.096	-1.07	0.341	1	-0.0725	-1.05
ENSG00000120694	0.0247	0.0748	-0.312	-1.24	5.66e-09	6.09e-08	-1	-2	2.18e-17	6.12e-16	-2.03	-4.07	0.00145	0.00707	-0.458	-1.37	4.78e-09	5.59e-08	-1.01	-2.02	3.78e-18	1.3e-16	-2.15	-4.45	0.811	1	-0.0322	-1.02	0.347	1	-0.127	-1.09	0.28	1	-0.146	-1.11
ENSG00000132963	0.00726	0.0277	-0.199	-1.15	1.28e-09	1.61e-08	-0.557	-1.47	9.62e-18	2.96e-16	-1.05	-2.07	0.000411	0.00244	-0.271	-1.21	1.93e-10	3.13e-09	-0.601	-1.52	2.04e-18	7.71e-17	-1.1	-2.15	0.243	1	-0.0838	-1.06	0.0981	1	-0.12	-1.09	0.0253	1	-0.164	-1.12
ENSG00000124383	5.58e-08	1.06e-06	-0.717	-1.64	2.63e-11	4.85e-10	-0.991	-1.99	2.66e-15	4.49e-14	-1.39	-2.62	7.3e-09	1.74e-07	-0.786	-1.72	6.29e-10	9.04e-09	-0.877	-1.84	8.73e-16	1.61e-14	-1.45	-2.73	0.465	1	-0.0788	-1.06	0.0955	1	-0.183	-1.14	0.504	1	-0.0728	-1.05
ENSG00000239713	6.27e-08	1.17e-06	0.677	1.6	3.12e-11	5.62e-10	0.922	1.9	8.96e-17	2.13e-15	1.31	2.48	1.75e-06	2.11e-05	0.575	1.49	3.3e-11	6.48e-10	0.923	1.9	6.59e-17	1.62e-15	1.33	2.51	0.158	1	0.159	1.12	0.0985	1	0.187	1.14	0.00318	1	0.329	1.26
ENSG00000134247	0.000128	0.00091	-0.358	-1.28	2.21e-09	2.61e-08	-0.668	-1.59	1.32e-16	2.99e-15	-1.18	-2.26	5.8e-05	0.000447	-0.379	-1.3	4.64e-09	5.45e-08	-0.649	-1.57	1.31e-16	2.96e-15	-1.19	-2.28	0.947	1	-0.00561	-1	0.8	1	0.0218	1.02	0.661	1	-0.0368	-1.03
ENSG00000085377	4.08e-06	4.56e-05	-0.378	-1.3	7.84e-10	1.04e-08	-0.57	-1.48	6.85e-16	1.32e-14	-0.912	-1.88	9.94e-07	1.29e-05	-0.408	-1.33	1.2e-09	1.6e-08	-0.561	-1.48	5.95e-16	1.15e-14	-0.919	-1.89	0.287	1	0.0761	1.05	0.551	1	-0.0426	-1.03	0.541	1	-0.0426	-1.03
ENSG00000145248	5.99e-05	0.000468	-0.618	-1.53	2.64e-10	3.91e-09	-1.28	-2.42	3.07e-16	6.4e-15	-2.43	-5.4	9.48e-06	9.23e-05	-0.703	-1.63	2.61e-09	3.25e-08	-1.16	-2.23	1.06e-15	1.91e-14	-2.32	-4.99	0.562	1	0.0784	1.06	0.735	1	-0.0475	-1.03	0.947	1	-0.00939	-1.01
ENSG00000284753	2.37e-07	3.73e-06	-1.06	-2.09	5.44e-12	1.2e-10	-1.76	-3.38	1.9e-15	3.31e-14	-2.61	-6.12	6.09e-07	8.5e-06	-1	-2	2.48e-11	5.08e-10	-1.65	-3.14	1.02e-14	1.5e-13	-2.43	-5.37	0.833	1	0.0338	1.02	0.39	1	-0.137	-1.1	0.186	1	-0.213	-1.16
ENSG00000179051	0.000165	0.00113	-0.359	-1.28	1.97e-10	2.98e-09	-0.737	-1.67	5.32e-16	1.05e-14	-1.14	-2.2	8.55e-05	0.000631	-0.377	-1.3	1.55e-09	2.02e-08	-0.679	-1.6	1.8e-16	3.92e-15	-1.18	-2.27	0.605	1	0.0449	1.03	0.797	1	0.0223	1.02	0.539	1	-0.0532	-1.04
ENSG00000012223	4.12e-05	0.000339	2.53	5.77	6.26e-12	1.36e-10	4.48	22.4	6.27e-15	9.74e-14	5.66	50.5	5.29e-05	0.000412	2.49	5.61	1.65e-10	2.72e-09	4.02	16.2	9.04e-15	1.34e-13	5.6	48.6	0.0709	1	1.16	2.23	0.081	1	1	2	0.346	1	0.577	1.49
ENSG00000166170	7.33e-08	1.34e-06	-0.556	-1.47	1.7e-11	3.27e-10	-0.794	-1.73	1.28e-13	1.53e-12	-0.952	-1.93	1.13e-08	2.55e-07	-0.605	-1.52	5.32e-11	9.93e-10	-0.762	-1.7	3.12e-14	4.18e-13	-1	-2.01	0.67	1	-0.0361	-1.03	0.761	1	-0.0257	-1.02	0.64	1	0.0395	1.03
ENSG00000167460	4.22e-05	0.000346	-0.592	-1.51	1.11e-09	1.42e-08	-1.03	-2.05	2.25e-17	6.27e-16	-1.89	-3.71	0.000174	0.00115	-0.531	-1.44	1.56e-08	1.63e-07	-0.923	-1.9	2.19e-17	6.11e-16	-1.9	-3.74	0.871	1	0.0207	1.01	0.702	1	-0.0491	-1.03	0.0954	1	-0.21	-1.16
ENSG00000113648	0.0358	0.1	-0.0985	-1.07	2.87e-10	4.2e-09	-0.38	-1.3	9.48e-17	2.25e-15	-0.627	-1.54	0.0274	0.0801	-0.104	-1.07	1.55e-09	2.01e-08	-0.356	-1.28	1.83e-18	7.06e-17	-0.706	-1.63	0.529	1	0.0289	1.02	0.141	1	-0.0688	-1.05	0.217	1	-0.0573	-1.04
ENSG00000203995	2.71e-07	4.19e-06	-0.472	-1.39	1.61e-08	1.57e-07	-0.561	-1.48	5.14e-17	1.29e-15	-1.13	-2.18	3.4e-06	3.76e-05	-0.41	-1.33	2.32e-08	2.35e-07	-0.554	-1.47	4.92e-15	7.77e-14	-0.975	-1.97	0.242	1	-0.0908	-1.06	0.845	1	-0.0153	-1.01	0.556	1	0.0447	1.03
ENSG00000066651	1.98e-07	3.18e-06	-0.64	-1.56	1.22e-12	3.24e-11	-1.07	-2.1	4.32e-15	6.94e-14	-1.27	-2.42	6.93e-07	9.49e-06	-0.597	-1.51	3.66e-12	9.27e-11	-1.03	-2.04	1.6e-13	1.88e-12	-1.13	-2.18	0.606	1	-0.0524	-1.04	0.204	1	-0.13	-1.09	0.974	1	-0.0032	-1
ENSG00000104946	7.66e-10	2.53e-08	0.65	1.57	1.96e-11	3.71e-10	0.752	1.68	1.06e-12	1.08e-11	0.828	1.78	1.55e-11	8.34e-10	0.747	1.68	3.71e-12	9.34e-11	0.798	1.74	1.09e-13	1.33e-12	0.893	1.86	0.102	1	0.145	1.11	0.796	1	0.0229	1.02	0.296	1	0.0926	1.07
ENSG00000100294	5.71e-09	1.44e-07	-0.756	-1.69	8.64e-10	1.13e-08	-0.845	-1.8	2.25e-15	3.86e-14	-1.37	-2.58	9.52e-09	2.2e-07	-0.737	-1.67	4.06e-08	3.85e-07	-0.712	-1.64	2.4e-16	5.04e-15	-1.5	-2.83	0.598	1	0.0527	1.04	0.439	1	-0.0793	-1.06	0.104	1	-0.167	-1.12
ENSG00000164398	4.48e-05	0.000363	1.12	2.17	2.94e-11	5.33e-10	2.11	4.32	1.29e-15	2.34e-14	2.83	7.11	0.000287	0.00178	0.979	1.97	6.34e-11	1.16e-09	2.06	4.17	5.84e-15	8.99e-14	2.72	6.59	0.645	1	0.127	1.09	0.552	1	0.165	1.12	0.369	1	-0.261	-1.2
ENSG00000116698	1.86e-09	5.51e-08	-0.322	-1.25	8.39e-13	2.3e-11	-0.432	-1.35	1.93e-11	1.61e-10	-0.389	-1.31	5.88e-11	2.69e-09	-0.368	-1.29	4.72e-12	1.16e-10	-0.408	-1.33	8.41e-12	7.34e-11	-0.401	-1.32	0.932	1	-0.00358	-1	0.708	1	-0.0159	-1.01	0.789	1	0.0114	1.01
ENSG00000223766	3.4e-08	6.88e-07	-0.507	-1.42	3.09e-11	5.57e-10	-0.699	-1.62	4.6e-12	4.2e-11	-0.74	-1.67	1.04e-10	4.34e-09	-0.648	-1.57	9.8e-10	1.34e-08	-0.61	-1.53	8.77e-14	1.09e-12	-0.863	-1.82	0.504	1	0.0492	1.03	0.838	1	0.0152	1.01	0.802	1	0.0183	1.01
ENSG00000047648	4.73e-08	9.21e-07	-0.74	-1.67	2.24e-12	5.5e-11	-1.12	-2.17	8.48e-13	8.77e-12	-1.14	-2.2	1.72e-08	3.71e-07	-0.774	-1.71	1.68e-09	2.17e-08	-0.862	-1.82	7.99e-12	7.03e-11	-1.05	-2.07	0.0282	1	0.244	1.18	0.428	1	0.0863	1.06	0.963	1	0.00489	1
ENSG00000205436	1.28e-10	5.45e-09	2.14	4.42	1.63e-12	4.19e-11	2.57	5.94	2.49e-12	2.38e-11	2.32	5.01	3.99e-10	1.4e-08	2.06	4.17	3.77e-12	9.48e-11	2.51	5.69	2.58e-12	2.46e-11	2.33	5.02	0.478	1	0.213	1.16	0.309	1	0.312	1.24	0.64	1	0.132	1.1
ENSG00000184220	0.00623	0.0244	-0.379	-1.3	7.58e-12	1.6e-10	-1.3	-2.46	2.76e-16	5.82e-15	-1.91	-3.77	0.00202	0.00939	-0.433	-1.35	4.2e-11	8.06e-10	-1.22	-2.33	4.37e-16	8.63e-15	-1.89	-3.72	0.618	1	-0.066	-1.05	0.418	1	-0.107	-1.08	0.662	1	-0.0572	-1.04
ENSG00000125772	3.73e-05	0.00031	0.656	1.58	4.63e-11	8.08e-10	1.24	2.37	3.6e-16	7.43e-15	1.73	3.33	3.86e-05	0.000312	0.654	1.57	3.23e-10	4.98e-09	1.16	2.24	8.92e-17	2.11e-15	1.81	3.5	0.495	1	0.102	1.07	0.503	1	0.101	1.07	0.25	1	0.166	1.12
ENSG00000270231	2.35e-11	1.3e-09	-0.978	-1.97	1.45e-13	4.85e-12	-1.25	-2.38	5.22e-13	5.59e-12	-1.07	-2.1	1.66e-09	4.8e-08	-0.815	-1.76	4.87e-10	7.18e-09	-0.906	-1.87	1.13e-12	1.13e-11	-1.05	-2.07	0.879	1	0.0155	1.01	0.161	1	-0.15	-1.11	0.316	1	-0.0972	-1.07
ENSG00000109756	2.85e-09	7.8e-08	0.654	1.57	1.16e-12	3.1e-11	0.883	1.84	2.52e-11	2.07e-10	0.777	1.71	1.1e-08	2.49e-07	0.618	1.53	8.97e-12	2.06e-10	0.826	1.77	7.43e-13	7.75e-12	0.877	1.84	0.835	1	-0.019	-1.01	0.935	1	-0.00759	-1.01	0.701	1	-0.0347	-1.02
ENSG00000137760	6.08e-08	1.14e-06	-0.648	-1.57	1.74e-10	2.65e-09	-0.869	-1.83	9.05e-15	1.36e-13	-1.27	-2.41	1.31e-07	2.21e-06	-0.621	-1.54	2.06e-11	4.34e-10	-0.953	-1.94	2.08e-14	2.87e-13	-1.24	-2.37	0.476	1	-0.069	-1.05	0.851	1	-0.0184	-1.01	0.987	1	-0.00153	-1
ENSG00000132388	0.000365	0.00224	-0.247	-1.19	1.5e-08	1.47e-07	-0.455	-1.37	7.92e-17	1.91e-15	-0.902	-1.87	3.22e-05	0.000267	-0.297	-1.23	6.01e-08	5.5e-07	-0.428	-1.35	7.33e-18	2.32e-16	-0.975	-1.97	0.963	1	0.00302	1	0.823	1	-0.0144	-1.01	0.304	1	-0.0667	-1.05
ENSG00000185499	5.11e-12	3.46e-10	-1.2	-2.29	1.76e-12	4.45e-11	-1.31	-2.48	4.28e-14	5.6e-13	-1.68	-3.21	7.07e-11	3.14e-09	-1.07	-2.11	2.82e-11	5.67e-10	-1.18	-2.26	7.71e-12	6.8e-11	-1.37	-2.59	0.239	1	-0.14	-1.1	0.0975	1	-0.205	-1.15	0.269	1	-0.144	-1.1
ENSG00000158578	0.000461	0.00274	1.26	2.39	1.76e-08	1.71e-07	2.22	4.67	1.23e-17	3.68e-16	4.35	20.3	0.00102	0.00529	1.17	2.25	7e-08	6.31e-07	2.1	4.28	1.41e-16	3.15e-15	4.08	16.9	0.879	1	0.0535	1.04	0.971	1	-0.0127	-1.01	0.792	1	0.0908	1.06
ENSG00000132773	2.61e-07	4.07e-06	-0.644	-1.56	1.71e-12	4.36e-11	-1.08	-2.11	3.91e-12	3.61e-11	-1.09	-2.13	4.78e-08	9.19e-07	-0.7	-1.62	1.27e-12	3.69e-11	-1.09	-2.13	2.15e-15	3.67e-14	-1.46	-2.74	0.803	1	-0.0258	-1.02	0.212	1	-0.131	-1.09	0.704	1	-0.0404	-1.03
ENSG00000124541	0.000118	0.000848	-0.3	-1.23	1.31e-10	2.05e-09	-0.614	-1.53	9.04e-16	1.69e-14	-0.927	-1.9	1.1e-05	0.000105	-0.353	-1.28	3.61e-10	5.48e-09	-0.591	-1.51	2.25e-17	6.23e-16	-1.05	-2.06	0.759	1	-0.0218	-1.02	0.276	1	-0.0786	-1.06	0.311	1	-0.0728	-1.05
ENSG00000161647	4.59e-11	2.3e-09	-1.36	-2.56	9.96e-11	1.6e-09	-1.32	-2.5	5.11e-13	5.49e-12	-1.48	-2.79	2.1e-10	7.95e-09	-1.25	-2.38	2.99e-09	3.67e-08	-1.14	-2.2	1.22e-10	8.87e-10	-1.18	-2.27	0.713	1	0.0495	1.03	0.763	1	0.0406	1.03	0.24	1	0.142	1.1
ENSG00000075702	0.00618	0.0243	-0.311	-1.24	2.15e-10	3.24e-09	-0.933	-1.91	7.39e-16	1.41e-14	-1.47	-2.78	0.00185	0.00872	-0.359	-1.28	2.7e-10	4.23e-09	-0.927	-1.9	1.82e-18	7.06e-17	-1.82	-3.53	0.771	1	0.0316	1.02	0.332	1	-0.106	-1.08	0.0866	1	-0.19	-1.14
ENSG00000142784	1.3e-08	3e-07	0.516	1.43	7.51e-13	2.08e-11	0.745	1.68	7.73e-15	1.18e-13	0.838	1.79	1.17e-06	1.48e-05	0.417	1.33	9.26e-13	2.77e-11	0.741	1.67	1.38e-13	1.65e-12	0.768	1.7	0.119	1	0.119	1.09	0.149	1	0.111	1.08	0.701	1	0.0283	1.02
ENSG00000261455	2.95e-09	8.03e-08	0.598	1.51	2.38e-10	3.55e-09	0.662	1.58	1.28e-16	2.91e-15	1.02	2.03	3.55e-08	7.07e-07	0.538	1.45	2.36e-10	3.74e-09	0.663	1.58	2.72e-16	5.64e-15	1	2.01	0.000903	0.576	0.294	1.23	0.0665	1	0.156	1.11	0.102	1	0.135	1.1
ENSG00000047346	8.53e-11	3.84e-09	1.26	2.4	1.49e-12	3.89e-11	1.46	2.76	1.03e-12	1.04e-11	1.36	2.57	6.72e-11	3e-09	1.27	2.41	2.2e-13	8.09e-12	1.56	2.94	4.29e-12	3.95e-11	1.31	2.47	0.0404	1	0.339	1.26	0.176	1	0.224	1.17	0.41	1	0.124	1.09
ENSG00000047315	5.35e-05	0.000423	-0.306	-1.24	2.55e-09	2.97e-08	-0.518	-1.43	6.17e-17	1.52e-15	-0.947	-1.93	3.08e-05	0.000257	-0.318	-1.25	2.89e-08	2.84e-07	-0.467	-1.38	4.33e-17	1.11e-15	-0.96	-1.94	0.946	1	-0.00462	-1	0.253	1	-0.0787	-1.06	0.617	1	-0.034	-1.02
ENSG00000198015	0.000285	0.00181	-0.268	-1.2	1.74e-11	3.34e-10	-0.631	-1.55	2.07e-16	4.51e-15	-0.915	-1.89	0.000413	0.00245	-0.259	-1.2	7.6e-11	1.36e-09	-0.599	-1.51	7.85e-16	1.46e-14	-0.881	-1.84	0.491	1	-0.0471	-1.03	0.341	1	-0.0655	-1.05	0.713	1	-0.0249	-1.02
ENSG00000054983	4.46e-08	8.76e-07	0.562	1.48	8.51e-12	1.77e-10	0.79	1.73	6.47e-14	8.16e-13	0.917	1.89	7.55e-08	1.38e-06	0.548	1.46	6.29e-13	1.98e-11	0.862	1.82	1.32e-14	1.89e-13	0.965	1.95	0.269	1	0.0988	1.07	0.471	1	0.0646	1.05	0.323	1	0.0878	1.06
ENSG00000171298	6.25e-05	0.000485	0.84	1.79	1.43e-08	1.41e-07	1.26	2.39	5.54e-18	1.82e-16	2.37	5.15	1.31e-05	0.000122	0.925	1.9	2.72e-08	2.7e-07	1.23	2.35	6.38e-17	1.57e-15	2.23	4.68	0.263	1	0.232	1.17	0.674	1	0.0853	1.06	0.0787	1	0.34	1.27
ENSG00000221867	1.32e-05	0.000127	-0.345	-1.27	3.1e-12	7.33e-11	-0.693	-1.62	6.01e-14	7.62e-13	-0.794	-1.73	4.96e-07	7.06e-06	-0.416	-1.33	1.31e-12	3.77e-11	-0.716	-1.64	9.07e-17	2.14e-15	-0.979	-1.97	0.226	1	-0.0859	-1.06	0.112	1	-0.114	-1.08	0.189	1	-0.0936	-1.07
ENSG00000174428	0.000238	0.00156	0.515	1.43	7.76e-08	6.53e-07	0.827	1.77	6.41e-18	2.07e-16	1.86	3.62	1.36e-06	1.69e-05	0.711	1.64	1.58e-09	2.05e-08	0.973	1.96	3.19e-16	6.51e-15	1.67	3.19	0.167	1	0.19	1.14	0.218	1	0.17	1.12	0.392	1	0.126	1.09
ENSG00000167491	5.22e-08	1e-06	-0.598	-1.51	1.1e-10	1.74e-09	-0.781	-1.72	6.25e-15	9.71e-14	-1.1	-2.14	5.93e-09	1.45e-07	-0.658	-1.58	5.52e-10	8.05e-09	-0.734	-1.66	1.53e-15	2.69e-14	-1.15	-2.23	0.745	1	-0.0292	-1.02	0.611	1	-0.0459	-1.03	0.272	1	-0.0995	-1.07
ENSG00000181472	2.83e-06	3.3e-05	-0.616	-1.53	4.96e-12	1.11e-10	-1.13	-2.2	5.16e-15	8.16e-14	-1.49	-2.81	1.78e-07	2.87e-06	-0.716	-1.64	1.04e-11	2.34e-10	-1.11	-2.15	2.69e-14	3.63e-13	-1.41	-2.67	0.734	1	-0.0381	-1.03	0.336	1	-0.108	-1.08	0.763	1	-0.0336	-1.02
ENSG00000168411	1.71e-05	0.000158	-0.397	-1.32	9.62e-13	2.6e-11	-0.839	-1.79	1.83e-13	2.14e-12	-0.881	-1.84	2.97e-06	3.35e-05	-0.441	-1.36	4.22e-12	1.04e-10	-0.798	-1.74	2.07e-14	2.87e-13	-0.95	-1.93	0.883	1	0.012	1.01	0.808	1	-0.0199	-1.01	0.906	1	0.00953	1.01
ENSG00000132382	2.36e-09	6.68e-08	-1.63	-3.09	6.83e-12	1.47e-10	-2.1	-4.29	6.36e-14	8.03e-13	-2.59	-6.02	2.73e-09	7.33e-08	-1.61	-3.06	2.61e-11	5.29e-10	-1.99	-3.99	1.17e-13	1.42e-12	-2.54	-5.83	0.726	1	-0.0717	-1.05	0.491	1	-0.142	-1.1	0.46	1	-0.153	-1.11
ENSG00000260793	0.0168	0.055	1.1	2.15	1.53e-05	8.02e-05	1.98	3.94	4.39e-18	1.46e-16	4.98	31.6	0.0126	0.043	1.15	2.21	7.1e-05	0.000332	1.8	3.49	3.92e-18	1.34e-16	5	32	0.585	1	0.268	1.2	0.658	1	0.208	1.15	0.945	1	-0.0301	-1.02
ENSG00000227518	1.2e-09	3.76e-08	0.992	1.99	2.5e-13	7.8e-12	1.32	2.5	6.68e-14	8.41e-13	1.39	2.62	3.15e-09	8.34e-08	0.954	1.94	5.53e-12	1.33e-10	1.2	2.29	1.07e-12	1.08e-11	1.28	2.42	0.208	1	0.172	1.13	0.246	1	0.156	1.11	0.413	1	0.111	1.08
ENSG00000145736	1.5e-08	3.39e-07	-0.911	-1.88	2.98e-12	7.1e-11	-1.35	-2.54	3.65e-15	5.97e-14	-1.75	-3.36	5.59e-07	7.86e-06	-0.755	-1.69	1.17e-11	2.61e-10	-1.28	-2.43	1.09e-12	1.1e-11	-1.4	-2.65	0.627	1	-0.0606	-1.04	0.345	1	-0.12	-1.09	0.936	1	-0.00985	-1.01
ENSG00000226752	3.91e-09	1.03e-07	0.472	1.39	2.67e-12	6.42e-11	0.622	1.54	3.98e-16	8.14e-15	0.819	1.76	8.05e-09	1.9e-07	0.458	1.37	5.13e-13	1.65e-11	0.658	1.58	8.68e-13	8.9e-12	0.648	1.57	0.203	1	0.0842	1.06	0.105	1	0.108	1.08	0.0261	1	0.15	1.11
ENSG00000130402	2.74e-10	1.03e-08	-0.809	-1.75	1.13e-12	3.03e-11	-1.01	-2.01	8.8e-14	1.08e-12	-1.1	-2.14	4.44e-10	1.54e-08	-0.793	-1.73	2.48e-12	6.55e-11	-0.981	-1.97	2.07e-14	2.87e-13	-1.16	-2.23	0.128	1	-0.15	-1.11	0.106	1	-0.162	-1.12	0.0499	1	-0.197	-1.15
ENSG00000102287	8.69e-08	1.55e-06	-1.47	-2.78	1.02e-10	1.64e-09	-2.03	-4.08	1.56e-12	1.53e-11	-2.28	-4.84	8.97e-08	1.6e-06	-1.47	-2.77	8.67e-10	1.2e-08	-1.85	-3.61	4.66e-12	4.27e-11	-2.19	-4.56	0.218	1	0.268	1.2	0.109	1	0.35	1.27	0.131	1	0.317	1.25
ENSG00000213397	4.63e-06	5.09e-05	-0.542	-1.46	5.17e-12	1.15e-10	-1.03	-2.04	6.72e-15	1.04e-13	-1.28	-2.43	4.9e-07	7e-06	-0.614	-1.53	1.42e-12	4.05e-11	-1.08	-2.12	1.09e-14	1.6e-13	-1.27	-2.4	0.957	1	-0.00552	-1	0.657	1	-0.0452	-1.03	0.122	1	-0.157	-1.11
ENSG00000065328	0.000222	0.00147	-0.361	-1.28	8.68e-15	4.15e-13	-1.09	-2.12	7.1e-11	5.43e-10	-0.789	-1.73	2.58e-05	0.00022	-0.423	-1.34	2.32e-15	1.54e-13	-1.14	-2.2	3.16e-12	2.97e-11	-0.889	-1.85	0.797	1	-0.0231	-1.02	0.978	1	-0.00243	-1	0.766	1	-0.0264	-1.02
ENSG00000133422	1.18e-08	2.74e-07	-0.432	-1.35	2.42e-10	3.6e-09	-0.514	-1.43	3.94e-15	6.39e-14	-0.747	-1.68	5.34e-09	1.33e-07	-0.447	-1.36	1.12e-09	1.52e-08	-0.484	-1.4	8.11e-15	1.21e-13	-0.733	-1.66	0.842	1	-0.0122	-1.01	0.748	1	-0.0197	-1.01	0.383	1	-0.0532	-1.04
ENSG00000070371	2.55e-09	7.1e-08	0.783	1.72	1.53e-12	3.97e-11	1.02	2.03	4.41e-14	5.74e-13	1.06	2.08	1.31e-08	2.92e-07	0.731	1.66	3.01e-12	7.76e-11	1	2.01	6.02e-13	6.39e-12	0.98	1.97	0.826	1	0.0248	1.02	0.116	1	0.177	1.13	0.489	1	0.0708	1.05
ENSG00000118600	2.46e-09	6.88e-08	-0.698	-1.62	2.33e-13	7.32e-12	-1.01	-2.02	1.32e-13	1.57e-12	-1.06	-2.09	8.31e-09	1.95e-07	-0.66	-1.58	3.45e-12	8.79e-11	-0.921	-1.89	4.22e-13	4.6e-12	-1.03	-2.04	0.486	1	-0.0632	-1.04	0.277	1	-0.0993	-1.07	0.293	1	-0.0975	-1.07
ENSG00000235703	5.04e-06	5.49e-05	0.779	1.72	1.23e-08	1.22e-07	1.08	2.12	2.48e-16	5.33e-15	1.78	3.43	1.58e-06	1.93e-05	0.828	1.77	7.83e-09	8.76e-08	1.11	2.15	9.35e-17	2.2e-15	1.83	3.56	0.698	1	0.0633	1.04	0.201	1	0.216	1.16	0.712	1	0.0574	1.04
ENSG00000134668	0.00097	0.00515	1.03	2.04	9.44e-10	1.22e-08	2.16	4.47	3.84e-16	7.88e-15	2.74	6.7	0.000297	0.00184	1.13	2.2	3.78e-10	5.71e-09	2.24	4.71	1.44e-15	2.53e-14	2.66	6.3	0.795	1	-0.089	-1.06	0.775	1	0.095	1.07	0.827	1	-0.059	-1.04
ENSG00000150779	0.00413	0.0175	-0.266	-1.2	6.62e-08	5.66e-07	-0.587	-1.5	1.45e-16	3.26e-15	-1.24	-2.36	0.000728	0.00398	-0.32	-1.25	1.19e-10	2.02e-09	-0.77	-1.71	5.04e-18	1.68e-16	-1.38	-2.61	0.13	1	-0.137	-1.1	0.711	1	-0.0328	-1.02	0.208	1	-0.113	-1.08
ENSG00000037241	0.000841	0.00456	-0.257	-1.2	9.97e-12	2.03e-10	-0.684	-1.61	4.25e-15	6.83e-14	-0.914	-1.88	3.87e-06	4.22e-05	-0.383	-1.3	2.21e-11	4.59e-10	-0.666	-1.59	4.33e-17	1.11e-15	-1.07	-2.1	0.774	1	-0.0207	-1.01	0.128	1	-0.111	-1.08	0.172	1	-0.1	-1.07
ENSG00000117133	6.1e-08	1.14e-06	-0.518	-1.43	4.08e-12	9.34e-11	-0.773	-1.71	1.23e-14	1.78e-13	-0.944	-1.92	2.86e-08	5.88e-07	-0.536	-1.45	1.75e-12	4.87e-11	-0.798	-1.74	5.96e-15	9.14e-14	-0.971	-1.96	0.0547	1	-0.155	-1.11	0.168	1	-0.11	-1.08	0.3	1	-0.082	-1.06
ENSG00000153107	1.37e-05	0.000131	-0.488	-1.4	5.54e-12	1.22e-10	-0.958	-1.94	5.46e-15	8.58e-14	-1.2	-2.3	7.61e-06	7.61e-05	-0.506	-1.42	3.03e-11	6.04e-10	-0.902	-1.87	5.38e-15	8.41e-14	-1.21	-2.31	0.747	1	-0.032	-1.02	0.54	1	-0.0605	-1.04	0.892	1	-0.0133	-1.01
ENSG00000166582	2.54e-06	3e-05	-0.557	-1.47	7.18e-12	1.53e-10	-0.995	-1.99	6.85e-14	8.59e-13	-1.15	-2.22	1.54e-06	1.88e-05	-0.572	-1.49	1.35e-11	2.98e-10	-0.975	-1.97	5.12e-15	8.06e-14	-1.27	-2.41	0.956	1	0.00563	1	0.549	1	-0.0605	-1.04	0.918	1	-0.0101	-1.01
ENSG00000129657	1.6e-08	3.59e-07	0.525	1.44	4.09e-10	5.81e-09	0.617	1.53	2.8e-15	4.69e-14	0.897	1.86	1.54e-07	2.54e-06	0.473	1.39	1.28e-10	2.15e-09	0.645	1.56	1.92e-15	3.31e-14	0.909	1.88	0.264	1	0.0873	1.06	0.138	1	0.118	1.09	0.847	1	0.0148	1.01
ENSG00000162722	2.48e-08	5.22e-07	0.633	1.55	1.46e-10	2.25e-09	0.791	1.73	2.08e-15	3.58e-14	1.13	2.19	6.09e-08	1.15e-06	0.607	1.52	5.28e-10	7.73e-09	0.755	1.69	5.08e-15	8.01e-14	1.11	2.15	0.484	1	0.0673	1.05	0.52	1	0.0628	1.04	0.522	1	0.0621	1.04
ENSG00000183527	2.82e-06	3.3e-05	-0.494	-1.41	1.4e-12	3.66e-11	-0.925	-1.9	1.38e-14	1.98e-13	-1.09	-2.12	1.66e-06	2.01e-05	-0.509	-1.42	2.16e-12	5.82e-11	-0.912	-1.88	5.69e-15	8.8e-14	-1.12	-2.18	0.367	1	-0.0828	-1.06	0.2	1	-0.118	-1.09	0.562	1	-0.0529	-1.04
ENSG00000135469	4.44e-06	4.91e-05	0.633	1.55	1.25e-09	1.58e-08	0.938	1.92	3.63e-16	7.47e-15	1.49	2.8	9.06e-07	1.19e-05	0.687	1.61	1.37e-10	2.29e-09	1.02	2.03	1.71e-16	3.74e-15	1.52	2.87	0.229	1	0.156	1.11	0.542	1	0.0804	1.06	0.149	1	0.186	1.14
ENSG00000154174	5.19e-10	1.79e-08	-0.54	-1.45	1.07e-12	2.86e-11	-0.686	-1.61	8.61e-14	1.06e-12	-0.743	-1.67	7.99e-10	2.52e-08	-0.53	-1.44	4.31e-11	8.26e-10	-0.601	-1.52	8.53e-12	7.44e-11	-0.636	-1.55	0.666	1	-0.0289	-1.02	0.34	1	-0.0646	-1.05	0.789	1	-0.0179	-1.01
ENSG00000175161	0.00221	0.0103	0.96	1.94	1.99e-09	2.39e-08	2.44	5.42	1.21e-16	2.78e-15	3.23	9.36	0.0142	0.0474	0.763	1.7	1.03e-09	1.4e-08	2.5	5.67	1.33e-16	3.01e-15	3.22	9.35	0.346	1	-0.339	-1.27	0.0773	1	0.656	1.58	0.394	1	0.255	1.19
ENSG00000140307	2.09e-06	2.53e-05	-0.411	-1.33	7.34e-13	2.04e-11	-0.776	-1.71	2.72e-14	3.69e-13	-0.866	-1.82	5.85e-08	1.11e-06	-0.493	-1.41	1.63e-13	6.16e-12	-0.819	-1.76	1.24e-15	2.22e-14	-0.961	-1.95	0.0471	1	-0.153	-1.11	0.113	1	-0.121	-1.09	0.0429	1	-0.155	-1.11
ENSG00000134900	3.18e-07	4.83e-06	-0.711	-1.64	7.47e-11	1.24e-09	-1.02	-2.03	2.22e-15	3.81e-14	-1.44	-2.71	5.26e-08	1e-06	-0.777	-1.71	6.17e-10	8.88e-09	-0.942	-1.92	7.42e-14	9.36e-13	-1.28	-2.43	0.981	1	0.0027	1	0.636	1	-0.0542	-1.04	0.938	1	0.00859	1.01
ENSG00000204149	6.06e-10	2.06e-08	-0.597	-1.51	1.63e-12	4.19e-11	-0.75	-1.68	1.02e-11	8.85e-11	-0.693	-1.62	8.66e-12	5.06e-10	-0.702	-1.63	1.96e-11	4.15e-10	-0.687	-1.61	9.02e-12	7.84e-11	-0.7	-1.62	0.683	1	-0.0301	-1.02	0.503	1	-0.0492	-1.03	0.815	1	-0.0168	-1.01
ENSG00000141699	7.71e-12	4.9e-10	0.623	1.54	3.98e-13	1.18e-11	0.697	1.62	4.26e-12	3.91e-11	0.629	1.55	9.35e-12	5.38e-10	0.618	1.53	2.56e-12	6.75e-11	0.657	1.58	1.49e-08	7.79e-08	0.464	1.38	0.192	1	0.0915	1.07	0.325	1	0.0694	1.05	0.976	1	-0.00206	-1
ENSG00000004660	6.1e-08	1.14e-06	-0.788	-1.73	3.57e-10	5.13e-09	-1.03	-2.05	1.58e-14	2.24e-13	-1.65	-3.13	2.01e-07	3.17e-06	-0.737	-1.67	3.28e-09	3.98e-08	-0.941	-1.92	9.17e-15	1.36e-13	-1.7	-3.26	0.813	1	0.027	1.02	0.521	1	-0.0756	-1.05	0.513	1	0.0783	1.06
ENSG00000078804	6.3e-07	8.8e-06	1.16	2.23	7.59e-11	1.26e-09	1.71	3.28	2.25e-15	3.86e-14	2.29	4.89	3.31e-07	4.95e-06	1.19	2.28	4.64e-11	8.82e-10	1.75	3.35	1.73e-14	2.43e-13	2.16	4.48	0.518	1	0.141	1.1	0.47	1	0.162	1.12	0.675	1	0.0909	1.07
ENSG00000169180	3.39e-09	9.11e-08	-0.498	-1.41	1.36e-11	2.68e-10	-0.622	-1.54	7.6e-14	9.45e-13	-0.738	-1.67	5.12e-10	1.75e-08	-0.537	-1.45	9.78e-12	2.23e-10	-0.63	-1.55	7.98e-14	1e-12	-0.739	-1.67	0.836	1	-0.0138	-1.01	0.332	1	-0.0653	-1.05	0.171	1	-0.0918	-1.07
ENSG00000244444	9.63e-07	1.27e-05	1.09	2.12	3.61e-09	4.07e-08	1.4	2.64	5.41e-16	1.07e-14	2.23	4.7	9.79e-08	1.72e-06	1.21	2.31	2.45e-09	3.07e-08	1.42	2.69	4.02e-15	6.49e-14	2.11	4.32	0.502	1	0.14	1.1	0.909	1	0.024	1.02	0.8	1	0.0508	1.04
ENSG00000106305	1.05e-05	0.000104	-0.606	-1.52	1.14e-11	2.29e-10	-1.19	-2.28	1.97e-15	3.43e-14	-1.73	-3.31	7.59e-06	7.6e-05	-0.617	-1.53	5.33e-11	9.95e-10	-1.12	-2.18	2.4e-15	4.04e-14	-1.73	-3.32	0.979	1	-0.00315	-1	0.721	1	-0.0431	-1.03	0.255	1	-0.142	-1.1
ENSG00000197905	4.84e-09	1.24e-07	-0.562	-1.48	1.55e-12	4.01e-11	-0.779	-1.72	4.78e-13	5.18e-12	-0.803	-1.74	5.48e-11	2.55e-09	-0.674	-1.6	4.75e-12	1.16e-10	-0.751	-1.68	3.9e-13	4.27e-12	-0.814	-1.76	0.363	1	-0.0691	-1.05	0.313	1	-0.0767	-1.05	0.253	1	-0.0858	-1.06
ENSG00000115758	2.42e-05	0.000215	-0.671	-1.59	6.96e-13	1.94e-11	-1.48	-2.79	2.49e-14	3.4e-13	-1.68	-3.21	1.39e-05	0.000129	-0.695	-1.62	5.75e-13	1.83e-11	-1.5	-2.82	5.43e-15	8.48e-14	-1.78	-3.42	0.584	1	-0.0772	-1.05	0.274	1	-0.155	-1.11	0.419	1	-0.115	-1.08
ENSG00000215417	3.18e-07	4.83e-06	-0.926	-1.9	7.56e-12	1.6e-10	-1.49	-2.8	7.49e-12	6.62e-11	-1.46	-2.74	1.09e-07	1.89e-06	-0.977	-1.97	3.31e-11	6.51e-10	-1.41	-2.65	5.8e-12	5.22e-11	-1.48	-2.79	0.177	1	0.201	1.15	0.294	1	0.155	1.11	0.362	1	0.132	1.1
ENSG00000254858	1.04e-06	1.37e-05	-0.761	-1.69	9.3e-11	1.5e-09	-1.22	-2.33	9.43e-16	1.76e-14	-1.94	-3.83	2.52e-07	3.87e-06	-0.82	-1.77	7.27e-10	1.03e-08	-1.12	-2.17	1.37e-16	3.07e-15	-2.12	-4.34	0.27	1	-0.145	-1.11	0.298	1	-0.139	-1.1	0.124	1	-0.206	-1.15
ENSG00000120948	4.05e-06	4.53e-05	-0.301	-1.23	4.35e-11	7.64e-10	-0.509	-1.42	4.84e-15	7.7e-14	-0.691	-1.61	4.12e-07	6.01e-06	-0.341	-1.27	2.14e-11	4.46e-10	-0.524	-1.44	9.34e-16	1.71e-14	-0.729	-1.66	0.367	1	-0.0519	-1.04	0.614	1	-0.029	-1.02	0.294	1	-0.0602	-1.04
ENSG00000243811	1.81e-07	2.94e-06	0.655	1.57	1.24e-09	1.57e-08	0.818	1.76	2.16e-15	3.71e-14	1.2	2.29	2.06e-07	3.25e-06	0.65	1.57	6.28e-09	7.19e-08	0.77	1.71	1.6e-14	2.26e-13	1.14	2.2	0.761	1	0.0347	1.02	0.597	1	0.0604	1.04	0.465	1	-0.0803	-1.06
ENSG00000275932	1.17e-05	0.000115	-0.361	-1.28	1.92e-10	2.92e-09	-0.641	-1.56	1.91e-14	2.66e-13	-0.902	-1.87	2.64e-07	4.04e-06	-0.447	-1.36	5.23e-09	6.07e-08	-0.56	-1.47	8.08e-17	1.94e-15	-1.1	-2.14	0.677	1	-0.0303	-1.02	0.361	1	-0.0685	-1.05	0.856	1	-0.0134	-1.01
ENSG00000183741	9.44e-06	9.47e-05	-0.473	-1.39	3.45e-10	4.97e-09	-0.794	-1.73	6.85e-15	1.06e-13	-1.17	-2.25	1.1e-05	0.000105	-0.467	-1.38	5.6e-09	6.46e-08	-0.708	-1.63	1.35e-16	3.05e-15	-1.35	-2.54	0.546	1	0.0564	1.04	0.551	1	-0.0566	-1.04	0.839	1	-0.0191	-1.01
ENSG00000111716	0.0206	0.0644	-0.16	-1.12	4.25e-09	4.72e-08	-0.499	-1.41	1.03e-17	3.15e-16	-0.976	-1.97	0.00474	0.0192	-0.199	-1.15	1.71e-09	2.21e-08	-0.519	-1.43	7.89e-18	2.47e-16	-0.986	-1.98	0.631	1	-0.0324	-1.02	0.11	1	-0.109	-1.08	0.161	1	-0.0945	-1.07
ENSG00000149328	1.91e-05	0.000174	-0.61	-1.53	2.38e-12	5.81e-11	-1.33	-2.51	2.1e-14	2.91e-13	-1.56	-2.95	0.000113	0.000803	-0.535	-1.45	3.64e-11	7.09e-10	-1.19	-2.29	9.48e-15	1.4e-13	-1.62	-3.08	0.89	1	-0.0171	-1.01	0.902	1	-0.0154	-1.01	0.969	1	0.00465	1
ENSG00000276043	0.0133	0.0456	-0.223	-1.17	7.6e-14	2.76e-12	-0.974	-1.96	6.34e-11	4.88e-10	-0.77	-1.71	0.00143	0.00702	-0.295	-1.23	9.29e-15	4.95e-13	-1.05	-2.07	2.31e-15	3.91e-14	-1.1	-2.15	0.879	1	0.0133	1.01	0.566	1	-0.0497	-1.04	0.445	1	-0.0665	-1.05
ENSG00000205060	0.000958	0.00509	-0.276	-1.21	5.16e-08	4.53e-07	-0.526	-1.44	1.52e-16	3.41e-15	-1.08	-2.12	0.000795	0.00429	-0.281	-1.21	1.85e-06	1.23e-05	-0.439	-1.36	7e-17	1.71e-15	-1.12	-2.17	0.815	1	0.0183	1.01	0.629	1	-0.038	-1.03	0.4	1	0.0656	1.05
ENSG00000122694	1.24e-05	0.00012	1.12	2.17	1.19e-11	2.38e-10	2.08	4.21	7.34e-16	1.41e-14	2.58	5.99	0.000145	0.000989	0.955	1.94	7.63e-11	1.36e-09	1.96	3.88	3e-14	4.03e-13	2.33	5.02	0.825	1	0.0562	1.04	0.537	1	0.161	1.12	0.781	1	0.0673	1.05
ENSG00000050628	1.74e-07	2.84e-06	-0.619	-1.54	5.21e-11	9e-10	-0.894	-1.86	9.59e-16	1.78e-14	-1.28	-2.43	1.27e-07	2.15e-06	-0.628	-1.55	5.21e-11	9.75e-10	-0.897	-1.86	2.33e-14	3.18e-13	-1.16	-2.23	0.975	1	-0.00303	-1	0.0697	1	-0.183	-1.14	0.578	1	-0.0529	-1.04
ENSG00000136897	4.85e-06	5.31e-05	-0.369	-1.29	4.85e-11	8.43e-10	-0.629	-1.55	5.79e-16	1.14e-14	-0.926	-1.9	6.83e-06	6.95e-05	-0.361	-1.28	1.78e-10	2.92e-09	-0.6	-1.52	2.4e-16	5.05e-15	-0.956	-1.94	0.596	1	-0.0375	-1.03	0.249	1	-0.082	-1.06	0.189	1	-0.0931	-1.07
ENSG00000047644	0.000329	0.00205	0.75	1.68	1.01e-08	1.02e-07	1.27	2.41	1.81e-16	4e-15	2.14	4.4	0.000762	0.00413	0.697	1.62	1.76e-09	2.26e-08	1.36	2.57	3.39e-16	6.86e-15	2.11	4.31	0.019	1	0.49	1.4	0.834	1	-0.0426	-1.03	0.919	1	-0.0199	-1.01
ENSG00000205133	1.95e-09	5.69e-08	0.977	1.97	2.28e-11	4.25e-10	1.17	2.25	1.09e-12	1.1e-11	1.18	2.27	4.99e-09	1.25e-07	0.94	1.92	1.2e-12	3.49e-11	1.29	2.45	3.11e-15	5.14e-14	1.41	2.66	0.253	1	0.162	1.12	0.257	1	0.162	1.12	0.0704	1	0.235	1.18
ENSG00000100106	5.35e-11	2.6e-09	0.86	1.82	8.13e-12	1.7e-10	0.961	1.95	2.63e-14	3.58e-13	1.12	2.18	9.11e-11	3.9e-09	0.843	1.79	6.61e-11	1.2e-09	0.897	1.86	3.01e-11	2.41e-10	0.901	1.87	0.584	1	0.0587	1.04	0.361	1	0.102	1.07	0.173	1	0.148	1.11
ENSG00000004142	6.58e-06	6.91e-05	-0.32	-1.25	1.95e-11	3.69e-10	-0.571	-1.49	1.46e-14	2.09e-13	-0.735	-1.66	7.07e-07	9.64e-06	-0.362	-1.29	4.49e-11	8.55e-10	-0.555	-1.47	2.59e-16	5.39e-15	-0.837	-1.79	0.288	1	-0.0668	-1.05	0.259	1	-0.071	-1.05	0.466	1	-0.0457	-1.03
ENSG00000130414	1.71e-05	0.000158	-0.259	-1.2	2.19e-12	5.4e-11	-0.532	-1.45	4.16e-15	6.72e-14	-0.642	-1.56	5.67e-06	5.9e-05	-0.277	-1.21	4.23e-12	1.05e-10	-0.521	-1.43	9.4e-16	1.72e-14	-0.675	-1.6	0.839	1	-0.0109	-1.01	0.0756	1	-0.0976	-1.07	0.213	1	-0.0662	-1.05
ENSG00000111615	1.85e-08	4.05e-07	-0.457	-1.37	4.68e-12	1.05e-10	-0.64	-1.56	6.74e-13	7.07e-12	-0.685	-1.61	4.28e-09	1.1e-07	-0.487	-1.4	2.15e-11	4.48e-10	-0.607	-1.52	1.77e-13	2.08e-12	-0.719	-1.65	0.641	1	-0.0307	-1.02	0.743	1	-0.0216	-1.02	0.926	1	-0.00607	-1
ENSG00000179912	6.93e-05	0.00053	0.36	1.28	8.58e-11	1.41e-09	0.719	1.65	2.86e-15	4.77e-14	0.958	1.94	5.06e-06	5.33e-05	0.425	1.34	7.21e-12	1.69e-10	0.786	1.72	3.22e-16	6.54e-15	1.02	2.03	0.331	1	0.0827	1.06	0.194	1	0.115	1.08	0.401	1	0.0699	1.05
ENSG00000276550	4.88e-08	9.45e-07	0.578	1.49	8.4e-11	1.38e-09	0.749	1.68	2.81e-12	2.67e-11	0.82	1.77	2.18e-09	6.07e-08	0.658	1.58	6.08e-12	1.46e-10	0.823	1.77	2.07e-14	2.87e-13	0.962	1.95	0.672	1	0.0381	1.03	0.684	1	0.0367	1.03	0.97	1	0.00326	1
ENSG00000183605	2.83e-08	5.88e-07	-0.453	-1.37	6.39e-11	1.08e-09	-0.589	-1.5	2.41e-15	4.1e-14	-0.829	-1.78	2.14e-06	2.51e-05	-0.363	-1.29	4.71e-10	6.96e-09	-0.546	-1.46	7.15e-14	9.05e-13	-0.745	-1.68	0.574	1	0.0372	1.03	0.953	1	0.00391	1	0.371	1	-0.0586	-1.04
ENSG00000285043	0.0065	0.0253	-0.364	-1.29	1.42e-06	9.26e-06	-0.749	-1.68	1.83e-18	6.8e-17	-2.33	-5.04	0.000708	0.00388	-0.467	-1.38	4.64e-06	2.83e-05	-0.7	-1.62	1.41e-18	5.64e-17	-2.39	-5.23	0.175	1	-0.176	-1.13	0.515	1	-0.0846	-1.06	0.0518	1	-0.256	-1.19
ENSG00000117602	2.7e-12	1.98e-10	1.9	3.73	2.18e-12	5.39e-11	1.95	3.86	4.91e-11	3.86e-10	1.62	3.08	1.83e-11	9.73e-10	1.78	3.45	3.64e-13	1.22e-11	2.06	4.17	3.2e-08	1.59e-07	1.28	2.44	0.284	1	0.247	1.19	0.377	1	0.205	1.15	0.644	1	0.0987	1.07
ENSG00000108010	0.00216	0.0101	-0.297	-1.23	8.47e-10	1.11e-08	-0.734	-1.66	6e-17	1.48e-15	-1.29	-2.45	0.00162	0.00779	-0.306	-1.24	1.93e-09	2.45e-08	-0.71	-1.64	3.02e-17	8.02e-16	-1.33	-2.51	0.718	1	-0.0331	-1.02	0.311	1	-0.0935	-1.07	0.28	1	-0.0988	-1.07
ENSG00000085760	2.3e-06	2.76e-05	-0.36	-1.28	1.87e-12	4.69e-11	-0.661	-1.58	1.35e-14	1.95e-13	-0.777	-1.71	3.4e-06	3.76e-05	-0.351	-1.28	6.04e-12	1.45e-10	-0.635	-1.55	2.84e-13	3.2e-12	-0.705	-1.63	0.358	1	-0.061	-1.04	0.534	1	-0.0413	-1.03	0.743	1	0.0216	1.02
ENSG00000152147	2.07e-07	3.32e-06	-0.691	-1.61	4.3e-10	6.07e-09	-0.96	-1.95	9.45e-16	1.76e-14	-1.58	-2.99	1.71e-07	2.77e-06	-0.696	-1.62	1.06e-08	1.15e-07	-0.836	-1.78	3.77e-16	7.53e-15	-1.65	-3.14	0.369	1	-0.0985	-1.07	0.544	1	-0.0679	-1.05	0.291	1	-0.116	-1.08
ENSG00000203999	6.64e-09	1.63e-07	1.18	2.26	3.03e-12	7.18e-11	1.53	2.89	4.68e-14	6.07e-13	1.68	3.21	6.18e-09	1.51e-07	1.18	2.26	3.95e-11	7.63e-10	1.41	2.67	6.89e-13	7.24e-12	1.56	2.95	0.126	1	0.281	1.21	0.624	1	-0.0908	-1.06	0.115	1	0.275	1.21
ENSG00000136235	1.03e-05	0.000102	1.48	2.79	1.48e-09	1.83e-08	2.49	5.61	7.3e-16	1.4e-14	3.71	13.1	0.000115	0.000812	1.27	2.41	4.39e-09	5.19e-08	2.39	5.25	7.96e-16	1.48e-14	3.71	13.1	0.594	1	-0.195	-1.14	0.113	1	0.599	1.51	0.587	1	0.203	1.15
ENSG00000145337	0.000321	0.00201	-0.276	-1.21	1.2e-10	1.89e-09	-0.611	-1.53	2.54e-15	4.3e-14	-0.899	-1.87	3.46e-05	0.000284	-0.327	-1.25	2.12e-11	4.42e-10	-0.654	-1.57	7.02e-16	1.33e-14	-0.942	-1.92	0.855	1	-0.0129	-1.01	0.0769	1	-0.128	-1.09	0.878	1	0.0109	1.01
ENSG00000255072	0.000321	0.00201	-0.276	-1.21	1.2e-10	1.89e-09	-0.611	-1.53	2.54e-15	4.3e-14	-0.899	-1.87	3.46e-05	0.000284	-0.327	-1.25	2.12e-11	4.42e-10	-0.654	-1.57	7.02e-16	1.33e-14	-0.942	-1.92	0.855	1	-0.0129	-1.01	0.0769	1	-0.128	-1.09	0.878	1	0.0109	1.01
ENSG00000172336	6.74e-06	7.05e-05	-0.537	-1.45	4.73e-11	8.24e-10	-0.95	-1.93	1.6e-14	2.26e-13	-1.28	-2.42	2.61e-07	3.99e-06	-0.643	-1.56	1.1e-11	2.47e-10	-1.01	-2.01	3.06e-16	6.25e-15	-1.47	-2.77	0.475	1	-0.0746	-1.05	0.448	1	-0.0797	-1.06	0.115	1	-0.168	-1.12
ENSG00000047597	3.1e-05	0.000265	0.787	1.73	8.41e-10	1.1e-08	1.32	2.5	6.6e-16	1.27e-14	2.08	4.23	4.93e-05	0.000388	0.762	1.7	1.37e-09	1.81e-08	1.3	2.46	3.52e-16	7.08e-15	2.12	4.35	0.949	1	-0.0113	-1.01	0.977	1	0.00519	1	0.424	1	0.142	1.1
ENSG00000143924	7.98e-07	1.08e-05	-0.515	-1.43	6.47e-10	8.74e-09	-0.719	-1.65	4.38e-15	7.02e-14	-1.1	-2.14	1.13e-06	1.44e-05	-0.505	-1.42	3.09e-09	3.79e-08	-0.675	-1.6	1.38e-15	2.44e-14	-1.15	-2.21	0.827	1	0.0193	1.01	0.436	1	-0.0693	-1.05	0.975	1	0.00278	1
ENSG00000134077	2.35e-05	0.000209	-0.413	-1.33	5.22e-10	7.24e-09	-0.711	-1.64	3.61e-15	5.92e-14	-1.08	-2.11	1.91e-05	0.000169	-0.418	-1.34	4.82e-09	5.64e-08	-0.649	-1.57	1.95e-15	3.34e-14	-1.1	-2.15	0.803	1	0.0217	1.02	0.916	1	-0.00916	-1.01	0.587	1	0.0468	1.03
ENSG00000186998	0.0844	0.194	0.281	1.22	1.63e-05	8.5e-05	0.743	1.67	8.03e-19	3.32e-17	1.93	3.82	0.497	0.665	0.11	1.08	1.59e-06	1.07e-05	0.849	1.8	2.42e-18	8.91e-17	1.88	3.68	0.387	1	0.145	1.11	0.0894	1	0.279	1.21	0.183	1	0.189	1.14
ENSG00000196605	4.73e-08	9.21e-07	0.89	1.85	2.3e-10	3.44e-09	1.14	2.21	2.27e-14	3.13e-13	1.44	2.71	2.45e-09	6.72e-08	1	2	2.51e-10	3.97e-09	1.14	2.21	7.84e-15	1.18e-13	1.49	2.81	0.943	1	0.0107	1.01	0.292	1	0.162	1.12	0.322	1	0.142	1.1
ENSG00000145375	1.06e-07	1.85e-06	-0.654	-1.57	8.12e-10	1.07e-08	-0.842	-1.79	4.45e-16	9e-15	-1.4	-2.65	1.1e-07	1.9e-06	-0.652	-1.57	2.33e-10	3.71e-09	-0.891	-1.85	7.85e-16	1.46e-14	-1.39	-2.62	0.0485	1	-0.205	-1.15	0.148	1	-0.151	-1.11	0.326	1	-0.0981	-1.07
ENSG00000111424	1.1e-09	3.45e-08	-1.93	-3.81	1.83e-11	3.48e-10	-2.96	-7.76	5.35e-14	6.87e-13	-3.1	-8.6	8.36e-10	2.62e-08	-1.93	-3.81	1.26e-10	2.13e-09	-2.5	-5.65	1.07e-13	1.31e-12	-2.96	-7.8	0.147	1	-0.302	-1.23	0.704	1	-0.0793	-1.06	0.148	1	-0.264	-1.2
ENSG00000132153	1.28e-08	2.94e-07	-0.502	-1.42	2.62e-10	3.88e-09	-0.595	-1.51	1.38e-14	1.98e-13	-0.842	-1.79	2.64e-09	7.12e-08	-0.537	-1.45	1.46e-10	2.43e-09	-0.61	-1.53	1.66e-15	2.91e-14	-0.903	-1.87	0.502	1	-0.0479	-1.03	0.127	1	-0.111	-1.08	0.247	1	-0.0833	-1.06
ENSG00000273604	1.19e-05	0.000116	-0.73	-1.66	3.88e-12	8.92e-11	-1.51	-2.85	1.95e-14	2.71e-13	-1.97	-3.93	6.03e-06	6.22e-05	-0.761	-1.69	1.87e-10	3.05e-09	-1.28	-2.43	2.07e-14	2.87e-13	-1.99	-3.98	0.2	1	0.18	1.13	0.179	1	-0.189	-1.14	0.912	1	0.0154	1.01
ENSG00000177302	8.79e-09	2.09e-07	-0.438	-1.35	2.89e-13	8.81e-12	-0.663	-1.58	3.97e-10	2.68e-09	-0.509	-1.42	3.19e-10	1.16e-08	-0.502	-1.42	3.6e-13	1.21e-11	-0.661	-1.58	3.53e-12	3.28e-11	-0.614	-1.53	0.53	1	-0.0384	-1.03	0.758	1	-0.0189	-1.01	0.558	1	-0.0359	-1.03
ENSG00000284238	8.79e-09	2.09e-07	-0.438	-1.35	2.89e-13	8.81e-12	-0.663	-1.58	3.97e-10	2.68e-09	-0.509	-1.42	3.19e-10	1.16e-08	-0.502	-1.42	3.6e-13	1.21e-11	-0.661	-1.58	3.53e-12	3.28e-11	-0.614	-1.53	0.53	1	-0.0384	-1.03	0.758	1	-0.0189	-1.01	0.558	1	-0.0359	-1.03
ENSG00000179862	2.61e-09	7.23e-08	3.17	8.99	7.36e-12	1.56e-10	4.11	17.2	3.04e-13	3.41e-12	4.41	21.3	6.77e-08	1.26e-06	2.79	6.89	1.08e-10	1.86e-09	3.76	13.6	5.21e-12	4.74e-11	4.04	16.5	0.974	1	-0.0178	-1.01	0.682	1	0.228	1.17	0.126	1	0.788	1.73
ENSG00000100351	7.21e-16	1.7e-13	-1.42	-2.67	3.26e-13	9.78e-12	-1.17	-2.25	0.812	0.859	0.0244	1.02	1.54e-15	3.18e-13	-1.38	-2.6	3.1e-11	6.15e-10	-0.992	-1.99	0.381	0.469	-0.091	-1.07	0.603	1	-0.0553	-1.04	0.288	1	-0.115	-1.08	0.687	1	-0.0417	-1.03
ENSG00000136463	0.000244	0.00159	-0.276	-1.21	3.7e-10	5.31e-09	-0.58	-1.49	4.74e-16	9.49e-15	-0.933	-1.91	8.03e-05	0.000596	-0.301	-1.23	9.23e-09	1.02e-07	-0.508	-1.42	3.31e-17	8.71e-16	-1.02	-2.03	0.896	1	-0.00908	-1.01	0.419	1	-0.0569	-1.04	0.319	1	-0.0697	-1.05
ENSG00000107829	6.04e-05	0.000471	0.505	1.42	3.94e-06	2.35e-05	0.6	1.52	3.1e-17	8.34e-16	1.5	2.84	0.00184	0.00867	0.379	1.3	1.13e-07	9.72e-07	0.718	1.65	1.36e-16	3.06e-15	1.45	2.73	0.854	1	0.0223	1.02	0.36	1	-0.113	-1.08	0.634	1	0.0581	1.04
ENSG00000109606	1.63e-06	2.03e-05	-0.488	-1.4	5.93e-12	1.3e-10	-0.841	-1.79	9.24e-14	1.14e-12	-0.965	-1.95	5.39e-07	7.6e-06	-0.517	-1.43	4.16e-11	8e-10	-0.784	-1.72	1.46e-14	2.07e-13	-1.03	-2.04	0.606	1	0.045	1.03	0.499	1	-0.0592	-1.04	0.748	1	-0.0277	-1.02
ENSG00000029534	0.0766	0.18	0.14	1.1	5.21e-08	4.57e-07	0.512	1.43	1.35e-17	3.98e-16	1.09	2.12	0.0804	0.185	0.138	1.1	7.67e-08	6.85e-07	0.504	1.42	5.14e-16	1e-14	0.981	1.97	0.59	1	-0.0424	-1.03	0.998	1	-0.000191	-1	0.708	1	-0.0297	-1.02
ENSG00000287453	0.000251	0.00163	0.887	1.85	6.38e-10	8.65e-09	1.72	3.29	4.5e-16	9.09e-15	2.6	6.04	9.28e-05	0.000677	0.952	1.94	3.71e-09	4.46e-08	1.61	3.06	1.93e-15	3.32e-14	2.5	5.64	0.858	1	0.0438	1.03	0.997	1	0.00104	1	0.995	1	0.00165	1
ENSG00000278828	1.09e-06	1.42e-05	0.484	1.4	5.57e-08	4.84e-07	0.57	1.48	2.08e-15	3.58e-14	1	2.01	3.42e-08	6.85e-07	0.571	1.49	6.71e-10	9.59e-09	0.685	1.61	4.2e-15	6.76e-14	0.985	1.98	0.251	1	0.102	1.07	0.883	1	-0.0132	-1.01	0.968	1	-0.0034	-1
ENSG00000227600	2.8e-07	4.31e-06	0.69	1.61	8.98e-10	1.17e-08	0.897	1.86	8.15e-16	1.54e-14	1.43	2.69	8.47e-07	1.12e-05	0.652	1.57	1.03e-09	1.4e-08	0.894	1.86	7.69e-16	1.43e-14	1.43	2.7	0.981	1	0.00287	1	0.396	1	0.103	1.07	0.181	1	0.164	1.12
ENSG00000196584	6e-06	6.37e-05	-0.389	-1.31	9.32e-14	3.27e-12	-0.836	-1.79	1.59e-10	1.15e-09	-0.634	-1.55	3.3e-05	0.000272	-0.348	-1.27	7.34e-13	2.27e-11	-0.781	-1.72	5.98e-13	6.35e-12	-0.78	-1.72	0.64	1	0.0351	1.02	0.557	1	0.0441	1.03	0.775	1	0.0212	1.01
ENSG00000178440	4.32e-11	2.18e-09	-0.909	-1.88	3.22e-12	7.57e-11	-1.04	-2.05	5.17e-14	6.66e-13	-1.16	-2.23	4.12e-09	1.06e-07	-0.747	-1.68	4.87e-11	9.2e-10	-0.935	-1.91	2.61e-11	2.11e-10	-0.919	-1.89	0.0385	1	-0.211	-1.16	0.591	1	-0.0535	-1.04	0.875	1	-0.0149	-1.01
ENSG00000132423	0.0308	0.0887	-0.177	-1.13	1.32e-10	2.05e-09	-0.702	-1.63	3.56e-16	7.34e-15	-1.1	-2.14	0.00232	0.0105	-0.258	-1.2	1.67e-11	3.6e-10	-0.764	-1.7	8.11e-17	1.95e-15	-1.16	-2.23	0.523	1	-0.0516	-1.04	0.0367	1	-0.173	-1.13	0.505	1	-0.0525	-1.04
ENSG00000136891	1.49e-09	4.53e-08	-0.62	-1.54	5.52e-12	1.21e-10	-0.77	-1.7	1.6e-13	1.89e-12	-0.871	-1.83	6.82e-10	2.2e-08	-0.639	-1.56	1.43e-10	2.38e-09	-0.683	-1.61	4.9e-12	4.48e-11	-0.776	-1.71	0.91	1	0.00896	1.01	0.342	1	-0.0758	-1.05	0.821	1	-0.0179	-1.01
ENSG00000148110	0.000786	0.00431	-0.218	-1.16	3.19e-09	3.63e-08	-0.459	-1.37	2.22e-16	4.81e-15	-0.809	-1.75	0.00081	0.00436	-0.217	-1.16	9.51e-09	1.04e-07	-0.439	-1.36	2.4e-17	6.6e-16	-0.869	-1.83	0.806	1	0.0149	1.01	0.73	1	-0.0211	-1.01	0.299	1	-0.0629	-1.04
ENSG00000141376	0.000203	0.00136	0.709	1.63	2.65e-11	4.88e-10	1.48	2.78	2.1e-15	3.61e-14	1.78	3.42	0.000132	0.000912	0.731	1.66	7.45e-11	1.33e-09	1.43	2.7	2.14e-15	3.66e-14	1.78	3.44	0.604	1	-0.101	-1.07	0.0786	1	0.328	1.26	0.892	1	0.0229	1.02
ENSG00000204316	1.56e-05	0.000147	-0.35	-1.27	1.07e-09	1.38e-08	-0.574	-1.49	7.89e-16	1.5e-14	-0.949	-1.93	1.33e-06	1.65e-05	-0.405	-1.32	1.57e-08	1.65e-07	-0.513	-1.43	1.03e-16	2.37e-15	-1.02	-2.03	0.945	1	0.00493	1	0.795	1	-0.0188	-1.01	0.195	1	-0.0948	-1.07
ENSG00000198837	1.08e-05	0.000107	-0.257	-1.19	2.84e-10	4.16e-09	-0.43	-1.35	2.16e-15	3.72e-14	-0.632	-1.55	2.52e-07	3.88e-06	-0.316	-1.25	1.76e-08	1.82e-07	-0.363	-1.29	3.56e-15	5.81e-14	-0.624	-1.54	0.204	1	0.0661	1.05	0.898	1	0.00666	1	0.319	1	-0.0509	-1.04
ENSG00000277649	4e-07	5.95e-06	-0.585	-1.5	1.41e-10	2.18e-09	-0.864	-1.82	1.78e-14	2.5e-13	-1.26	-2.4	1.22e-07	2.08e-06	-0.62	-1.54	5.43e-11	1.01e-09	-0.903	-1.87	2.75e-15	4.6e-14	-1.37	-2.58	0.858	1	-0.0171	-1.01	0.468	1	-0.0705	-1.05	0.348	1	-0.093	-1.07
ENSG00000160049	4.25e-06	4.73e-05	-0.462	-1.38	1.23e-09	1.55e-08	-0.691	-1.61	6.51e-16	1.26e-14	-1.13	-2.19	3.63e-07	5.36e-06	-0.528	-1.44	7.24e-10	1.02e-08	-0.708	-1.63	8.56e-16	1.58e-14	-1.13	-2.18	0.653	1	-0.0393	-1.03	0.552	1	-0.0523	-1.04	0.347	1	-0.0812	-1.06
ENSG00000187796	2.58e-09	7.16e-08	-1.24	-2.37	5.89e-11	1e-09	-1.49	-2.8	6.37e-14	8.04e-13	-1.93	-3.82	6.82e-10	2.2e-08	-1.32	-2.49	5.97e-10	8.63e-09	-1.35	-2.55	2.85e-13	3.21e-12	-1.83	-3.56	0.893	1	0.0208	1.01	0.44	1	-0.121	-1.09	0.545	1	-0.0928	-1.07
ENSG00000105819	1.86e-05	0.000171	0.217	1.16	2.57e-07	1.94e-06	0.277	1.21	6.07e-16	1.19e-14	0.568	1.48	3.27e-05	0.000271	0.209	1.16	1.31e-08	1.4e-07	0.318	1.25	1.75e-16	3.83e-15	0.59	1.51	0.908	1	0.00534	1	0.752	1	-0.0146	-1.01	0.917	1	0.00479	1
ENSG00000106682	4.02e-06	4.5e-05	-0.221	-1.17	1.91e-11	3.63e-10	-0.384	-1.31	4.29e-15	6.89e-14	-0.505	-1.42	4.54e-07	6.52e-06	-0.249	-1.19	6.9e-12	1.63e-10	-0.399	-1.32	2.18e-16	4.61e-15	-0.555	-1.47	0.198	1	-0.0547	-1.04	0.108	1	-0.069	-1.05	0.0568	1	-0.0814	-1.06
ENSG00000244509	1.02e-08	2.41e-07	0.367	1.29	4.52e-13	1.31e-11	0.536	1.45	4.23e-15	6.81e-14	0.62	1.54	1.92e-07	3.05e-06	0.322	1.25	9.4e-13	2.81e-11	0.524	1.44	4.84e-13	5.22e-12	0.536	1.45	0.224	1	0.0649	1.05	0.0649	1	0.1	1.07	0.104	1	0.0876	1.06
ENSG00000186951	6.65e-06	6.97e-05	0.594	1.51	2.45e-09	2.86e-08	0.851	1.8	9.48e-16	1.76e-14	1.26	2.39	1.76e-05	0.000158	0.559	1.47	5.36e-12	1.29e-10	1.06	2.09	6.06e-16	1.17e-14	1.28	2.43	0.551	1	0.0744	1.05	0.465	1	0.0896	1.06	0.0986	1	0.184	1.14
[truncated: 22,744 more rows]

## Sheet: Data S3
Data S3. PRISM screening data
[truncated: 901 more rows]

## Sheet: Data S4
Data S4. CRISPR-suppressor scanning
						Day 14 Selection											Day 21 Selection											Day 63 Selection
[truncated: 732 more rows]

## Sheet: Data S5
Data S5. Deep sequencing of genomic DNA
[truncated: 22 more rows]

[truncated: 1 more sheets: Data S6]
